# Supplementary material for: CDK5/NFAT5-Regulated Transporters Involved in Osmoregulation in Fejervarya cancrivora
Source: Biology (Basel). 2022 Jun 3;11(6):858. doi: 10.3390/biology11060858 (PMC9220195; doi:10.3390/biology11060858)
Supplement: Supplementary file 1 [file biology-11-00858-s001.zip]

Archive with 5 entries (5 files):
- all_predicted.zip
- Ethics Number.jpg
- Supplementary materials.pdf
- Table S3 unigene kegg table.xls
- Table S4 unigene GO statistics.xls
