# Supplementary material for: CDK5/NFAT5-Regulated Transporters Involved in Osmoregulation in Fejervarya cancrivora
Source: Biology (Basel). 2022 Jun 3;11(6):858. doi: 10.3390/biology11060858 (PMC9220195; doi:10.3390/biology11060858)
Supplement: Supplementary file 1 [file biology-11-00858-s001.zip › Table S3 unigene kegg table.xls]

#Query	KO_ID (Gene id)	KO_name (Gene name)	Hyperlink	Paths
transcript_21688	K04495	SOX17	http://www.genome.jp/dbget-bin/www_bget?ko:K04495	map04310
transcript_21689	K09592	EGLN, HPH	http://www.genome.jp/dbget-bin/www_bget?ko:K09592	map05211;map04066;map05200
transcript_21690	K13159	HNRNPL	http://www.genome.jp/dbget-bin/www_bget?ko:K13159
transcript_21696	K03097	CSNK2A	http://www.genome.jp/dbget-bin/www_bget?ko:K03097	map04137;map05162;map05010;map03008;map04064;map04520;map04310;map05235
transcript_21700	K04457	PPM1A, PP2CA	http://www.genome.jp/dbget-bin/www_bget?ko:K04457	map04010
transcript_21701	K01312	PRSS1_2_3	http://www.genome.jp/dbget-bin/www_bget?ko:K01312	map04972;map05164;map04080;map04974
transcript_21702	K17854	CYP2K	http://www.genome.jp/dbget-bin/www_bget?ko:K17854
transcript_21706	K07413	CYP2C	http://www.genome.jp/dbget-bin/www_bget?ko:K07413	map05204;map04750;map00590;map00591;map00830;map04726;map00140
transcript_21710	K02090	CDK5	http://www.genome.jp/dbget-bin/www_bget?ko:K02090	map05010;map05030;map04360
transcript_21721	K14942	KHDRBS3, SLM2	http://www.genome.jp/dbget-bin/www_bget?ko:K14942
transcript_21722	K17355	TSPAN12	http://www.genome.jp/dbget-bin/www_bget?ko:K17355
transcript_21724	K09228	KRAB	http://www.genome.jp/dbget-bin/www_bget?ko:K09228	map05168
transcript_21726	K15322	TSEN2	http://www.genome.jp/dbget-bin/www_bget?ko:K15322
transcript_21732	K09304	HOX_4	http://www.genome.jp/dbget-bin/www_bget?ko:K09304
transcript_21736	K10653	TRIM54, MURF3	http://www.genome.jp/dbget-bin/www_bget?ko:K10653
transcript_21742	K11315	TADA3, ADA3, NGG1	http://www.genome.jp/dbget-bin/www_bget?ko:K11315	map05165
transcript_21743	K19867	LDB3	http://www.genome.jp/dbget-bin/www_bget?ko:K19867
transcript_21744	K09228	KRAB	http://www.genome.jp/dbget-bin/www_bget?ko:K09228	map05168
transcript_21748	K22376	KCMF1, FIGC	http://www.genome.jp/dbget-bin/www_bget?ko:K22376
transcript_21752	K00846	KHK	http://www.genome.jp/dbget-bin/www_bget?ko:K00846	map00051
transcript_21758	K09228	KRAB	http://www.genome.jp/dbget-bin/www_bget?ko:K09228	map05168
transcript_21759	K11875	PSMG1, DSCR2, PAC1	http://www.genome.jp/dbget-bin/www_bget?ko:K11875
transcript_21760	K03134;K01279	TAF10;TPP1, CLN2	http://www.genome.jp/dbget-bin/www_bget?ko:K03134;K01279	map03022;map04142
transcript_21763	K02739	PSMB7	http://www.genome.jp/dbget-bin/www_bget?ko:K02739	map03050
transcript_21764	K00683	QPCT	http://www.genome.jp/dbget-bin/www_bget?ko:K00683
transcript_21768	K06535	BSG, CD147	http://www.genome.jp/dbget-bin/www_bget?ko:K06535
transcript_21769	K11343	MRGBP	http://www.genome.jp/dbget-bin/www_bget?ko:K11343
transcript_21773	K20287;K20255	PLIN3;PLIN5	http://www.genome.jp/dbget-bin/www_bget?ko:K20287;K20255	map03320
transcript_21780	K17908	WIPI1_2, ATG18	http://www.genome.jp/dbget-bin/www_bget?ko:K17908	map04136;map05010;map05131;map05017;map05016;map04140
transcript_21785	K20369	ERV29, SURF4	http://www.genome.jp/dbget-bin/www_bget?ko:K20369
transcript_21786	K10666	RNF5	http://www.genome.jp/dbget-bin/www_bget?ko:K10666	map04141
transcript_21787	K09560	ST13	http://www.genome.jp/dbget-bin/www_bget?ko:K09560
transcript_21798	K05689;K07127;npr	CDH1, CDHE, CD324;uraH, pucM, hiuH;	http://www.genome.jp/dbget-bin/www_bget?ko:K05689;K07127;npr	map04514;map05216;map00230;map04390;map05213;map04015;map05200;map05218;map05219;map04371;map05226;map05100;map04520
transcript_21808	K06832	LGALS8	http://www.genome.jp/dbget-bin/www_bget?ko:K06832
transcript_21809	K05661;K10980	ABCB6;NHEJ1, XLF	http://www.genome.jp/dbget-bin/www_bget?ko:K05661;K10980	map03450;map02010
transcript_21810	K17618	UBLCP1	http://www.genome.jp/dbget-bin/www_bget?ko:K17618
transcript_21816	K09407	FOXN	http://www.genome.jp/dbget-bin/www_bget?ko:K09407
transcript_21822	K22471	WISP1	http://www.genome.jp/dbget-bin/www_bget?ko:K22471	map04310
transcript_21823	K22017	MUC4	http://www.genome.jp/dbget-bin/www_bget?ko:K22017
transcript_21827	K05284	PIGM	http://www.genome.jp/dbget-bin/www_bget?ko:K05284	map00563
transcript_21828	K07374	TUBA	http://www.genome.jp/dbget-bin/www_bget?ko:K07374	map04540;map05010;map05016;map05130;map04530;map04210;map04145
transcript_21835	K23295	KPTN	http://www.genome.jp/dbget-bin/www_bget?ko:K23295
transcript_21838	K11349	BRD1, BRPF2	http://www.genome.jp/dbget-bin/www_bget?ko:K11349
transcript_21839	K10294	FBXO8	http://www.genome.jp/dbget-bin/www_bget?ko:K10294
transcript_21841	K13249	SSR1	http://www.genome.jp/dbget-bin/www_bget?ko:K13249	map04141
transcript_21844	K17410	MRPS31	http://www.genome.jp/dbget-bin/www_bget?ko:K17410
transcript_21847	K01711	gmd, GMDS	http://www.genome.jp/dbget-bin/www_bget?ko:K01711	map00520;map00051
transcript_21848	K11586	CBX3, HP1G	http://www.genome.jp/dbget-bin/www_bget?ko:K11586	map05131
transcript_21856	K17409	MRPS30	http://www.genome.jp/dbget-bin/www_bget?ko:K17409
transcript_21862	K00850;K09228	pfkA, PFK;KRAB	http://www.genome.jp/dbget-bin/www_bget?ko:K00850;K09228	map00051;map05168;map00052;map00010;map04922;map04152;map03018;map05230;map00030;map04066
transcript_21870	K20655	SYDE	http://www.genome.jp/dbget-bin/www_bget?ko:K20655
transcript_21876	K01974	RTCA, rtcA	http://www.genome.jp/dbget-bin/www_bget?ko:K01974
transcript_21878	K14715	SLC39A9, ZIP9	http://www.genome.jp/dbget-bin/www_bget?ko:K14715
transcript_21880	K07375	TUBB	http://www.genome.jp/dbget-bin/www_bget?ko:K07375	map05010;map04540;map05016;map04145;map05130
transcript_21883	K20371	NUCB	http://www.genome.jp/dbget-bin/www_bget?ko:K20371
transcript_21885	K23344	DDRGK1	http://www.genome.jp/dbget-bin/www_bget?ko:K23344
transcript_21889	K00030	IDH3	http://www.genome.jp/dbget-bin/www_bget?ko:K00030	map00020
transcript_21902	K09228	KRAB	http://www.genome.jp/dbget-bin/www_bget?ko:K09228	map05168
transcript_21908	K04406	MAP4K3, GLK	http://www.genome.jp/dbget-bin/www_bget?ko:K04406	map04010
transcript_21909	K22564	COMMD8	http://www.genome.jp/dbget-bin/www_bget?ko:K22564
transcript_21914	K06505	CD74, DHLAG	http://www.genome.jp/dbget-bin/www_bget?ko:K06505	map05152;map04612;map05168
transcript_21919	K18418	ERI3, PINT1	http://www.genome.jp/dbget-bin/www_bget?ko:K18418
transcript_21923	K16466;K09228;K03164	CETN3, CDC31;KRAB;TOP2	http://www.genome.jp/dbget-bin/www_bget?ko:K16466;K09228;K03164	map01524;map05168
transcript_21924	K01517	ADPRM	http://www.genome.jp/dbget-bin/www_bget?ko:K01517	map00564;map00230
transcript_21928	K13162	PCBP2	http://www.genome.jp/dbget-bin/www_bget?ko:K13162	map04216
transcript_21933	K07417	CYP2G	http://www.genome.jp/dbget-bin/www_bget?ko:K07417
transcript_21936	K17804	TIM44	http://www.genome.jp/dbget-bin/www_bget?ko:K17804
transcript_21938	K09290	TPM3	http://www.genome.jp/dbget-bin/www_bget?ko:K09290	map05216;map05200;map04260;map04261;map05414;map05410
transcript_21939	K23164	RTN4IP1	http://www.genome.jp/dbget-bin/www_bget?ko:K23164
transcript_21940	K16143;K23267	CRP;APCS, SAP	http://www.genome.jp/dbget-bin/www_bget?ko:K16143;K23267
transcript_21941	K04353	RAP1A	http://www.genome.jp/dbget-bin/www_bget?ko:K04353	map04530;map04510;map05211;map04015;map04014;map04010;map04722;map04024;map04972;map04670;map04062;map04934;map04611;map04720
transcript_21949	K16865	PDCD4	http://www.genome.jp/dbget-bin/www_bget?ko:K16865	map05206;map05205
transcript_21952	K23553	PGAP3, PER1	http://www.genome.jp/dbget-bin/www_bget?ko:K23553
transcript_21953	K18623	COBL	http://www.genome.jp/dbget-bin/www_bget?ko:K18623
transcript_21957	K07876	RAB35, RAB1C	http://www.genome.jp/dbget-bin/www_bget?ko:K07876	map04144
transcript_21958	K01300	CPB2	http://www.genome.jp/dbget-bin/www_bget?ko:K01300	map04972;map04974;map04610
transcript_21959	K06505	CD74, DHLAG	http://www.genome.jp/dbget-bin/www_bget?ko:K06505	map05152;map04612;map05168
transcript_21975	K07969	B4GALT4	http://www.genome.jp/dbget-bin/www_bget?ko:K07969	map00601;map00533
transcript_21976	K06528	LAMP1_2, CD107	http://www.genome.jp/dbget-bin/www_bget?ko:K06528	map05152;map04145;map04142;map04140
transcript_21981	K06566	IFITM	http://www.genome.jp/dbget-bin/www_bget?ko:K06566
transcript_21984	K12314	ACTC1	http://www.genome.jp/dbget-bin/www_bget?ko:K12314	map05414;map04261;map04260;map05410
transcript_21985	K01623	ALDO	http://www.genome.jp/dbget-bin/www_bget?ko:K01623	map00010;map00030;map00051;map04066
transcript_22000	K00248	ACADS, bcd	http://www.genome.jp/dbget-bin/www_bget?ko:K00248	map00640;map00280;map00410;map00071;map00650
transcript_22006	K08519	STXBP6	http://www.genome.jp/dbget-bin/www_bget?ko:K08519
transcript_22009	K09228	KRAB	http://www.genome.jp/dbget-bin/www_bget?ko:K09228	map05168
transcript_22011	K17305	APOH, B2G1	http://www.genome.jp/dbget-bin/www_bget?ko:K17305	map04979
transcript_22014	K00933	E2.7.3.2	http://www.genome.jp/dbget-bin/www_bget?ko:K00933	map00330
transcript_22017	K11964	PELI	http://www.genome.jp/dbget-bin/www_bget?ko:K11964
transcript_22019	K23499	RMND1	http://www.genome.jp/dbget-bin/www_bget?ko:K23499
transcript_22033	K20371	NUCB	http://www.genome.jp/dbget-bin/www_bget?ko:K20371
transcript_22038	K15040	VDAC2	http://www.genome.jp/dbget-bin/www_bget?ko:K15040	map05166;map04621;map04979;map05012;map05010;map04218;map04020;map04022;map05016;map04217;map04216
transcript_22041	K05658	ABCB1, CD243	http://www.genome.jp/dbget-bin/www_bget?ko:K05658	map05206;map02010;map04976;map05226
transcript_22043	K05692	ACTB_G1	http://www.genome.jp/dbget-bin/www_bget?ko:K05692	map05164;map04390;map04391;map04015;map04210;map05135;map04810;map04921;map05131;map05130;map05132;map05225;map04145;map04745;map05110;map05205;map04510;map05418;map05416;map05414;map05412;map04530;map05410;map04971;map04919;map04714;map04670;map05100;map04520;map04611
transcript_22048	K15041	VDAC3	http://www.genome.jp/dbget-bin/www_bget?ko:K15041	map05166;map04621;map04979;map05203;map05161;map05012;map05010;map04218;map04020;map04022;map05016;map04217;map04216
transcript_22051	K17607	TIPRL, TIP41	http://www.genome.jp/dbget-bin/www_bget?ko:K17607
transcript_22057	K16546	FGFR10P	http://www.genome.jp/dbget-bin/www_bget?ko:K16546
transcript_22058	K14847	RPF2	http://www.genome.jp/dbget-bin/www_bget?ko:K14847
transcript_22065	K03905	FGG	http://www.genome.jp/dbget-bin/www_bget?ko:K03905	map05150;map04611;map04610
transcript_22074	K12314	ACTC1	http://www.genome.jp/dbget-bin/www_bget?ko:K12314	map05414;map04261;map04260;map05410
transcript_22079	K09192	SP2	http://www.genome.jp/dbget-bin/www_bget?ko:K09192
transcript_22082	K12846	SNRNP27	http://www.genome.jp/dbget-bin/www_bget?ko:K12846	map03040
transcript_22090	K13951	ADH1_7	http://www.genome.jp/dbget-bin/www_bget?ko:K13951	map00350;map05204;map00982;map00980;map00010;map00830;map00071
transcript_22092	K07756	IP6K, IHPK	http://www.genome.jp/dbget-bin/www_bget?ko:K07756	map04070
transcript_22096	K00720	UGCG	http://www.genome.jp/dbget-bin/www_bget?ko:K00720	map00600
transcript_22098	K13025	EIF4A3, FAL1	http://www.genome.jp/dbget-bin/www_bget?ko:K13025	map03013;map03015;map03040
transcript_22108	K11165	DHRS7	http://www.genome.jp/dbget-bin/www_bget?ko:K11165
transcript_22114	K16806	MAP7D1	http://www.genome.jp/dbget-bin/www_bget?ko:K16806
transcript_22115	K09228	KRAB	http://www.genome.jp/dbget-bin/www_bget?ko:K09228	map05168
transcript_22119	K07531	RND1	http://www.genome.jp/dbget-bin/www_bget?ko:K07531	map04360
transcript_22127	K13951	ADH1_7	http://www.genome.jp/dbget-bin/www_bget?ko:K13951	map00350;map05204;map00982;map00980;map00010;map00830;map00071
transcript_22130	K05719	ITGB1, CD29	http://www.genome.jp/dbget-bin/www_bget?ko:K05719	map05140;map05165;map05145;map04015;map04810;map05135;map05131;map05130;map05133;map04530;map05222;map04514;map05205;map04510;map04512;map05200;map04360;map05414;map05412;map04145;map05410;map04670;map05100;map04151;map04611
transcript_22132	K02333	POLG2	http://www.genome.jp/dbget-bin/www_bget?ko:K02333
transcript_22134	K12314	ACTC1	http://www.genome.jp/dbget-bin/www_bget?ko:K12314	map05414;map04261;map04260;map05410
transcript_22135	K11090	LA, SSB	http://www.genome.jp/dbget-bin/www_bget?ko:K11090	map05322
transcript_22136	K14736	TF	http://www.genome.jp/dbget-bin/www_bget?ko:K14736	map04978;map04216;map04066
transcript_22139	K01379	CTSD	http://www.genome.jp/dbget-bin/www_bget?ko:K01379	map05152;map04142;map04071;map04210;map04915;map04140
transcript_22148	K13624	CP	http://www.genome.jp/dbget-bin/www_bget?ko:K13624	map00860;map04216
transcript_22149	K11489	PCGF5	http://www.genome.jp/dbget-bin/www_bget?ko:K11489	map04550
transcript_22154	K00541	NNMT	http://www.genome.jp/dbget-bin/www_bget?ko:K00541	map00760
transcript_22156	K13095	SF1	http://www.genome.jp/dbget-bin/www_bget?ko:K13095
transcript_22158	K02988	RP-S5, MRPS5, rpsE	http://www.genome.jp/dbget-bin/www_bget?ko:K02988	map03010
transcript_22164	K08856	STK16	http://www.genome.jp/dbget-bin/www_bget?ko:K08856
transcript_22186	K00248;K23539	ACADS, bcd;UNC119	http://www.genome.jp/dbget-bin/www_bget?ko:K00248;K23539	map00640;map00280;map00410;map00071;map00650
transcript_22188	K08568	CTSZ	http://www.genome.jp/dbget-bin/www_bget?ko:K08568	map04210;map04142
transcript_22189	K06126	COQ6	http://www.genome.jp/dbget-bin/www_bget?ko:K06126	map00130
transcript_22190	K04397;K02187	CASP7;CASP3	http://www.genome.jp/dbget-bin/www_bget?ko:K04397;K02187	map05167;map05164;map04650;map04657;map04115;map05146;map05161;map05210;map04010;map05168;map05169;map05165;map05162;map04210;map04215;map05163;map05160;map05012;map05134;map05010;map05016;map05130;map05014;map05132;map05170;map04214;map05222;map05152;map05205;map05203;map05133;map05200;map04668;map04726;map05416;map05206;map05145;map05120;map04932;map04933;map01524
transcript_22193	K03250	EIF3E, INT6	http://www.genome.jp/dbget-bin/www_bget?ko:K03250	map03013;map05160
transcript_22200	K17809	POLDIP2	http://www.genome.jp/dbget-bin/www_bget?ko:K17809
transcript_22203	K01855	PUS3, DEG1	http://www.genome.jp/dbget-bin/www_bget?ko:K01855
transcript_22213	K01444	AGA, aspG	http://www.genome.jp/dbget-bin/www_bget?ko:K01444	map00511;map04142
transcript_22222	K08040	BHLHB8, MIST1	http://www.genome.jp/dbget-bin/www_bget?ko:K08040	map04950
transcript_22225	K03241	EIF2B3	http://www.genome.jp/dbget-bin/www_bget?ko:K03241	map03013;map05168
transcript_22232	K07193	APS, SH2B2	http://www.genome.jp/dbget-bin/www_bget?ko:K07193	map04910;map04722
transcript_22235	K01623	ALDO	http://www.genome.jp/dbget-bin/www_bget?ko:K01623	map00010;map00030;map00051;map04066
transcript_22236	K05699	ACTN1_4	http://www.genome.jp/dbget-bin/www_bget?ko:K05699	map04510;map04810;map05146;map05322;map05131;map04670;map04530;map05203;map04520
transcript_22240	K01025	SULT1	http://www.genome.jp/dbget-bin/www_bget?ko:K01025
transcript_22242	K09322	MEOX, MOX	http://www.genome.jp/dbget-bin/www_bget?ko:K09322
transcript_22244	K11664	VPS72, TCFL1, YL1	http://www.genome.jp/dbget-bin/www_bget?ko:K11664
transcript_22246	K19953	GRTP1, TBC1D6, MSB3_4	http://www.genome.jp/dbget-bin/www_bget?ko:K19953
transcript_22249	K03027	RPC40, POLR1C	http://www.genome.jp/dbget-bin/www_bget?ko:K03027	map03020;map04623
transcript_22253	K02180	BUB3	http://www.genome.jp/dbget-bin/www_bget?ko:K02180	map04110;map05166
transcript_22260	K11255	NCOA2, TIF2, KAT13C	http://www.genome.jp/dbget-bin/www_bget?ko:K11255	map04919;map04915
transcript_22261	K15789	TDH	http://www.genome.jp/dbget-bin/www_bget?ko:K15789	map00260
transcript_22263	K03246	EIF3I	http://www.genome.jp/dbget-bin/www_bget?ko:K03246	map03013
transcript_22264	K21870	BANF1	http://www.genome.jp/dbget-bin/www_bget?ko:K21870
transcript_22273	K09228	KRAB	http://www.genome.jp/dbget-bin/www_bget?ko:K09228	map05168
transcript_22274	K05130	IFNAR1	http://www.genome.jp/dbget-bin/www_bget?ko:K05130	map05167;map05164;map04650;map05162;map05160;map05161;map05200;map05168;map05169;map04620;map04621;map04630;map04060;map04380;map04217;map04151;map05165
transcript_22279	K08869	ADCK, ABC1	http://www.genome.jp/dbget-bin/www_bget?ko:K08869
transcript_22288	K01623	ALDO	http://www.genome.jp/dbget-bin/www_bget?ko:K01623	map00010;map00030;map00051;map04066
transcript_22290	K00162	PDHB, pdhB	http://www.genome.jp/dbget-bin/www_bget?ko:K00162	map00620;map00010;map04922;map00020;map05230;map04066
transcript_22296	K14838	NOP15	http://www.genome.jp/dbget-bin/www_bget?ko:K14838
transcript_22307	K04701	CISH	http://www.genome.jp/dbget-bin/www_bget?ko:K04701	map04630;map04917
transcript_22308	K12504	PDSS1	http://www.genome.jp/dbget-bin/www_bget?ko:K12504	map00900
transcript_22311	K13951	ADH1_7	http://www.genome.jp/dbget-bin/www_bget?ko:K13951	map00350;map05204;map00982;map00980;map00010;map00830;map00071
transcript_22318	K00830	AGXT	http://www.genome.jp/dbget-bin/www_bget?ko:K00830	map00630;map00250;map00260;map04146
transcript_22319	K07604	KRT1	http://www.genome.jp/dbget-bin/www_bget?ko:K07604	map05150;map04915
transcript_22322	K07375	TUBB	http://www.genome.jp/dbget-bin/www_bget?ko:K07375	map05010;map04540;map05016;map04145;map05130
transcript_22331	K22290	LRPAP1	http://www.genome.jp/dbget-bin/www_bget?ko:K22290	map04979
transcript_22332	K12884	HNRNPC	http://www.genome.jp/dbget-bin/www_bget?ko:K12884	map03040
transcript_22342	K01672	CA	http://www.genome.jp/dbget-bin/www_bget?ko:K01672	map00910
transcript_22343	K12314	ACTC1	http://www.genome.jp/dbget-bin/www_bget?ko:K12314	map05414;map04261;map04260;map05410
transcript_22345	K19867	LDB3	http://www.genome.jp/dbget-bin/www_bget?ko:K19867
transcript_22355	K06091	MPP5, PALS1	http://www.genome.jp/dbget-bin/www_bget?ko:K06091	map04530;map05165;map04390;map04391
transcript_22358	K23551	FSCN1	http://www.genome.jp/dbget-bin/www_bget?ko:K23551	map05206
transcript_22374	K18774	PNRC1	http://www.genome.jp/dbget-bin/www_bget?ko:K18774
transcript_22377	K05302	SETD6	http://www.genome.jp/dbget-bin/www_bget?ko:K05302
transcript_22379	K00871	PHKG	http://www.genome.jp/dbget-bin/www_bget?ko:K00871	map04910;map04922;map04020
transcript_22382	K17854	CYP2K	http://www.genome.jp/dbget-bin/www_bget?ko:K17854
transcript_22383	K06556	CD200	http://www.genome.jp/dbget-bin/www_bget?ko:K06556
transcript_22385	K11671	NFRKB, INO80G	http://www.genome.jp/dbget-bin/www_bget?ko:K11671
transcript_22387	K11154	RDH16	http://www.genome.jp/dbget-bin/www_bget?ko:K11154	map00830
transcript_22397	K06521	SEMA4, CD100	http://www.genome.jp/dbget-bin/www_bget?ko:K06521	map04360
transcript_22398	K07623;K07624	GJB4, CX30.3;GJB5, CX31.1	http://www.genome.jp/dbget-bin/www_bget?ko:K07623;K07624
transcript_22400	K12327	CALD1	http://www.genome.jp/dbget-bin/www_bget?ko:K12327	map04270
transcript_22410	K06099	CSDA, ZONAB	http://www.genome.jp/dbget-bin/www_bget?ko:K06099	map04530
transcript_22416	K11291	NASP	http://www.genome.jp/dbget-bin/www_bget?ko:K11291
transcript_22419	K19867	LDB3	http://www.genome.jp/dbget-bin/www_bget?ko:K19867
transcript_22420	K03134;K01279	TAF10;TPP1, CLN2	http://www.genome.jp/dbget-bin/www_bget?ko:K03134;K01279	map03022;map04142
transcript_22421	K06689	UBE2D, UBC4, UBC5	http://www.genome.jp/dbget-bin/www_bget?ko:K06689	map04120;map04624;map05131;map04013;map04141
transcript_22422	K13093	HTATSF1	http://www.genome.jp/dbget-bin/www_bget?ko:K13093
transcript_22423	K13951	ADH1_7	http://www.genome.jp/dbget-bin/www_bget?ko:K13951	map00350;map05204;map00982;map00980;map00010;map00830;map00071
transcript_22428	K20346	TMED4_9_11	http://www.genome.jp/dbget-bin/www_bget?ko:K20346
transcript_22435	K14863	WDR12, YTM1	http://www.genome.jp/dbget-bin/www_bget?ko:K14863
transcript_22436	K17410	MRPS31	http://www.genome.jp/dbget-bin/www_bget?ko:K17410
transcript_22439	K10364	CAPZA	http://www.genome.jp/dbget-bin/www_bget?ko:K10364	map04144
transcript_22440	K23425	SERPINB1	http://www.genome.jp/dbget-bin/www_bget?ko:K23425
transcript_22442	K15759	IMPAD1, IMPA3	http://www.genome.jp/dbget-bin/www_bget?ko:K15759	map04070;map00920;map00562
transcript_22448	K00567	ogt, MGMT	http://www.genome.jp/dbget-bin/www_bget?ko:K00567
transcript_22452	K12314	ACTC1	http://www.genome.jp/dbget-bin/www_bget?ko:K12314	map05414;map04261;map04260;map05410
transcript_22461	K03233	EEF1G	http://www.genome.jp/dbget-bin/www_bget?ko:K03233	map05134
transcript_22468	myb;myd;K06270	;;PPP1R12A, MYPT1	http://www.genome.jp/dbget-bin/www_bget?ko:myb;myd;K06270	map04024;map05205;map04510;map04810;map04270;map04921;map04022;map04611
transcript_22471	K06944	K06944	http://www.genome.jp/dbget-bin/www_bget?ko:K06944
transcript_22478	K03841	FBP, fbp	http://www.genome.jp/dbget-bin/www_bget?ko:K03841	map00051;map00010;map04922;map04910;map00030;map04152
transcript_22480	K20217	UBE2E	http://www.genome.jp/dbget-bin/www_bget?ko:K20217	map04120
transcript_22482	K19306	BUD23	http://www.genome.jp/dbget-bin/www_bget?ko:K19306
transcript_22485	K02894	RP-L23e, RPL23	http://www.genome.jp/dbget-bin/www_bget?ko:K02894	map03010
transcript_22488	K01321	F9	http://www.genome.jp/dbget-bin/www_bget?ko:K01321	map04610
transcript_22489	K00657	speG, SAT	http://www.genome.jp/dbget-bin/www_bget?ko:K00657	map00330;map04216
transcript_22490	K10395	KIF4_21_27	http://www.genome.jp/dbget-bin/www_bget?ko:K10395
transcript_22495	K03903	FGA	http://www.genome.jp/dbget-bin/www_bget?ko:K03903	map04611;map04610
transcript_22503	K04710	CERS1_2_3_4, LASS1_2_3_4	http://www.genome.jp/dbget-bin/www_bget?ko:K04710	map00600;map04071
transcript_22504	K02895	RP-L24, MRPL24, rplX	http://www.genome.jp/dbget-bin/www_bget?ko:K02895	map03010
transcript_22513	K23678	PQLC2, SLC66A1, LAAT1	http://www.genome.jp/dbget-bin/www_bget?ko:K23678
transcript_22520	K04866	CACNG1	http://www.genome.jp/dbget-bin/www_bget?ko:K04866	map04260;map04261;map04010;map04921;map05414;map05412;map05410
transcript_22522	K13989	DERL2_3	http://www.genome.jp/dbget-bin/www_bget?ko:K13989	map04141
transcript_22526	K04402	GADD45	http://www.genome.jp/dbget-bin/www_bget?ko:K04402	map04110;map05214;map05216;map05217;map05210;map04115;map05212;map05213;map05218;map04010;map05169;map04218;map04210;map05225;map05224;map05226;map05220;map05223;map05222;map05202;map05200;map04068;map04064
transcript_22527	K02967	RP-S2, MRPS2, rpsB	http://www.genome.jp/dbget-bin/www_bget?ko:K02967	map03010
transcript_22528	K01613	psd, PISD	http://www.genome.jp/dbget-bin/www_bget?ko:K01613	map00564
transcript_22529	K17286	STOM	http://www.genome.jp/dbget-bin/www_bget?ko:K17286
transcript_22546	K09228	KRAB	http://www.genome.jp/dbget-bin/www_bget?ko:K09228	map05168
transcript_22551	K14396;K02163	PABPN1, PABP2;BCLW	http://www.genome.jp/dbget-bin/www_bget?ko:K14396;K02163	map05206;map05164;map03015
transcript_22553	K14347	SLC10A7, P7	http://www.genome.jp/dbget-bin/www_bget?ko:K14347
transcript_22555	K17822	DCUN1D1_2	http://www.genome.jp/dbget-bin/www_bget?ko:K17822
transcript_22556	K01015	SULT2B1	http://www.genome.jp/dbget-bin/www_bget?ko:K01015	map00140
transcript_22558	K12564	SGCG	http://www.genome.jp/dbget-bin/www_bget?ko:K12564	map05416;map05414;map05412;map05410
transcript_22560	K13099	CD2BP2, PPP1R59	http://www.genome.jp/dbget-bin/www_bget?ko:K13099
transcript_22561	K03137	TFIIE2, GTF2E2, TFA2	http://www.genome.jp/dbget-bin/www_bget?ko:K03137	map03022;map05203
transcript_22564	K10949	KDELR	http://www.genome.jp/dbget-bin/www_bget?ko:K10949	map05110
transcript_22565	K09192	SP2	http://www.genome.jp/dbget-bin/www_bget?ko:K09192
transcript_22566	K10354	ACTA1	http://www.genome.jp/dbget-bin/www_bget?ko:K10354
transcript_22571	K15210	SNAPC3	http://www.genome.jp/dbget-bin/www_bget?ko:K15210
transcript_22577	K01623	ALDO	http://www.genome.jp/dbget-bin/www_bget?ko:K01623	map00010;map00030;map00051;map04066
transcript_22579	K19867	LDB3	http://www.genome.jp/dbget-bin/www_bget?ko:K19867
transcript_22583	K22540	HTD2	http://www.genome.jp/dbget-bin/www_bget?ko:K22540	map00061
transcript_22586	K09228	KRAB	http://www.genome.jp/dbget-bin/www_bget?ko:K09228	map05168
transcript_22589	K23418;K23417	SPINK2;SPINK1	http://www.genome.jp/dbget-bin/www_bget?ko:K23418;K23417
transcript_22609	K05853	ATP2A	http://www.genome.jp/dbget-bin/www_bget?ko:K05853	map04972;map04260;map04261;map04024;map04919;map05010;map04020;map05017;map04022;map05414;map05412;map05410
transcript_22618	K03143	TFIIH3, GTF2H3, TFB4	http://www.genome.jp/dbget-bin/www_bget?ko:K03143	map03022;map05203;map03420
transcript_22619	K12886	HNRNPK	http://www.genome.jp/dbget-bin/www_bget?ko:K12886	map05206;map05203;map03040
transcript_22623	K02925	RP-L3e, RPL3	http://www.genome.jp/dbget-bin/www_bget?ko:K02925	map03010
transcript_22624	K07843	RASD1	http://www.genome.jp/dbget-bin/www_bget?ko:K07843	map04713;map04934
transcript_22641	K05607	AUH	http://www.genome.jp/dbget-bin/www_bget?ko:K05607	map00280
transcript_22645	K08743	ENPP6	http://www.genome.jp/dbget-bin/www_bget?ko:K08743	map00565
transcript_22648	K03940	NDUFS7	http://www.genome.jp/dbget-bin/www_bget?ko:K03940	map04932;map05012;map05010;map04723;map05016;map04714;map00190
transcript_22650	K04917	KCNK6, K2P6.1	http://www.genome.jp/dbget-bin/www_bget?ko:K04917
transcript_22656	K12795	SUGT1, SGT1	http://www.genome.jp/dbget-bin/www_bget?ko:K12795	map04621
transcript_22662	K04358	FGF	http://www.genome.jp/dbget-bin/www_bget?ko:K04358	map04810;map05200;map04015;map04014;map05218;map04010;map05224;map05226;map04151
transcript_22666	K00453	TDO2, kynA	http://www.genome.jp/dbget-bin/www_bget?ko:K00453	map00380
transcript_22670	K07604	KRT1	http://www.genome.jp/dbget-bin/www_bget?ko:K07604	map05150;map04915
transcript_22672	K17918	SNX3_12	http://www.genome.jp/dbget-bin/www_bget?ko:K17918	map04144
transcript_22679	K03039	PSMD13, RPN9	http://www.genome.jp/dbget-bin/www_bget?ko:K03039	map03050;map05169
transcript_22680	K04332	PTGDR	http://www.genome.jp/dbget-bin/www_bget?ko:K04332	map04080
transcript_22681	K04374	ATF4, CREB2	http://www.genome.jp/dbget-bin/www_bget?ko:K04374	map05166;map04137;map05163;map05215;map04010;map04212;map04211;map04210;map04214;map05161;map05010;map04922;map04925;map04927;map04926;map05034;map04928;map04725;map05030;map04728;map04141;map04720;map05203;map04261;map04668;map04022;map04912;map05031;map04722;map04918;map04151;map04911;map04934;map04935;map04932;map04915
transcript_22684	K06737	EPCAM, TACSTD1, CD326	http://www.genome.jp/dbget-bin/www_bget?ko:K06737
transcript_22690	K04554	UBE2J2, NCUBE2, UBC6	http://www.genome.jp/dbget-bin/www_bget?ko:K04554	map05012;map04120;map04141
transcript_22692	K07605	KRT2	http://www.genome.jp/dbget-bin/www_bget?ko:K07605
transcript_22694	K01265	map	http://www.genome.jp/dbget-bin/www_bget?ko:K01265
transcript_22695	K02158	BAD	http://www.genome.jp/dbget-bin/www_bget?ko:K02158	map05215;map05165;map05162;map05145;map05160;map05161;map04014;map05218;map05168;map04012;map04370;map05210;map04210;map05211;map05212;map05213;map05010;map05014;map05225;map05170;map05221;map04722;map05223;map04140;map05152;map05203;map05200;map04024;map04910;map04022;map04062;map04510;map05220;map04919;map01522;map01521;map04151;map01524
transcript_22703	K14767	UTP3, SAS10	http://www.genome.jp/dbget-bin/www_bget?ko:K14767
transcript_22704	K16675	ZDHHC9_14_18	http://www.genome.jp/dbget-bin/www_bget?ko:K16675	map04391
transcript_22705	K07374	TUBA	http://www.genome.jp/dbget-bin/www_bget?ko:K07374	map04540;map05010;map05016;map05130;map04530;map04210;map04145
transcript_22706	K09228	KRAB	http://www.genome.jp/dbget-bin/www_bget?ko:K09228	map05168
transcript_22711	K07762	PAPPA	http://www.genome.jp/dbget-bin/www_bget?ko:K07762
transcript_22716	K01881	PARS, proS	http://www.genome.jp/dbget-bin/www_bget?ko:K01881	map00970
transcript_22721	K15734	SDR16C5	http://www.genome.jp/dbget-bin/www_bget?ko:K15734	map00830
transcript_22724	K05128	RYK	http://www.genome.jp/dbget-bin/www_bget?ko:K05128	map04310;map04360
transcript_22733	K06269	PPP1C	http://www.genome.jp/dbget-bin/www_bget?ko:K06269	map04810;map04024;map05205;map04114;map04390;map04750;map04261;map04270;map05168;map04921;map04910;map04218;map03015;map04022;map04728;map05034;map04510;map04720;map05031;map04611;map04931
transcript_22734	K00102	LDHD, dld	http://www.genome.jp/dbget-bin/www_bget?ko:K00102	map00620
transcript_22737	K23501	SFXN2	http://www.genome.jp/dbget-bin/www_bget?ko:K23501
transcript_22742	K03263	EIF5A	http://www.genome.jp/dbget-bin/www_bget?ko:K03263
transcript_22758	K00288	MTHFD	http://www.genome.jp/dbget-bin/www_bget?ko:K00288	map00670
transcript_22760	K13044	HNRNPABD	http://www.genome.jp/dbget-bin/www_bget?ko:K13044
transcript_22763	K04507	CACYBP, SIP	http://www.genome.jp/dbget-bin/www_bget?ko:K04507	map04310
transcript_22765	K07912	RAB24	http://www.genome.jp/dbget-bin/www_bget?ko:K07912
transcript_22767	K04382	PPP2C	http://www.genome.jp/dbget-bin/www_bget?ko:K04382	map04136;map05142;map05165;map04114;map05160;map04390;map04391;map04350;map04261;map04013;map04151;map03015;map04728;map04071;map04730;map04530;map04152;map04140
transcript_22769	K18774	PNRC1	http://www.genome.jp/dbget-bin/www_bget?ko:K18774
transcript_22774	K11792	DDA1	http://www.genome.jp/dbget-bin/www_bget?ko:K11792
transcript_22775	K17795	TIM17	http://www.genome.jp/dbget-bin/www_bget?ko:K17795
transcript_22778	K00830	AGXT	http://www.genome.jp/dbget-bin/www_bget?ko:K00830	map00630;map00250;map00260;map04146
transcript_22787	K09250	CNBP	http://www.genome.jp/dbget-bin/www_bget?ko:K09250
transcript_22788	K01623	ALDO	http://www.genome.jp/dbget-bin/www_bget?ko:K01623	map00010;map00030;map00051;map04066
transcript_22792	K20705	DNMBP, ARHGEF36, TUBA	http://www.genome.jp/dbget-bin/www_bget?ko:K20705
transcript_22795	K23411;K23410	FETUB;HRG	http://www.genome.jp/dbget-bin/www_bget?ko:K23411;K23410
transcript_22797	K18631	TEKT4	http://www.genome.jp/dbget-bin/www_bget?ko:K18631
transcript_22798	K23353	PDLIM1_2_3_4	http://www.genome.jp/dbget-bin/www_bget?ko:K23353
transcript_22802	K02564	nagB, GNPDA	http://www.genome.jp/dbget-bin/www_bget?ko:K02564	map00520
transcript_22803	K14358	SCRN	http://www.genome.jp/dbget-bin/www_bget?ko:K14358
transcript_22809	K12898	HNRNPF_H	http://www.genome.jp/dbget-bin/www_bget?ko:K12898
transcript_22817	K04739	PRKAR	http://www.genome.jp/dbget-bin/www_bget?ko:K04739	map04910
transcript_22827	K12314	ACTC1	http://www.genome.jp/dbget-bin/www_bget?ko:K12314	map05414;map04261;map04260;map05410
transcript_22828	K09228;npr	KRAB;	http://www.genome.jp/dbget-bin/www_bget?ko:K09228;npr	map05168
transcript_22832	K14455	GOT2	http://www.genome.jp/dbget-bin/www_bget?ko:K14455	map00220;map00270;map00330;map04975;map00250;map00360;map00350;map00400
transcript_22834	K12352	SMPD3	http://www.genome.jp/dbget-bin/www_bget?ko:K12352	map00600
transcript_22836	K14411	MSI	http://www.genome.jp/dbget-bin/www_bget?ko:K14411	map03015
transcript_22837	K15116	SLC25A33_36, RIM2	http://www.genome.jp/dbget-bin/www_bget?ko:K15116
transcript_22839	K14025	SELS, VIMP	http://www.genome.jp/dbget-bin/www_bget?ko:K14025	map04141
transcript_22840	K16795	PAFAH1B2_3	http://www.genome.jp/dbget-bin/www_bget?ko:K16795	map00565
transcript_22843	K01823	idi, IDI	http://www.genome.jp/dbget-bin/www_bget?ko:K01823	map00900
transcript_22844	K07604	KRT1	http://www.genome.jp/dbget-bin/www_bget?ko:K07604	map05150;map04915
transcript_22846	K12846	SNRNP27	http://www.genome.jp/dbget-bin/www_bget?ko:K12846	map03040
transcript_22851	K15687	MKRN	http://www.genome.jp/dbget-bin/www_bget?ko:K15687
transcript_22853	K07374	TUBA	http://www.genome.jp/dbget-bin/www_bget?ko:K07374	map04540;map05010;map05016;map05130;map04530;map04210;map04145
transcript_22856	K22830	SMDT1, EMRE	http://www.genome.jp/dbget-bin/www_bget?ko:K22830
transcript_22860	K02728	PSMA4	http://www.genome.jp/dbget-bin/www_bget?ko:K02728	map03050
transcript_22873	K20369	ERV29, SURF4	http://www.genome.jp/dbget-bin/www_bget?ko:K20369
transcript_22874	K03063	PSMC4, RPT3	http://www.genome.jp/dbget-bin/www_bget?ko:K03063	map03050;map05169
transcript_22883	K09069	TWIST	http://www.genome.jp/dbget-bin/www_bget?ko:K09069	map05205
transcript_22889	K08050	PPP1R1A	http://www.genome.jp/dbget-bin/www_bget?ko:K08050	map04261;map04720
transcript_22894	K15113	SLC25A28_37, MFRN	http://www.genome.jp/dbget-bin/www_bget?ko:K15113
transcript_22895	K11166	DHRS7B	http://www.genome.jp/dbget-bin/www_bget?ko:K11166
transcript_22914	K15687	MKRN	http://www.genome.jp/dbget-bin/www_bget?ko:K15687
transcript_22917	K10849	ERCC1	http://www.genome.jp/dbget-bin/www_bget?ko:K10849	map03460;map03420;map01524
transcript_22921	K12194	CHMP4, SNF7, VPS32	http://www.genome.jp/dbget-bin/www_bget?ko:K12194	map04144;map04217
transcript_22922	K14012	SHP1, UBX1, NSFL1C	http://www.genome.jp/dbget-bin/www_bget?ko:K14012	map04141
transcript_22923	K08825	DYRK1	http://www.genome.jp/dbget-bin/www_bget?ko:K08825
transcript_22939	K15266	TFB1M	http://www.genome.jp/dbget-bin/www_bget?ko:K15266
transcript_22940	K06130	LYPLA2	http://www.genome.jp/dbget-bin/www_bget?ko:K06130	map00564
transcript_22941	K14085	ALDH7A1	http://www.genome.jp/dbget-bin/www_bget?ko:K14085	map00310;map00561;map00260;map00340;map00330;map00053;map00380;map00010;map00620;map00071;map00280;map00410
transcript_22944	K17612	TESC, CHP3	http://www.genome.jp/dbget-bin/www_bget?ko:K17612
transcript_22949	K09228	KRAB	http://www.genome.jp/dbget-bin/www_bget?ko:K09228	map05168
transcript_22950	K03065	PSMC3, RPT5	http://www.genome.jp/dbget-bin/www_bget?ko:K03065	map03050;map05169
transcript_22961	K06702	CD93	http://www.genome.jp/dbget-bin/www_bget?ko:K06702
transcript_22966	K08957	CSNK1A	http://www.genome.jp/dbget-bin/www_bget?ko:K08957	map05165;map04341;map04340;map05010;map05225;map05224;map05226;map04310
transcript_22967	K22030	LMOD	http://www.genome.jp/dbget-bin/www_bget?ko:K22030
transcript_22972	K19372	DNAJC27	http://www.genome.jp/dbget-bin/www_bget?ko:K19372
transcript_22976	K17338	REEP1_2_3_4	http://www.genome.jp/dbget-bin/www_bget?ko:K17338
transcript_22980	K09289	NCOA4, PTC3	http://www.genome.jp/dbget-bin/www_bget?ko:K09289	map05216;map04216;map05200
transcript_22983	K13720	NAAA	http://www.genome.jp/dbget-bin/www_bget?ko:K13720
transcript_22984	K09595	HM13	http://www.genome.jp/dbget-bin/www_bget?ko:K09595
transcript_22985	K10375	TPM4	http://www.genome.jp/dbget-bin/www_bget?ko:K10375	map05414;map04261;map04260;map05410
transcript_22990	K16220	HAX1	http://www.genome.jp/dbget-bin/www_bget?ko:K16220
transcript_22991	K21098	DLG3	http://www.genome.jp/dbget-bin/www_bget?ko:K21098	map04530;map05165;map04390
transcript_22997	K12314	ACTC1	http://www.genome.jp/dbget-bin/www_bget?ko:K12314	map05414;map04261;map04260;map05410
transcript_22999	K20479	WHAMM	http://www.genome.jp/dbget-bin/www_bget?ko:K20479	map04530
transcript_23000	K03258	EIF4B	http://www.genome.jp/dbget-bin/www_bget?ko:K03258	map05205;map03013;map04150;map04151
transcript_23005	K04433	MAP2K6, MKK6	http://www.genome.jp/dbget-bin/www_bget?ko:K04433	map05167;map05145;map04750;map05161;map04015;map04010;map05169;map04218;map04212;map05163;map05135;map04620;map05014;map05132;map05170;map04664;map04668;map05418;map04380;map04912;map04935;map05235
transcript_23009	K09342	NKX2-1, TITF1	http://www.genome.jp/dbget-bin/www_bget?ko:K09342
transcript_23010	K01587	PAICS	http://www.genome.jp/dbget-bin/www_bget?ko:K01587	map00230
transcript_23012	K22754	RNF213	http://www.genome.jp/dbget-bin/www_bget?ko:K22754
transcript_23015	K22525	MKL	http://www.genome.jp/dbget-bin/www_bget?ko:K22525
transcript_23016	K00933	E2.7.3.2	http://www.genome.jp/dbget-bin/www_bget?ko:K00933	map00330
transcript_23022	K15523	FN3KRP	http://www.genome.jp/dbget-bin/www_bget?ko:K15523
transcript_23026	K16332	RBL2	http://www.genome.jp/dbget-bin/www_bget?ko:K16332	map04110;map05165;map05203;map04068;map04218;map04151
transcript_23031	K23879	GRN	http://www.genome.jp/dbget-bin/www_bget?ko:K23879
transcript_23034	K11426	SMYD	http://www.genome.jp/dbget-bin/www_bget?ko:K11426	map00310
transcript_23039	K13129	SMN	http://www.genome.jp/dbget-bin/www_bget?ko:K13129	map03013
transcript_23040	K03841	FBP, fbp	http://www.genome.jp/dbget-bin/www_bget?ko:K03841	map00051;map00010;map04922;map04910;map00030;map04152
transcript_23043	K04444	MAPKAPK3	http://www.genome.jp/dbget-bin/www_bget?ko:K04444	map04370;map04010
transcript_23057	K02256	COX1	http://www.genome.jp/dbget-bin/www_bget?ko:K02256	map00190;map04260;map05012;map05010;map05016;map04714;map04932
transcript_23058	K12795	SUGT1, SGT1	http://www.genome.jp/dbget-bin/www_bget?ko:K12795	map04621
transcript_23062	K09228	KRAB	http://www.genome.jp/dbget-bin/www_bget?ko:K09228	map05168
transcript_23068	K14165	K14165	http://www.genome.jp/dbget-bin/www_bget?ko:K14165
transcript_23071	K02962	RP-S17e, RPS17	http://www.genome.jp/dbget-bin/www_bget?ko:K02962	map03010
transcript_23072	K15290	SYT1	http://www.genome.jp/dbget-bin/www_bget?ko:K15290	map04721
transcript_23073	K10756	RFC3_5	http://www.genome.jp/dbget-bin/www_bget?ko:K10756	map03430;map03420;map03030
transcript_23083	K12857	SNRNP40, PRP8BP	http://www.genome.jp/dbget-bin/www_bget?ko:K12857	map03040
transcript_23084	K10354	ACTA1	http://www.genome.jp/dbget-bin/www_bget?ko:K10354
transcript_23092	K02941	RP-LP0, RPLP0	http://www.genome.jp/dbget-bin/www_bget?ko:K02941	map03010
transcript_23096	K11279	NAP1L1, NRP	http://www.genome.jp/dbget-bin/www_bget?ko:K11279
transcript_23100	K03944	NDUFV3	http://www.genome.jp/dbget-bin/www_bget?ko:K03944	map04932;map05012;map05010;map04723;map05016;map04714;map00190
transcript_23105	K13649	FOLR	http://www.genome.jp/dbget-bin/www_bget?ko:K13649	map01523;map04144
transcript_23106	K23568	EMC7	http://www.genome.jp/dbget-bin/www_bget?ko:K23568
transcript_23110	K12741	HNRNPA1_3	http://www.genome.jp/dbget-bin/www_bget?ko:K12741	map03040
transcript_23116	K12304	CANT1	http://www.genome.jp/dbget-bin/www_bget?ko:K12304	map00240;map00230
transcript_23117	K11301	HMGN3, TRIP7	http://www.genome.jp/dbget-bin/www_bget?ko:K11301
transcript_23121	K04437	FLNA	http://www.genome.jp/dbget-bin/www_bget?ko:K04437	map05205;map04510;map04010;map05132
transcript_23124	K13089	ILF2	http://www.genome.jp/dbget-bin/www_bget?ko:K13089
transcript_23127	K06691	RPN13	http://www.genome.jp/dbget-bin/www_bget?ko:K06691	map03050;map05169
transcript_23129	K19788	OLA1	http://www.genome.jp/dbget-bin/www_bget?ko:K19788
transcript_23132	K06546	CD164, MGC24	http://www.genome.jp/dbget-bin/www_bget?ko:K06546	map04142
transcript_23139	K13811	PAPSS	http://www.genome.jp/dbget-bin/www_bget?ko:K13811	map00450;map00261;map00230;map00920
transcript_23140	K07604	KRT1	http://www.genome.jp/dbget-bin/www_bget?ko:K07604	map05150;map04915
transcript_23143	K20804	RNF34	http://www.genome.jp/dbget-bin/www_bget?ko:K20804
transcript_23144	K11795	DCAF6, IQWD1, NRIP, ARCAP	http://www.genome.jp/dbget-bin/www_bget?ko:K11795
transcript_23162	K01106	E3.1.3.56	http://www.genome.jp/dbget-bin/www_bget?ko:K01106	map04910;map04070;map00562
transcript_23164	K23114	ARMT1	http://www.genome.jp/dbget-bin/www_bget?ko:K23114
transcript_23166	K01057	PGLS, pgl, devB	http://www.genome.jp/dbget-bin/www_bget?ko:K01057	map00030
transcript_23167	K05757	ARPC1A_B	http://www.genome.jp/dbget-bin/www_bget?ko:K05757	map04666;map04810;map05131;map05130;map05132;map04144;map05100
transcript_23173	K07779	CHST13	http://www.genome.jp/dbget-bin/www_bget?ko:K07779	map00532
transcript_23180	K14821	BUD20	http://www.genome.jp/dbget-bin/www_bget?ko:K14821
transcript_23182	K18629	TEKT2	http://www.genome.jp/dbget-bin/www_bget?ko:K18629
transcript_23186	K06087	CLDN	http://www.genome.jp/dbget-bin/www_bget?ko:K06087	map04514;map04670;map04530;map05130;map05160
transcript_23187	K15303	AKR7	http://www.genome.jp/dbget-bin/www_bget?ko:K15303	map00980
transcript_23192	K20131	RABGEF1	http://www.genome.jp/dbget-bin/www_bget?ko:K20131
transcript_23196	K01623	ALDO	http://www.genome.jp/dbget-bin/www_bget?ko:K01623	map00010;map00030;map00051;map04066
transcript_23197	K12160	SUMO, SMT3	http://www.genome.jp/dbget-bin/www_bget?ko:K12160	map03013;map05418
transcript_23202	K09850	RASSF1	http://www.genome.jp/dbget-bin/www_bget?ko:K09850	map05206;map04392;map04390;map05200;map04014;map05219;map05223
transcript_23203	K15637	PGAM5	http://www.genome.jp/dbget-bin/www_bget?ko:K15637	map04137;map04217;map04668
transcript_23209	K10050	CEBPD	http://www.genome.jp/dbget-bin/www_bget?ko:K10050
transcript_23210	K11470	PCGF6, MBLR	http://www.genome.jp/dbget-bin/www_bget?ko:K11470	map04550
transcript_23211	K10606	FANCL, PHF9	http://www.genome.jp/dbget-bin/www_bget?ko:K10606	map03460;map04120
transcript_23215	K11415	SIRT5, SIR2L5	http://www.genome.jp/dbget-bin/www_bget?ko:K11415	map00760
transcript_23218	K00457	HPD, hppD	http://www.genome.jp/dbget-bin/www_bget?ko:K00457	map00130;map00360;map00350
transcript_23227	K13089	ILF2	http://www.genome.jp/dbget-bin/www_bget?ko:K13089
transcript_23228	K15441	TAD2, ADAT2	http://www.genome.jp/dbget-bin/www_bget?ko:K15441
transcript_23242	K23879	GRN	http://www.genome.jp/dbget-bin/www_bget?ko:K23879
transcript_23243	K15985	PKIA	http://www.genome.jp/dbget-bin/www_bget?ko:K15985	map05034
transcript_23251	K22366	SELENOT	http://www.genome.jp/dbget-bin/www_bget?ko:K22366
transcript_23256	K14455	GOT2	http://www.genome.jp/dbget-bin/www_bget?ko:K14455	map00220;map00270;map00330;map04975;map00250;map00360;map00350;map00400
transcript_23270	K04443	MAPKAPK2	http://www.genome.jp/dbget-bin/www_bget?ko:K04443	map05167;map05203;map04010;map04218;map04370;map04361;map04625;map04722
transcript_23277	K10523	SPOP	http://www.genome.jp/dbget-bin/www_bget?ko:K10523	map04341;map04340
transcript_23288	K05698;K18034	PTPRJ, DEP1, CD148;PTPRH, SAP1	http://www.genome.jp/dbget-bin/www_bget?ko:K05698;K18034	map04520
transcript_23290	K04506	SIAH1	http://www.genome.jp/dbget-bin/www_bget?ko:K04506	map04310;map04120;map04115;map04013
transcript_23294	K21970	NSUN4	http://www.genome.jp/dbget-bin/www_bget?ko:K21970
transcript_23297	K15102	SLC25A3, PHC, PIC	http://www.genome.jp/dbget-bin/www_bget?ko:K15102
transcript_23299	K23353	PDLIM1_2_3_4	http://www.genome.jp/dbget-bin/www_bget?ko:K23353
transcript_23312	K20284	RABGAP1, GAPCENA	http://www.genome.jp/dbget-bin/www_bget?ko:K20284
transcript_23313	K14786	KRI1	http://www.genome.jp/dbget-bin/www_bget?ko:K14786
transcript_23315	K00933	E2.7.3.2	http://www.genome.jp/dbget-bin/www_bget?ko:K00933	map00330
transcript_23319	K00773	tgt, QTRT1	http://www.genome.jp/dbget-bin/www_bget?ko:K00773
transcript_23322	K00850;K09228	pfkA, PFK;KRAB	http://www.genome.jp/dbget-bin/www_bget?ko:K00850;K09228	map00051;map05168;map00052;map00010;map04922;map04152;map03018;map05230;map00030;map04066
transcript_23324	K01759	GLO1, gloA	http://www.genome.jp/dbget-bin/www_bget?ko:K01759	map00620
transcript_23331	K19009	SIK3	http://www.genome.jp/dbget-bin/www_bget?ko:K19009
transcript_23332	K00573	E2.1.1.77, pcm	http://www.genome.jp/dbget-bin/www_bget?ko:K00573
transcript_23343	K17768	TOM70	http://www.genome.jp/dbget-bin/www_bget?ko:K17768
transcript_23351	K12830	SF3B3, SAP130, RSE1	http://www.genome.jp/dbget-bin/www_bget?ko:K12830	map03040
transcript_23356	K00861	RFK, FMN1	http://www.genome.jp/dbget-bin/www_bget?ko:K00861	map00740
transcript_23358	K12884	HNRNPC	http://www.genome.jp/dbget-bin/www_bget?ko:K12884	map03040
transcript_23369	K12314;K12315	ACTC1;ACTG2	http://www.genome.jp/dbget-bin/www_bget?ko:K12314;K12315	map05414;map04261;map04260;map05410;map04270
transcript_23370	K09048	CREB3	http://www.genome.jp/dbget-bin/www_bget?ko:K09048	map05166;map05215;map05165;map05163;map05161;map04926;map04211;map04962;map04922;map05016;map04927;map04728;map05034;map04925;map04725;map05030;map05031;map05203;map04261;map04668;map04024;map04022;map04928;map04151;map04918;map04152;map04714;map04911;map04934;map04935;map04915;map04916;map04931
transcript_23376	K00167	BCKDHB, bkdA2	http://www.genome.jp/dbget-bin/www_bget?ko:K00167	map00280;map00640
transcript_23390	K22991	WDR45, WIPI4, WIPI3	http://www.genome.jp/dbget-bin/www_bget?ko:K22991
transcript_23394	K00611	OTC, argF, argI	http://www.genome.jp/dbget-bin/www_bget?ko:K00611	map00220
transcript_23398	K02740	PSMB8, LMP7	http://www.genome.jp/dbget-bin/www_bget?ko:K02740	map03050
transcript_23399	K14736	TF	http://www.genome.jp/dbget-bin/www_bget?ko:K14736	map04978;map04216;map04066
transcript_23403	K19679	IFT74	http://www.genome.jp/dbget-bin/www_bget?ko:K19679
transcript_23410	K05653	ABCB2, TAP1	http://www.genome.jp/dbget-bin/www_bget?ko:K05653	map05163;map02010;map05168;map05169;map05170;map04145;map04612;map05340
transcript_23412	K17927	SNX15	http://www.genome.jp/dbget-bin/www_bget?ko:K17927
transcript_23415	K03941	NDUFS8	http://www.genome.jp/dbget-bin/www_bget?ko:K03941	map04932;map05012;map05010;map04723;map05016;map04714;map00190
transcript_23417	K17264	ERP44, TXNDC4	http://www.genome.jp/dbget-bin/www_bget?ko:K17264
transcript_23418	K00251	AKR1D1	http://www.genome.jp/dbget-bin/www_bget?ko:K00251	map00140;map00120
transcript_23420	K12886	HNRNPK	http://www.genome.jp/dbget-bin/www_bget?ko:K12886	map05206;map05203;map03040
transcript_23424	K11884	PNO1, DIM2	http://www.genome.jp/dbget-bin/www_bget?ko:K11884
transcript_23426	K19612	PDE12	http://www.genome.jp/dbget-bin/www_bget?ko:K19612
transcript_23442	K16186	RRAGC_D	http://www.genome.jp/dbget-bin/www_bget?ko:K16186	map05131;map04150;map04140
transcript_23448	K03994	C5	http://www.genome.jp/dbget-bin/www_bget?ko:K03994	map05150;map05322;map05168;map04080;map05133;map04610;map05020
transcript_23454	K05408;K06752	CCL3;MHC2	http://www.genome.jp/dbget-bin/www_bget?ko:K05408;K06752	map05140;map04514;map05164;map05145;map05310;map05332;map04659;map04658;map05142;map05168;map05169;map04060;map05163;map04620;map04940;map04145;map04640;map05152;map05150;map05320;map05321;map05322;map05323;map05416;map04061;map04062;map05330;map04672;map04612;map05166
transcript_23459	K12314	ACTC1	http://www.genome.jp/dbget-bin/www_bget?ko:K12314	map05414;map04261;map04260;map05410
transcript_23464	K09489	HSPA4	http://www.genome.jp/dbget-bin/www_bget?ko:K09489	map04530;map04612
transcript_23473	K00948	PRPS, prsA	http://www.genome.jp/dbget-bin/www_bget?ko:K00948	map00030;map00230
transcript_23485	K04002;K04011	C4BPA;CR1, CD35	http://www.genome.jp/dbget-bin/www_bget?ko:K04002;K04011	map04640;map05140;map05144;map05152;map05134;map05133;map04610
transcript_23500	K03730	BHLHB3, DEC2	http://www.genome.jp/dbget-bin/www_bget?ko:K03730	map04710
transcript_23501	K00933	E2.7.3.2	http://www.genome.jp/dbget-bin/www_bget?ko:K00933	map00330
transcript_23506	K01623	ALDO	http://www.genome.jp/dbget-bin/www_bget?ko:K01623	map00010;map00030;map00051;map04066
transcript_23512	K13980	ADH4	http://www.genome.jp/dbget-bin/www_bget?ko:K13980	map00350;map05204;map00982;map00980;map00010;map00830;map00071
transcript_23520	K09275	TFCP2	http://www.genome.jp/dbget-bin/www_bget?ko:K09275
transcript_23521	K15985	PKIA	http://www.genome.jp/dbget-bin/www_bget?ko:K15985	map05034
transcript_23523	K02906	RP-L3, MRPL3, rplC	http://www.genome.jp/dbget-bin/www_bget?ko:K02906	map03010
transcript_23524	K08816	VRK	http://www.genome.jp/dbget-bin/www_bget?ko:K08816
transcript_23530	K10419	DYNLRB, DNCL2	http://www.genome.jp/dbget-bin/www_bget?ko:K10419	map05132
transcript_23533	K13220	WBP4, FBP21	http://www.genome.jp/dbget-bin/www_bget?ko:K13220
transcript_23536	K11860	OTUD7A_B	http://www.genome.jp/dbget-bin/www_bget?ko:K11860
transcript_23537	K23445	CASQ2	http://www.genome.jp/dbget-bin/www_bget?ko:K23445	map04260;map04020
transcript_23540	K00767	nadC, QPRT	http://www.genome.jp/dbget-bin/www_bget?ko:K00767	map00760
transcript_23545	K03593	mrp, NUBPL	http://www.genome.jp/dbget-bin/www_bget?ko:K03593
transcript_23549	K03124	TFIIB, GTF2B, SUA7, tfb	http://www.genome.jp/dbget-bin/www_bget?ko:K03124	map03022;map05203;map05017
transcript_23551	K11279	NAP1L1, NRP	http://www.genome.jp/dbget-bin/www_bget?ko:K11279
transcript_23555	K07935	IFT22, RABL5	http://www.genome.jp/dbget-bin/www_bget?ko:K07935
transcript_23556	K01517	ADPRM	http://www.genome.jp/dbget-bin/www_bget?ko:K01517	map00564;map00230
transcript_23557	K23636	WFDC2	http://www.genome.jp/dbget-bin/www_bget?ko:K23636
transcript_23565	nmel;K00011;cjo;npr	;AKR1B;;	http://www.genome.jp/dbget-bin/www_bget?ko:nmel;K00011;cjo;npr	map00051;map00040;map00561;map00790;map00052
transcript_23569	K03032	PSMD1, RPN2	http://www.genome.jp/dbget-bin/www_bget?ko:K03032	map03050;map05169
transcript_23572	K16806	MAP7D1	http://www.genome.jp/dbget-bin/www_bget?ko:K16806
transcript_23573	K12327	CALD1	http://www.genome.jp/dbget-bin/www_bget?ko:K12327	map04270
transcript_23580	K13360	FXYD1, PLM	http://www.genome.jp/dbget-bin/www_bget?ko:K13360	map04024
transcript_23582	K10356	MYO1	http://www.genome.jp/dbget-bin/www_bget?ko:K10356	map05130
transcript_23595	K00026	MDH2	http://www.genome.jp/dbget-bin/www_bget?ko:K00026	map00020;map00630;map00620;map00270
transcript_23597	K05638	NFE2L2, NRF2	http://www.genome.jp/dbget-bin/www_bget?ko:K05638	map05225;map04212;map04141;map05418;map05200
transcript_23600	K00451	HGD, hmgA	http://www.genome.jp/dbget-bin/www_bget?ko:K00451	map00350
transcript_23602	K09228;npr	KRAB;	http://www.genome.jp/dbget-bin/www_bget?ko:K09228;npr	map05168
transcript_23604	K08633	ADAMTS19	http://www.genome.jp/dbget-bin/www_bget?ko:K08633
transcript_23605	K17409	MRPS30	http://www.genome.jp/dbget-bin/www_bget?ko:K17409
transcript_23625	K04696	SOCS3, CIS3	http://www.genome.jp/dbget-bin/www_bget?ko:K04696	map04668;map05164;map04917;map05160;map05168;map04920;map04630;map04380;map04910;map04120;map04935;map04932;map04930;map04931
transcript_23626	K15336	TRDMT1, DNMT2	http://www.genome.jp/dbget-bin/www_bget?ko:K15336
transcript_23627	K14299	SEH1	http://www.genome.jp/dbget-bin/www_bget?ko:K14299	map03013;map04150
transcript_23630	K23500	SFXN1_3	http://www.genome.jp/dbget-bin/www_bget?ko:K23500
transcript_23635	K22190	MS4A3S	http://www.genome.jp/dbget-bin/www_bget?ko:K22190
transcript_23637	K01110	PTEN	http://www.genome.jp/dbget-bin/www_bget?ko:K01110	map05166;map05214;map05165;map04115;map05213;map05218;map04218;map04212;map04071;map04070;map05200;map05215;map05225;map05224;map05222;map05206;map04510;map00562;map04068;map04361;map01521;map04931;map05230;map04140;map04150;map04151;map05235
transcript_23638	K15120	SLC25A43	http://www.genome.jp/dbget-bin/www_bget?ko:K15120
transcript_23654	K12183	TSG101, STP22, VPS23	http://www.genome.jp/dbget-bin/www_bget?ko:K12183	map04144
transcript_23669	K01623	ALDO	http://www.genome.jp/dbget-bin/www_bget?ko:K01623	map00010;map00030;map00051;map04066
transcript_23671	K14943	MBNL	http://www.genome.jp/dbget-bin/www_bget?ko:K14943
transcript_23674	K04525	SERPINA	http://www.genome.jp/dbget-bin/www_bget?ko:K04525
transcript_23676	K23081	CASTOR2	http://www.genome.jp/dbget-bin/www_bget?ko:K23081	map04150
transcript_23679	K03251	EIF3D	http://www.genome.jp/dbget-bin/www_bget?ko:K03251	map03013
transcript_23689	K13355	NUDT19	http://www.genome.jp/dbget-bin/www_bget?ko:K13355	map04146
transcript_23694	K00031	IDH1, IDH2, icd	http://www.genome.jp/dbget-bin/www_bget?ko:K00031	map00020;map04146;map00480
transcript_23699	K01834	PGAM, gpmA	http://www.genome.jp/dbget-bin/www_bget?ko:K01834	map00010;map05230;map04922;map00260
transcript_23701	K10104	FCN	http://www.genome.jp/dbget-bin/www_bget?ko:K10104
transcript_23702	K06735	JAM2, CD322	http://www.genome.jp/dbget-bin/www_bget?ko:K06735	map04514;map04670;map05120;map04530
transcript_23725	K00008	SORD, gutB	http://www.genome.jp/dbget-bin/www_bget?ko:K00008	map00040;map00051
transcript_23727	K10375;K10373;K09290	TPM4;TPM1;TPM3	http://www.genome.jp/dbget-bin/www_bget?ko:K10375;K10373;K09290	map05206;map05216;map05200;map04260;map04261;map05414;map05410
transcript_23728	K00140	mmsA, iolA, ALDH6A1	http://www.genome.jp/dbget-bin/www_bget?ko:K00140	map00280;map00640;map00410;map00562
transcript_23736	K13090	ILF3	http://www.genome.jp/dbget-bin/www_bget?ko:K13090
transcript_23738	K01758	CTH	http://www.genome.jp/dbget-bin/www_bget?ko:K01758	map00450;map00260;map00270
transcript_23753	K01623	ALDO	http://www.genome.jp/dbget-bin/www_bget?ko:K01623	map00010;map00030;map00051;map04066
transcript_23758	K17094	ANXA6	http://www.genome.jp/dbget-bin/www_bget?ko:K17094
transcript_23759	K02150	ATPeV1E, ATP6E	http://www.genome.jp/dbget-bin/www_bget?ko:K02150	map05323;map00190;map04966;map05120;map05165;map04145;map04150;map04721;map05110
transcript_23762	K01623	ALDO	http://www.genome.jp/dbget-bin/www_bget?ko:K01623	map00010;map00030;map00051;map04066
transcript_23764	K05754	ARPC5	http://www.genome.jp/dbget-bin/www_bget?ko:K05754	map04666;map04810;map05131;map05130;map05132;map04144;map05100
transcript_23765	K02155	ATPeV0C, ATP6L	http://www.genome.jp/dbget-bin/www_bget?ko:K02155	map05152;map05323;map04966;map05120;map05165;map04145;map00190;map04142;map04721;map05110
transcript_23767	K09256	NFKBIL1	http://www.genome.jp/dbget-bin/www_bget?ko:K09256
transcript_23772	K07562	NMD3	http://www.genome.jp/dbget-bin/www_bget?ko:K07562	map03008;map03013
transcript_23774	K14765	NGDN, LCP5	http://www.genome.jp/dbget-bin/www_bget?ko:K14765
transcript_23775	K00364	E1.7.1.7, guaC	http://www.genome.jp/dbget-bin/www_bget?ko:K00364	map00230
transcript_23785	K14766	NOP14, UTP2	http://www.genome.jp/dbget-bin/www_bget?ko:K14766
transcript_23791	K15614	SIX1	http://www.genome.jp/dbget-bin/www_bget?ko:K15614	map05202
transcript_23795	K07933	RABL3	http://www.genome.jp/dbget-bin/www_bget?ko:K07933
transcript_23796	K07208	RHEB	http://www.genome.jp/dbget-bin/www_bget?ko:K07208	map05165;map05163;map05168;map04919;map04218;map04714;map04910;map04072;map04211;map05231;map04150;map04151;map04152;map04140
transcript_23802	K08050	PPP1R1A	http://www.genome.jp/dbget-bin/www_bget?ko:K08050	map04261;map04720
transcript_23804	K03037	PSMD6, RPN7	http://www.genome.jp/dbget-bin/www_bget?ko:K03037	map03050;map05169
transcript_23810	K00616	E2.2.1.2, talA, talB	http://www.genome.jp/dbget-bin/www_bget?ko:K00616	map00030
transcript_23811	K13137	STRAP, UNRIP	http://www.genome.jp/dbget-bin/www_bget?ko:K13137	map03013
transcript_23814	oro;pcw;K17702	;;SIPA1L2, SPAL2	http://www.genome.jp/dbget-bin/www_bget?ko:oro;pcw;K17702	map04015
transcript_23815	K22754	RNF213	http://www.genome.jp/dbget-bin/www_bget?ko:K22754
transcript_23821	K12046	TNNT3	http://www.genome.jp/dbget-bin/www_bget?ko:K12046
transcript_23824	K04451	TP53, P53	http://www.genome.jp/dbget-bin/www_bget?ko:K04451	map05214;map04137;map05216;map05217;map05210;map04115;map05212;map05167;map05218;map04010;map05168;map05169;map04218;map05016;map05162;map04071;map04210;map04216;map04310;map05163;map05160;map05213;map05215;map05131;map05014;map05225;map05224;map05226;map05220;map05223;map05222;map05206;map05205;map05203;map05202;map05200;map05219;map05161;map04110;map05418;map05165;map04211;map04722;map04919;map…
transcript_23835	K00025	MDH1	http://www.genome.jp/dbget-bin/www_bget?ko:K00025	map00020;map00630;map04964;map00620;map00270
transcript_23837	K10250	ELOVL7	http://www.genome.jp/dbget-bin/www_bget?ko:K10250	map01040;map00062
transcript_23838	K09523	DNAJC3	http://www.genome.jp/dbget-bin/www_bget?ko:K09523	map05164;map04141
transcript_23843	K05696	PTPN1, PTP1B	http://www.genome.jp/dbget-bin/www_bget?ko:K05696	map04910;map04520;map04931
transcript_23851	K15336	TRDMT1, DNMT2	http://www.genome.jp/dbget-bin/www_bget?ko:K15336
transcript_23857	K06238;sasa	COL6A;	http://www.genome.jp/dbget-bin/www_bget?ko:K06238;sasa	map05165;map04510;map04512;map04974;map04151
transcript_23859	K01377	PGC	http://www.genome.jp/dbget-bin/www_bget?ko:K01377
transcript_23866	K04402	GADD45	http://www.genome.jp/dbget-bin/www_bget?ko:K04402	map04110;map05214;map05216;map05217;map05210;map04115;map05212;map05213;map05218;map04010;map05169;map04218;map04210;map05225;map05224;map05226;map05220;map05223;map05222;map05202;map05200;map04068;map04064
transcript_23867	K00650	LCAT	http://www.genome.jp/dbget-bin/www_bget?ko:K00650	map00564;map04979
transcript_23869	K15414	C1QBP	http://www.genome.jp/dbget-bin/www_bget?ko:K15414
transcript_23874	K00940	ndk, NME	http://www.genome.jp/dbget-bin/www_bget?ko:K00940	map00240;map00983;map00230
transcript_23876	K13951	ADH1_7	http://www.genome.jp/dbget-bin/www_bget?ko:K13951	map00350;map05204;map00982;map00980;map00010;map00830;map00071
transcript_23877	K00933	E2.7.3.2	http://www.genome.jp/dbget-bin/www_bget?ko:K00933	map00330
transcript_23881	K00933	E2.7.3.2	http://www.genome.jp/dbget-bin/www_bget?ko:K00933	map00330
transcript_23886	K13335	PEX16	http://www.genome.jp/dbget-bin/www_bget?ko:K13335	map04146
transcript_23887	K02925	RP-L3e, RPL3	http://www.genome.jp/dbget-bin/www_bget?ko:K02925	map03010
transcript_23890	K06562;npr	LAMP3, CD208;	http://www.genome.jp/dbget-bin/www_bget?ko:K06562;npr	map04142
transcript_23891	K09558	BAG4	http://www.genome.jp/dbget-bin/www_bget?ko:K09558	map04668
transcript_23892	K02737	PSMB5	http://www.genome.jp/dbget-bin/www_bget?ko:K02737	map03050
transcript_23896	K07887	RAB5A	http://www.genome.jp/dbget-bin/www_bget?ko:K07887	map05152;map05146;map04014;map04962;map05014;map05132;map04145;map04144
transcript_23898	K23543	CCDC115	http://www.genome.jp/dbget-bin/www_bget?ko:K23543
transcript_23904	K10420	DYNLT	http://www.genome.jp/dbget-bin/www_bget?ko:K10420	map05132
transcript_23911	K17805	PAM16, TIM16	http://www.genome.jp/dbget-bin/www_bget?ko:K17805
transcript_23915	K04799	FEN1, RAD2	http://www.genome.jp/dbget-bin/www_bget?ko:K04799	map03450;map03410;map03030
transcript_23917	K05754	ARPC5	http://www.genome.jp/dbget-bin/www_bget?ko:K05754	map04666;map04810;map05131;map05130;map05132;map04144;map05100
transcript_23918	K07604	KRT1	http://www.genome.jp/dbget-bin/www_bget?ko:K07604	map05150;map04915
transcript_23919	K01623	ALDO	http://www.genome.jp/dbget-bin/www_bget?ko:K01623	map00010;map00030;map00051;map04066
transcript_23922	K08583	CAPNS1, CAPN4	http://www.genome.jp/dbget-bin/www_bget?ko:K08583	map05131
transcript_23936	K07861	RAC3	http://www.genome.jp/dbget-bin/www_bget?ko:K07861	map04650;map05210;map05163;map05212;map04015;map04014;map04010;map04370;map04510;map04071;map04310;map04810;map05135;map05170;map04664;map04662;map05200;map04024;map05418;map04360;map05416;map04062;map05231;map04520
transcript_23938	K13948	PTGR1, LTB4DH	http://www.genome.jp/dbget-bin/www_bget?ko:K13948
transcript_23943	K12884	HNRNPC	http://www.genome.jp/dbget-bin/www_bget?ko:K12884	map03040
transcript_23945	K12826	SF3A2, SAP62	http://www.genome.jp/dbget-bin/www_bget?ko:K12826	map03040
transcript_23946	K05868	CCNB1	http://www.genome.jp/dbget-bin/www_bget?ko:K05868	map04110;map04114;map04115;map04068;map04218;map05170;map04914
transcript_23958	K09030	FOSL2	http://www.genome.jp/dbget-bin/www_bget?ko:K09030	map04380
transcript_23960	K02925	RP-L3e, RPL3	http://www.genome.jp/dbget-bin/www_bget?ko:K02925	map03010
transcript_23964	K00933	E2.7.3.2	http://www.genome.jp/dbget-bin/www_bget?ko:K00933	map00330
transcript_23966	K00933	E2.7.3.2	http://www.genome.jp/dbget-bin/www_bget?ko:K00933	map00330
transcript_23969	K00850;K09228	pfkA, PFK;KRAB	http://www.genome.jp/dbget-bin/www_bget?ko:K00850;K09228	map00051;map05168;map00052;map00010;map04922;map04152;map03018;map05230;map00030;map04066
transcript_23970	K06096	VAPA	http://www.genome.jp/dbget-bin/www_bget?ko:K06096	map04979
transcript_23974	K19478	MAGT1	http://www.genome.jp/dbget-bin/www_bget?ko:K19478
transcript_23977	K07906	RAB25	http://www.genome.jp/dbget-bin/www_bget?ko:K07906
transcript_23978	K10374;K10375;K09290	TPM2;TPM4;TPM3	http://www.genome.jp/dbget-bin/www_bget?ko:K10374;K10375;K09290	map05216;map05200;map04260;map04261;map05414;map05410
transcript_23979	K20357	AGR3	http://www.genome.jp/dbget-bin/www_bget?ko:K20357
transcript_23983	K04525	SERPINA	http://www.genome.jp/dbget-bin/www_bget?ko:K04525
transcript_23986	K15412	CFP	http://www.genome.jp/dbget-bin/www_bget?ko:K15412	map05168
transcript_23989	K13199	SERBP1	http://www.genome.jp/dbget-bin/www_bget?ko:K13199
transcript_23998	K01599	hemE, UROD	http://www.genome.jp/dbget-bin/www_bget?ko:K01599	map00860
transcript_24005	K00852	rbsK, RBKS	http://www.genome.jp/dbget-bin/www_bget?ko:K00852	map00030
transcript_24008	K12602	WDR61, REC14, SKI8	http://www.genome.jp/dbget-bin/www_bget?ko:K12602	map03018
transcript_24017	K14191	DIM1	http://www.genome.jp/dbget-bin/www_bget?ko:K14191
transcript_24024	K12897	TRA2	http://www.genome.jp/dbget-bin/www_bget?ko:K12897	map03040
transcript_24026	K01623	ALDO	http://www.genome.jp/dbget-bin/www_bget?ko:K01623	map00010;map00030;map00051;map04066
transcript_24031	K01623	ALDO	http://www.genome.jp/dbget-bin/www_bget?ko:K01623	map00010;map00030;map00051;map04066
transcript_24034	K12741	HNRNPA1_3	http://www.genome.jp/dbget-bin/www_bget?ko:K12741	map03040
transcript_24038	K12740	NKTR	http://www.genome.jp/dbget-bin/www_bget?ko:K12740
transcript_24042	K06505	CD74, DHLAG	http://www.genome.jp/dbget-bin/www_bget?ko:K06505	map05152;map04612;map05168
transcript_24050	K18420	TARBP2	http://www.genome.jp/dbget-bin/www_bget?ko:K18420
transcript_24059	K12894	HNRNPA0	http://www.genome.jp/dbget-bin/www_bget?ko:K12894
transcript_24063	K00750	GYG1, GYG2	http://www.genome.jp/dbget-bin/www_bget?ko:K00750	map00500
transcript_24075	K18208	RNLS	http://www.genome.jp/dbget-bin/www_bget?ko:K18208
transcript_24085	K09091	HEY	http://www.genome.jp/dbget-bin/www_bget?ko:K09091	map04330;map05224;map05165;map05200
transcript_24087	K18169	TTC19	http://www.genome.jp/dbget-bin/www_bget?ko:K18169
transcript_24088	K07939	ARF4	http://www.genome.jp/dbget-bin/www_bget?ko:K07939
transcript_24095	K13784	PTMA	http://www.genome.jp/dbget-bin/www_bget?ko:K13784
transcript_24097	K03494	SIAT4C	http://www.genome.jp/dbget-bin/www_bget?ko:K03494	map00601
transcript_24099	K03113	EIF1, SUI1	http://www.genome.jp/dbget-bin/www_bget?ko:K03113	map03013
transcript_24101	K04392	RAC1	http://www.genome.jp/dbget-bin/www_bget?ko:K04392	map05167;map04650;map05210;map05211;map05212;map04015;map04014;map04010;map04013;map05169;map04370;map04510;map04071;map05203;map04310;map05163;map04810;map04933;map05135;map04620;map05131;map05130;map05014;map05132;map04380;map04530;map04722;map04666;map05170;map04664;map04662;map05200;map04024;map04361;map04360;map05416;map04062;map04145;map05418;map04972;map04932;map04151;map05205;map05120;map…
transcript_24106	K10258	TER, TSC13, CER10	http://www.genome.jp/dbget-bin/www_bget?ko:K10258	map01040;map00062
transcript_24116	K03132	TAF7	http://www.genome.jp/dbget-bin/www_bget?ko:K03132	map03022
transcript_24117	K02734	PSMB2	http://www.genome.jp/dbget-bin/www_bget?ko:K02734	map03050
transcript_24119	K12046	TNNT3	http://www.genome.jp/dbget-bin/www_bget?ko:K12046
transcript_24122	K07512	MECR, NRBF1	http://www.genome.jp/dbget-bin/www_bget?ko:K07512	map00061;map00062
transcript_24128	K18162	NDUFAF5	http://www.genome.jp/dbget-bin/www_bget?ko:K18162	map04714
transcript_24130	K22991	WDR45, WIPI4, WIPI3	http://www.genome.jp/dbget-bin/www_bget?ko:K22991
transcript_24133	K05758	ARPC2	http://www.genome.jp/dbget-bin/www_bget?ko:K05758	map04666;map04810;map05131;map05130;map05132;map04144;map05100
transcript_24150	K23106	HAMP	http://www.genome.jp/dbget-bin/www_bget?ko:K23106	map04350
transcript_24151	K00507	SCD, desC	http://www.genome.jp/dbget-bin/www_bget?ko:K00507	map04152;map01040;map03320;map04212
transcript_24152	K00933	E2.7.3.2	http://www.genome.jp/dbget-bin/www_bget?ko:K00933	map00330
transcript_24153	K00933	E2.7.3.2	http://www.genome.jp/dbget-bin/www_bget?ko:K00933	map00330
transcript_24154	K02997	RP-S9e, RPS9	http://www.genome.jp/dbget-bin/www_bget?ko:K02997	map03010
transcript_24160	K06093	PARD6	http://www.genome.jp/dbget-bin/www_bget?ko:K06093	map05165;map04390;map04391;map04015;map04360;map04530;map04144
transcript_24162	K11405	HDAC8	http://www.genome.jp/dbget-bin/www_bget?ko:K11405	map05034;map05203
transcript_24164	K08729	PTDSS1	http://www.genome.jp/dbget-bin/www_bget?ko:K08729	map00564
transcript_24167	K04738	CSF2RB, IL3RB, CD131	http://www.genome.jp/dbget-bin/www_bget?ko:K04738	map04060;map04210;map04630;map05200
transcript_24168	K12314;K10354	ACTC1;ACTA1	http://www.genome.jp/dbget-bin/www_bget?ko:K12314;K10354	map05414;map04261;map04260;map05410
transcript_24180	K07872	RHOF, RIF	http://www.genome.jp/dbget-bin/www_bget?ko:K07872
transcript_24182	K09628	PRSS27	http://www.genome.jp/dbget-bin/www_bget?ko:K09628
transcript_24186	K14778	DDX49, DBP8	http://www.genome.jp/dbget-bin/www_bget?ko:K14778
transcript_24196	K15865	CDKAL1	http://www.genome.jp/dbget-bin/www_bget?ko:K15865
transcript_24199	K23878	AAGAB	http://www.genome.jp/dbget-bin/www_bget?ko:K23878
transcript_24204	K10335	ASB13	http://www.genome.jp/dbget-bin/www_bget?ko:K10335
transcript_24206	K00261;otw	GLUD1_2, gdhA;	http://www.genome.jp/dbget-bin/www_bget?ko:K00261;otw	map00220;map04964;map00471;map00910;map00250;map04217
transcript_24209	K12387	LAPTM	http://www.genome.jp/dbget-bin/www_bget?ko:K12387	map04142
transcript_24210	K00933	E2.7.3.2	http://www.genome.jp/dbget-bin/www_bget?ko:K00933	map00330
transcript_24211	K01623	ALDO	http://www.genome.jp/dbget-bin/www_bget?ko:K01623	map00010;map00030;map00051;map04066
transcript_24212	K05754	ARPC5	http://www.genome.jp/dbget-bin/www_bget?ko:K05754	map04666;map04810;map05131;map05130;map05132;map04144;map05100
transcript_24214	K23564	EMC3, TMEM111	http://www.genome.jp/dbget-bin/www_bget?ko:K23564
transcript_24218	K11830	TFAM, MTTFA	http://www.genome.jp/dbget-bin/www_bget?ko:K11830	map05016;map04371
transcript_24219	K08817	CCRK	http://www.genome.jp/dbget-bin/www_bget?ko:K08817
transcript_24225	K01623	ALDO	http://www.genome.jp/dbget-bin/www_bget?ko:K01623	map00010;map00030;map00051;map04066
transcript_24226	K06829	CYR61, CCN1, IGFBP10	http://www.genome.jp/dbget-bin/www_bget?ko:K06829
transcript_24227	K00134	GAPDH, gapA	http://www.genome.jp/dbget-bin/www_bget?ko:K00134	map00010;map05010;map05130;map04066;map05132
transcript_24229	K17654	TRMT10C, MRPP1	http://www.genome.jp/dbget-bin/www_bget?ko:K17654
transcript_24243	K06535	BSG, CD147	http://www.genome.jp/dbget-bin/www_bget?ko:K06535
transcript_24245	K07933	RABL3	http://www.genome.jp/dbget-bin/www_bget?ko:K07933
transcript_24252	K03237	EIF2S1	http://www.genome.jp/dbget-bin/www_bget?ko:K03237	map05164;map05162;map05160;map05168;map05010;map03013;map04210;map04932;map04141;map04140
transcript_24260	K21987;K22031	POLR2M, GRINL1A;MYZAP	http://www.genome.jp/dbget-bin/www_bget?ko:K21987;K22031
transcript_24262	K19867	LDB3	http://www.genome.jp/dbget-bin/www_bget?ko:K19867
transcript_24265	K19196	BRMS1	http://www.genome.jp/dbget-bin/www_bget?ko:K19196
transcript_24267	K00850;K09228	pfkA, PFK;KRAB	http://www.genome.jp/dbget-bin/www_bget?ko:K00850;K09228	map00051;map05168;map00052;map00010;map04922;map04152;map03018;map05230;map00030;map04066
transcript_24268	K13949	PTGR2, ZADH1	http://www.genome.jp/dbget-bin/www_bget?ko:K13949
transcript_24269	K10153	IRF2	http://www.genome.jp/dbget-bin/www_bget?ko:K10153
transcript_24278	K04004	CFH, HF1	http://www.genome.jp/dbget-bin/www_bget?ko:K04004	map05150;map04610
transcript_24285	K06689	UBE2D, UBC4, UBC5	http://www.genome.jp/dbget-bin/www_bget?ko:K06689	map04120;map04624;map05131;map04013;map04141
transcript_24300	K03984;K04525	SERPINA1, AAT;SERPINA	http://www.genome.jp/dbget-bin/www_bget?ko:K03984;K04525	map04610
transcript_24301	K05687	PARK7	http://www.genome.jp/dbget-bin/www_bget?ko:K05687	map05012
transcript_24302	K17418	MRPL37	http://www.genome.jp/dbget-bin/www_bget?ko:K17418
transcript_24305	K20722	RTN2	http://www.genome.jp/dbget-bin/www_bget?ko:K20722
transcript_24308	K14443	TOB	http://www.genome.jp/dbget-bin/www_bget?ko:K14443	map03018
transcript_24317	K05695	PTPRF, LAR	http://www.genome.jp/dbget-bin/www_bget?ko:K05695	map04514;map04910;map04520;map04931
transcript_24321	K10072;K06502	CLEC2D;CD69	http://www.genome.jp/dbget-bin/www_bget?ko:K10072;K06502
transcript_24322	K06508	CD81, TAPA1, TSPAN28	http://www.genome.jp/dbget-bin/www_bget?ko:K06508	map04662;map05144;map05160
transcript_24323	K01081	E3.1.3.5	http://www.genome.jp/dbget-bin/www_bget?ko:K01081	map00240;map00230;map00760
transcript_24325	K06630	YWHAE	http://www.genome.jp/dbget-bin/www_bget?ko:K06630	map04110;map04114;map05160;map04390;map04391;map04722;map04621;map05203;map04151
transcript_24332	K00852	rbsK, RBKS	http://www.genome.jp/dbget-bin/www_bget?ko:K00852	map00030
transcript_24339	K01015	SULT2B1	http://www.genome.jp/dbget-bin/www_bget?ko:K01015	map00140
transcript_24340	K05762	RDX	http://www.genome.jp/dbget-bin/www_bget?ko:K05762	map05206;map05205;map04530;map04810
transcript_24366	K13536	MARCKSL1, MRP	http://www.genome.jp/dbget-bin/www_bget?ko:K13536	map04666;map05140
transcript_24373	K12735	PPIL4	http://www.genome.jp/dbget-bin/www_bget?ko:K12735
transcript_24379	K19363	LITAF	http://www.genome.jp/dbget-bin/www_bget?ko:K19363	map04142
transcript_24382	K07903	RAB10	http://www.genome.jp/dbget-bin/www_bget?ko:K07903	map04144;map04152
transcript_24384	K00933	E2.7.3.2	http://www.genome.jp/dbget-bin/www_bget?ko:K00933	map00330
transcript_24390	K18329	ISG20L2	http://www.genome.jp/dbget-bin/www_bget?ko:K18329
transcript_24395	K17807	TAM41, MMP37	http://www.genome.jp/dbget-bin/www_bget?ko:K17807
transcript_24396	K17597	STAU	http://www.genome.jp/dbget-bin/www_bget?ko:K17597
transcript_24407	K05695	PTPRF, LAR	http://www.genome.jp/dbget-bin/www_bget?ko:K05695	map04514;map04910;map04520;map04931
transcript_24411	K00810	UBIAD1	http://www.genome.jp/dbget-bin/www_bget?ko:K00810
transcript_24412	K06727	FCRL, IRTA, CD307	http://www.genome.jp/dbget-bin/www_bget?ko:K06727
transcript_24415	K01712	hutU, UROC1	http://www.genome.jp/dbget-bin/www_bget?ko:K01712	map00340
transcript_24418	K23625	ATXN2_2L	http://www.genome.jp/dbget-bin/www_bget?ko:K23625	map04711;map05017
transcript_24423	K00933	E2.7.3.2	http://www.genome.jp/dbget-bin/www_bget?ko:K00933	map00330
transcript_24426	K17822	DCUN1D1_2	http://www.genome.jp/dbget-bin/www_bget?ko:K17822
transcript_24428	K05695	PTPRF, LAR	http://www.genome.jp/dbget-bin/www_bget?ko:K05695	map04514;map04910;map04520;map04931
transcript_24439	K07904	RAB11A	http://www.genome.jp/dbget-bin/www_bget?ko:K07904	map04972;map05164;map04144;map04961;map04962
transcript_24440	K05130;K05135	IFNAR1;IL10RB, CD210B	http://www.genome.jp/dbget-bin/www_bget?ko:K05130;K05135	map05167;map05164;map04650;map05162;map05145;map05160;map05161;map05152;map05200;map05168;map05169;map04620;map04621;map05163;map04630;map04061;map04060;map04380;map04217;map04151;map05165
transcript_24441	K03238	EIF2S2	http://www.genome.jp/dbget-bin/www_bget?ko:K03238	map03013
transcript_24443	K13341	PEX7, PTS2R	http://www.genome.jp/dbget-bin/www_bget?ko:K13341	map04146
transcript_24447	K11416	SIRT6, SIR2L6	http://www.genome.jp/dbget-bin/www_bget?ko:K11416	map05230;map04714;map00760
transcript_24452	K04354	PPP2R2	http://www.genome.jp/dbget-bin/www_bget?ko:K04354	map05142;map05165;map04390;map05160;map04391;map04261;map04151;map03015;map04728;map04071;map04530;map04152
transcript_24455	K11221	STAT2	http://www.genome.jp/dbget-bin/www_bget?ko:K11221	map05167;map05164;map05165;map05162;map05160;map05161;map05200;map05168;map05169;map04621;map04630;map04625;map04380;map04062;map04217
transcript_24461	K07903	RAB10	http://www.genome.jp/dbget-bin/www_bget?ko:K07903	map04144;map04152
transcript_24468	K12314	ACTC1	http://www.genome.jp/dbget-bin/www_bget?ko:K12314	map05414;map04261;map04260;map05410
transcript_24469	K20393	ARL6IP5, PRAF3	http://www.genome.jp/dbget-bin/www_bget?ko:K20393
transcript_24470	K08122	LUM	http://www.genome.jp/dbget-bin/www_bget?ko:K08122	map05205
transcript_24471	K23531	CABP1_2_4_5	http://www.genome.jp/dbget-bin/www_bget?ko:K23531
transcript_24477	K05492	IL17D, IL27	http://www.genome.jp/dbget-bin/www_bget?ko:K05492	map04060;map04659;map04657;map04630;map04625
transcript_24484	K17563	CHCHD3, MINOS3	http://www.genome.jp/dbget-bin/www_bget?ko:K17563
transcript_24485	K16587	HAUS4	http://www.genome.jp/dbget-bin/www_bget?ko:K16587
transcript_24486	K06664	PEX2, PXMP3	http://www.genome.jp/dbget-bin/www_bget?ko:K06664	map04146
transcript_24490	K04119	AKR1C3	http://www.genome.jp/dbget-bin/www_bget?ko:K04119	map00590;map00140;map00790;map04913
transcript_24491	K01623	ALDO	http://www.genome.jp/dbget-bin/www_bget?ko:K01623	map00010;map00030;map00051;map04066
transcript_24494	K04004	CFH, HF1	http://www.genome.jp/dbget-bin/www_bget?ko:K04004	map05150;map04610
transcript_24499	K13201	TIA1, TIAL1	http://www.genome.jp/dbget-bin/www_bget?ko:K13201
transcript_24503	K06099	CSDA, ZONAB	http://www.genome.jp/dbget-bin/www_bget?ko:K06099	map04530
transcript_24505	K12188	SNF8, EAP30	http://www.genome.jp/dbget-bin/www_bget?ko:K12188	map04144
transcript_24507	K13201	TIA1, TIAL1	http://www.genome.jp/dbget-bin/www_bget?ko:K13201
transcript_24510	K22376	KCMF1, FIGC	http://www.genome.jp/dbget-bin/www_bget?ko:K22376
transcript_24515	K00591	COQ3	http://www.genome.jp/dbget-bin/www_bget?ko:K00591	map00130
transcript_24523	K00249	ACADM, acd	http://www.genome.jp/dbget-bin/www_bget?ko:K00249	map00280;map03320;map00071
transcript_24526	K12373	HEXA_B	http://www.genome.jp/dbget-bin/www_bget?ko:K12373	map00520;map00603;map00604;map00511;map00513;map00531;map04142
transcript_24531	K00933	E2.7.3.2	http://www.genome.jp/dbget-bin/www_bget?ko:K00933	map00330
transcript_24537	K04710	CERS1_2_3_4, LASS1_2_3_4	http://www.genome.jp/dbget-bin/www_bget?ko:K04710	map00600;map04071
transcript_24544	K12890	SFRS1, ASF, SF2	http://www.genome.jp/dbget-bin/www_bget?ko:K12890	map04657;map05168;map03040
transcript_24547	K07858	RND2	http://www.genome.jp/dbget-bin/www_bget?ko:K07858
transcript_24548	K21843	TTC7	http://www.genome.jp/dbget-bin/www_bget?ko:K21843
transcript_24549	K09511	DNAJB5	http://www.genome.jp/dbget-bin/www_bget?ko:K09511
transcript_24551	K04506	SIAH1	http://www.genome.jp/dbget-bin/www_bget?ko:K04506	map04310;map04120;map04115;map04013
transcript_24552	K03025	RPC6, POLR3F	http://www.genome.jp/dbget-bin/www_bget?ko:K03025	map03020;map04623
transcript_24554	K13937	H6PD	http://www.genome.jp/dbget-bin/www_bget?ko:K13937	map00030
transcript_24556	K04506	SIAH1	http://www.genome.jp/dbget-bin/www_bget?ko:K04506	map04310;map04120;map04115;map04013
transcript_24557	K17092	ANXA2	http://www.genome.jp/dbget-bin/www_bget?ko:K17092	map05132
transcript_24559	K06269	PPP1C	http://www.genome.jp/dbget-bin/www_bget?ko:K06269	map04810;map04024;map05205;map04114;map04390;map04750;map04261;map04270;map05168;map04921;map04910;map04218;map03015;map04022;map04728;map05034;map04510;map04720;map05031;map04611;map04931
transcript_24564	K16761	CEP44	http://www.genome.jp/dbget-bin/www_bget?ko:K16761
transcript_24570	K04552	UBE2L3, UBCH7	http://www.genome.jp/dbget-bin/www_bget?ko:K04552	map05012;map04120
transcript_24579	K10375;K09290	TPM4;TPM3	http://www.genome.jp/dbget-bin/www_bget?ko:K10375;K09290	map05216;map05200;map04260;map04261;map05414;map05410
transcript_24586	K05738	MYL1	http://www.genome.jp/dbget-bin/www_bget?ko:K05738
transcript_24594	K11416	SIRT6, SIR2L6	http://www.genome.jp/dbget-bin/www_bget?ko:K11416	map05230;map04714;map00760
transcript_24599	K08438	GPR160	http://www.genome.jp/dbget-bin/www_bget?ko:K08438
transcript_24604	K03539	RPP1, RPP30	http://www.genome.jp/dbget-bin/www_bget?ko:K03539	map03008;map03013
transcript_24606	K12327	CALD1	http://www.genome.jp/dbget-bin/www_bget?ko:K12327	map04270
transcript_24608	K23505	TIMMDC1	http://www.genome.jp/dbget-bin/www_bget?ko:K23505
transcript_24609	K04513	RHOA	http://www.genome.jp/dbget-bin/www_bget?ko:K04513	map05210;map05163;map05206;map04015;map04014;map04350;map04270;map04022;map04072;map04071;map04310;map04921;map04810;map05135;map04621;map05131;map05130;map05133;map04625;map04928;map04530;map04144;map04722;map05152;map05205;map05203;map04660;map05200;map05132;map04024;map04361;map04360;map04062;map04510;map05418;map04972;map04150;map04670;map05100;map04520;map04611
transcript_24610	K09613	COPS5, CSN5	http://www.genome.jp/dbget-bin/www_bget?ko:K09613
transcript_24619	K23471	SKAP2	http://www.genome.jp/dbget-bin/www_bget?ko:K23471	map05135
transcript_24622	K23353	PDLIM1_2_3_4	http://www.genome.jp/dbget-bin/www_bget?ko:K23353
transcript_24623	K13195	CIRBP	http://www.genome.jp/dbget-bin/www_bget?ko:K13195
transcript_24625	K12314	ACTC1	http://www.genome.jp/dbget-bin/www_bget?ko:K12314	map05414;map04261;map04260;map05410
transcript_24629	K01623	ALDO	http://www.genome.jp/dbget-bin/www_bget?ko:K01623	map00010;map00030;map00051;map04066
transcript_24632	K11090	LA, SSB	http://www.genome.jp/dbget-bin/www_bget?ko:K11090	map05322
transcript_24633	K22810	FAM84B	http://www.genome.jp/dbget-bin/www_bget?ko:K22810
transcript_24634	K04883	KCNAB2	http://www.genome.jp/dbget-bin/www_bget?ko:K04883
transcript_24636	K06505	CD74, DHLAG	http://www.genome.jp/dbget-bin/www_bget?ko:K06505	map05152;map04612;map05168
transcript_24642	K08496	GOSR2, BOS1	http://www.genome.jp/dbget-bin/www_bget?ko:K08496	map04130
transcript_24646	K06054	HES1	http://www.genome.jp/dbget-bin/www_bget?ko:K06054	map05165;map05200;map05169;map03460;map04950;map04330;map05224
transcript_24650	K00413	CYC1, CYT1, petC	http://www.genome.jp/dbget-bin/www_bget?ko:K00413	map00190;map04260;map05012;map05010;map05016;map04714;map04932
transcript_24652	K15438	AIMP2	http://www.genome.jp/dbget-bin/www_bget?ko:K15438
transcript_24654	K17091	ANXA1	http://www.genome.jp/dbget-bin/www_bget?ko:K17091
transcript_24655	K23679	PQLC1, SLC66A2	http://www.genome.jp/dbget-bin/www_bget?ko:K23679
transcript_24656	K13119	FAM50, XAP5	http://www.genome.jp/dbget-bin/www_bget?ko:K13119
transcript_24662	K12314	ACTC1	http://www.genome.jp/dbget-bin/www_bget?ko:K12314	map05414;map04261;map04260;map05410
transcript_24664	K00134	GAPDH, gapA	http://www.genome.jp/dbget-bin/www_bget?ko:K00134	map00010;map05010;map05130;map04066;map05132
transcript_24667	K12757	MYL12	http://www.genome.jp/dbget-bin/www_bget?ko:K12757	map04510;map04810;map04360;map05131;map05132;map04670;map04530;map04611
transcript_24668	K07886	RAB27B	http://www.genome.jp/dbget-bin/www_bget?ko:K07886	map04972
transcript_24671	K06883	K06883	http://www.genome.jp/dbget-bin/www_bget?ko:K06883
transcript_24674	K21434	ANKRD2	http://www.genome.jp/dbget-bin/www_bget?ko:K21434
transcript_24676	K12893	SFRS4_5_6	http://www.genome.jp/dbget-bin/www_bget?ko:K12893	map05168;map03040
transcript_24678	K13178	DDX17	http://www.genome.jp/dbget-bin/www_bget?ko:K13178
transcript_24679	K00022	HADH	http://www.genome.jp/dbget-bin/www_bget?ko:K00022	map00310;map00280;map00062;map00650;map00071;map00380
transcript_24682	K02377	TSTA3, fcl	http://www.genome.jp/dbget-bin/www_bget?ko:K02377	map00520;map00051
transcript_24691	K23679	PQLC1, SLC66A2	http://www.genome.jp/dbget-bin/www_bget?ko:K23679
transcript_24696	K01507	ppa	http://www.genome.jp/dbget-bin/www_bget?ko:K01507	map00190
transcript_24697	K10104	FCN	http://www.genome.jp/dbget-bin/www_bget?ko:K10104
transcript_24699	K05853	ATP2A	http://www.genome.jp/dbget-bin/www_bget?ko:K05853	map04972;map04260;map04261;map04024;map04919;map05010;map04020;map05017;map04022;map05414;map05412;map05410
transcript_24702	K13784	PTMA	http://www.genome.jp/dbget-bin/www_bget?ko:K13784
transcript_24703	K19024	AP5S1	http://www.genome.jp/dbget-bin/www_bget?ko:K19024
transcript_24705	K05956	RABGGTB	http://www.genome.jp/dbget-bin/www_bget?ko:K05956
transcript_24709	K02513	HS2ST1	http://www.genome.jp/dbget-bin/www_bget?ko:K02513	map00534
transcript_24711	K13984	TXNDC5, ERP46	http://www.genome.jp/dbget-bin/www_bget?ko:K13984	map04141
transcript_24720	K09290;K10373	TPM3;TPM1	http://www.genome.jp/dbget-bin/www_bget?ko:K09290;K10373	map05206;map05216;map05200;map04260;map04261;map05414;map05410
transcript_24721	K10258	TER, TSC13, CER10	http://www.genome.jp/dbget-bin/www_bget?ko:K10258	map01040;map00062
transcript_24725	K19604	RP9, PAP-1	http://www.genome.jp/dbget-bin/www_bget?ko:K19604	map03040
transcript_24739	K17606	IGBP1, TAP42	http://www.genome.jp/dbget-bin/www_bget?ko:K17606	map04136;map04140
transcript_24742	K11165	DHRS7	http://www.genome.jp/dbget-bin/www_bget?ko:K11165
transcript_24745	K10354	ACTA1	http://www.genome.jp/dbget-bin/www_bget?ko:K10354
transcript_24746	K02930	RP-L4e, RPL4	http://www.genome.jp/dbget-bin/www_bget?ko:K02930	map03010
transcript_24747	K01024	HS3ST1	http://www.genome.jp/dbget-bin/www_bget?ko:K01024	map00534
transcript_24750	K13509	AGPAT1_2	http://www.genome.jp/dbget-bin/www_bget?ko:K13509	map00564;map04072;map00561;map04975
transcript_24756	K04520	APP	http://www.genome.jp/dbget-bin/www_bget?ko:K04520	map04726;map05010
transcript_24758	K03953	NDUFA9	http://www.genome.jp/dbget-bin/www_bget?ko:K03953	map04932;map05012;map05010;map04723;map05016;map04714;map00190
transcript_24768	K19195	ARID4B	http://www.genome.jp/dbget-bin/www_bget?ko:K19195
transcript_24769	K16796	SOX2	http://www.genome.jp/dbget-bin/www_bget?ko:K16796	map04550;map04390
transcript_24775	K20217	UBE2E	http://www.genome.jp/dbget-bin/www_bget?ko:K20217	map04120
transcript_24777	K18026	PTPN2, PTPT	http://www.genome.jp/dbget-bin/www_bget?ko:K18026	map04630
transcript_24784	K00457	HPD, hppD	http://www.genome.jp/dbget-bin/www_bget?ko:K00457	map00130;map00360;map00350
transcript_24786	K02996	RP-S9, MRPS9, rpsI	http://www.genome.jp/dbget-bin/www_bget?ko:K02996	map03010
transcript_24790	K10575	UBE2G1, UBC7	http://www.genome.jp/dbget-bin/www_bget?ko:K10575	map05012;map04120;map04141
transcript_24792	K21123	SFRS9	http://www.genome.jp/dbget-bin/www_bget?ko:K21123	map05168;map03040
transcript_24794	K00933	E2.7.3.2	http://www.genome.jp/dbget-bin/www_bget?ko:K00933	map00330
transcript_24795	K13238	ECI1, DCI	http://www.genome.jp/dbget-bin/www_bget?ko:K13238	map00071
transcript_24797	K16735	ITGB1BP2	http://www.genome.jp/dbget-bin/www_bget?ko:K16735
transcript_24799	K10373	TPM1	http://www.genome.jp/dbget-bin/www_bget?ko:K10373	map05206;map05414;map04261;map04260;map05410
transcript_24800	K04402	GADD45	http://www.genome.jp/dbget-bin/www_bget?ko:K04402	map04110;map05214;map05216;map05217;map05210;map04115;map05212;map05213;map05218;map04010;map05169;map04218;map04210;map05225;map05224;map05226;map05220;map05223;map05222;map05202;map05200;map04068;map04064
transcript_24801	K05605	HIBCH	http://www.genome.jp/dbget-bin/www_bget?ko:K05605	map00280;map00640;map00410
transcript_24808	K10055	ZBTB16, PLZF	http://www.genome.jp/dbget-bin/www_bget?ko:K10055	map05221;map05202;map05200
transcript_24809	K01880	GARS, glyS1	http://www.genome.jp/dbget-bin/www_bget?ko:K01880	map00970
transcript_24810	K15262	BCP1, BCCIP	http://www.genome.jp/dbget-bin/www_bget?ko:K15262
transcript_24812	K16739	NDEL1	http://www.genome.jp/dbget-bin/www_bget?ko:K16739
transcript_24814	K09228	KRAB	http://www.genome.jp/dbget-bin/www_bget?ko:K09228	map05168
transcript_24819	K10374	TPM2	http://www.genome.jp/dbget-bin/www_bget?ko:K10374	map05414;map04261;map04260;map05410
transcript_24820	K02992	RP-S7, MRPS7, rpsG	http://www.genome.jp/dbget-bin/www_bget?ko:K02992	map03010
transcript_24825	K17681	ATAD3A_B	http://www.genome.jp/dbget-bin/www_bget?ko:K17681
transcript_24830	K13948	PTGR1, LTB4DH	http://www.genome.jp/dbget-bin/www_bget?ko:K13948
transcript_24834	K06505	CD74, DHLAG	http://www.genome.jp/dbget-bin/www_bget?ko:K06505	map05152;map04612;map05168
transcript_24835	K11416	SIRT6, SIR2L6	http://www.genome.jp/dbget-bin/www_bget?ko:K11416	map05230;map04714;map00760
transcript_24836	K06099	CSDA, ZONAB	http://www.genome.jp/dbget-bin/www_bget?ko:K06099	map04530
transcript_24855	K01724	PCBD, phhB	http://www.genome.jp/dbget-bin/www_bget?ko:K01724	map00790
transcript_24857	K17091	ANXA1	http://www.genome.jp/dbget-bin/www_bget?ko:K17091
transcript_24860	K01899	LSC1	http://www.genome.jp/dbget-bin/www_bget?ko:K01899	map00020;map00640
transcript_24863	K15182	RDBP, NELFE	http://www.genome.jp/dbget-bin/www_bget?ko:K15182
transcript_24866	K14775	UTP30, RSL1D1	http://www.genome.jp/dbget-bin/www_bget?ko:K14775
transcript_24871	K22538	RPUSD4	http://www.genome.jp/dbget-bin/www_bget?ko:K22538
transcript_24872	K11095	SNRPC	http://www.genome.jp/dbget-bin/www_bget?ko:K11095	map03040
transcript_24873	K00049	GRHPR	http://www.genome.jp/dbget-bin/www_bget?ko:K00049	map00630;map00260;map00620
transcript_24876	K07903	RAB10	http://www.genome.jp/dbget-bin/www_bget?ko:K07903	map04144;map04152
transcript_24880	K12314;K12313	ACTC1;ACTA2	http://www.genome.jp/dbget-bin/www_bget?ko:K12314;K12313	map04260;map04261;map04270;map04371;map04926;map05414;map05410
transcript_24882	K13158	HNRNPA2B1	http://www.genome.jp/dbget-bin/www_bget?ko:K13158
transcript_24886	K01365	CTSL	http://www.genome.jp/dbget-bin/www_bget?ko:K01365	map05205;map05323;map04612;map05418;map04145;map04210;map04142;map04140
transcript_24892	K03680	EIF2B4	http://www.genome.jp/dbget-bin/www_bget?ko:K03680	map03013;map05168
transcript_24893	K01623	ALDO	http://www.genome.jp/dbget-bin/www_bget?ko:K01623	map00010;map00030;map00051;map04066
transcript_24903	K17293	TSPAN3	http://www.genome.jp/dbget-bin/www_bget?ko:K17293
transcript_24904	K05995	pepE	http://www.genome.jp/dbget-bin/www_bget?ko:K05995
transcript_24905	K15109	SLC25A20_29, CACT, CACL, CRC1	http://www.genome.jp/dbget-bin/www_bget?ko:K15109	map04714
transcript_24906	K17279	REEP5_6	http://www.genome.jp/dbget-bin/www_bget?ko:K17279
transcript_24911	K08757	APOA1	http://www.genome.jp/dbget-bin/www_bget?ko:K08757	map04979;map05143;map04977;map03320;map04975
transcript_24914	K20174	OSBPL1_2, ORP1_2	http://www.genome.jp/dbget-bin/www_bget?ko:K20174
transcript_24916	K11162	RDH14	http://www.genome.jp/dbget-bin/www_bget?ko:K11162
transcript_24917	K09233	GLIS2	http://www.genome.jp/dbget-bin/www_bget?ko:K09233
transcript_24919	K12892	SFRS3	http://www.genome.jp/dbget-bin/www_bget?ko:K12892	map05168;map03040
transcript_24921	K09208	KLF9S, BTEB	http://www.genome.jp/dbget-bin/www_bget?ko:K09208
transcript_24923	K11416	SIRT6, SIR2L6	http://www.genome.jp/dbget-bin/www_bget?ko:K11416	map05230;map04714;map00760
transcript_24925	K14737	STEAP1	http://www.genome.jp/dbget-bin/www_bget?ko:K14737	map04978
transcript_24926	K20776	BABAM, NBA1, MERIT40	http://www.genome.jp/dbget-bin/www_bget?ko:K20776	map03440
transcript_24928	K09268	SOX11_12	http://www.genome.jp/dbget-bin/www_bget?ko:K09268
transcript_24930	K03841	FBP, fbp	http://www.genome.jp/dbget-bin/www_bget?ko:K03841	map00051;map00010;map04922;map04910;map00030;map04152
transcript_24941	K02878	RP-L16, MRPL16, rplP	http://www.genome.jp/dbget-bin/www_bget?ko:K02878	map03010
transcript_24943	K12655	OTUD5, DUBA	http://www.genome.jp/dbget-bin/www_bget?ko:K12655	map04622
transcript_24948	K10365	CAPZB	http://www.genome.jp/dbget-bin/www_bget?ko:K10365	map04144
transcript_24949	K14570	REX1, REXO1, RNH70	http://www.genome.jp/dbget-bin/www_bget?ko:K14570	map03008
transcript_24954	K10104	FCN	http://www.genome.jp/dbget-bin/www_bget?ko:K10104
transcript_24955	K03522	fixB, etfA	http://www.genome.jp/dbget-bin/www_bget?ko:K03522
transcript_24957	K13247	CRYL1	http://www.genome.jp/dbget-bin/www_bget?ko:K13247	map00040
transcript_24959	K11301	HMGN3, TRIP7	http://www.genome.jp/dbget-bin/www_bget?ko:K11301
transcript_24967	K07939	ARF4	http://www.genome.jp/dbget-bin/www_bget?ko:K07939
transcript_24968	K01080	PLPP1_2_3	http://www.genome.jp/dbget-bin/www_bget?ko:K01080	map00565;map00564;map00561;map00600;map04975;map04072;map05231;map04666
transcript_24977	K23593	A2ML	http://www.genome.jp/dbget-bin/www_bget?ko:K23593
transcript_24981	K23354	LIMS1_2, PINCH1_2	http://www.genome.jp/dbget-bin/www_bget?ko:K23354
transcript_24982	K14085	ALDH7A1	http://www.genome.jp/dbget-bin/www_bget?ko:K14085	map00310;map00561;map00260;map00340;map00330;map00053;map00380;map00010;map00620;map00071;map00280;map00410
transcript_24984	K15209	SNAPC2	http://www.genome.jp/dbget-bin/www_bget?ko:K15209
transcript_24992	K09037	MAFF_G_K	http://www.genome.jp/dbget-bin/www_bget?ko:K09037
transcript_24993	K01623	ALDO	http://www.genome.jp/dbget-bin/www_bget?ko:K01623	map00010;map00030;map00051;map04066
transcript_24997	K12620	LSM1	http://www.genome.jp/dbget-bin/www_bget?ko:K12620	map03018
transcript_25001	K02863	RP-L1, MRPL1, rplA	http://www.genome.jp/dbget-bin/www_bget?ko:K02863	map03010
transcript_25004	K03030	PSMD14, RPN11, POH1	http://www.genome.jp/dbget-bin/www_bget?ko:K03030	map03050;map05169
transcript_25006	K07297	ADIPOR	http://www.genome.jp/dbget-bin/www_bget?ko:K07297	map04920;map04211;map04932;map04152
transcript_25012	K04452	DDIT3, GADD153	http://www.genome.jp/dbget-bin/www_bget?ko:K04452	map05202;map04010;map05010;map04210;map04932;map04141
transcript_25017	K09377	CSRP	http://www.genome.jp/dbget-bin/www_bget?ko:K09377
transcript_25023	K12755	MYL9	http://www.genome.jp/dbget-bin/www_bget?ko:K12755	map04921;map04510;map04810;map05132;map04270;map04024;map05131;map04022;map04360;map04670;map04530
transcript_25027	K20899	GBP1_3_4_7	http://www.genome.jp/dbget-bin/www_bget?ko:K20899	map04621
transcript_25034	K00286	proC	http://www.genome.jp/dbget-bin/www_bget?ko:K00286	map00330
transcript_25047	K22453;K22456	TFF2;TFF1	http://www.genome.jp/dbget-bin/www_bget?ko:K22453;K22456	map04915
transcript_25049	K07936	RAN	http://www.genome.jp/dbget-bin/www_bget?ko:K07936	map05166;map03008;map03013
transcript_25059	K23339	YPEL5	http://www.genome.jp/dbget-bin/www_bget?ko:K23339
transcript_25068	K20189	DTNBP1, BLOC1S8	http://www.genome.jp/dbget-bin/www_bget?ko:K20189
transcript_25083	K01764	HCCS	http://www.genome.jp/dbget-bin/www_bget?ko:K01764	map00860
transcript_25087	K22455	EBAG9	http://www.genome.jp/dbget-bin/www_bget?ko:K22455	map04915
transcript_25090	K01623	ALDO	http://www.genome.jp/dbget-bin/www_bget?ko:K01623	map00010;map00030;map00051;map04066
transcript_25095	K23679	PQLC1, SLC66A2	http://www.genome.jp/dbget-bin/www_bget?ko:K23679
transcript_25096	K00542	GAMT	http://www.genome.jp/dbget-bin/www_bget?ko:K00542	map00330;map00260
transcript_25098	K23570	EMC10	http://www.genome.jp/dbget-bin/www_bget?ko:K23570
transcript_25101	K03754	EIF2B2	http://www.genome.jp/dbget-bin/www_bget?ko:K03754	map03013;map05168
transcript_25107	K12314;K12315	ACTC1;ACTG2	http://www.genome.jp/dbget-bin/www_bget?ko:K12314;K12315	map04260;map05414;map04261;map04270;map05410
transcript_25117	K17268	COPE	http://www.genome.jp/dbget-bin/www_bget?ko:K17268
transcript_25118	K12581	CNOT7_8, CAF1, POP2	http://www.genome.jp/dbget-bin/www_bget?ko:K12581	map03018
transcript_25121	K06460	CD9, TSPAN29	http://www.genome.jp/dbget-bin/www_bget?ko:K06460	map04640
transcript_25130	pbi;K10802;npr	;HMGB1;	http://www.genome.jp/dbget-bin/www_bget?ko:pbi;K10802;npr	map04217;map03410;map04140
transcript_25134	K16184	AKT1S1, PRAS40	http://www.genome.jp/dbget-bin/www_bget?ko:K16184	map05131;map04714;map04213;map04211;map04150;map04152;map04140
transcript_25135	K11727	SMARCA1, SNF2L	http://www.genome.jp/dbget-bin/www_bget?ko:K11727
transcript_25139	K03687	GRPE	http://www.genome.jp/dbget-bin/www_bget?ko:K03687
transcript_25147	K17419	MRPL38	http://www.genome.jp/dbget-bin/www_bget?ko:K17419
transcript_25148	K16062;K14625	CCL21, SLC;CCL20	http://www.genome.jp/dbget-bin/www_bget?ko:K16062;K14625	map04657;map05323;map04668;map04060;map04061;map04062;map04064
transcript_25153	K19757	RSPH9	http://www.genome.jp/dbget-bin/www_bget?ko:K19757
transcript_25156	K04448	JUN	http://www.genome.jp/dbget-bin/www_bget?ko:K04448	map05140;map04137;map05142;map04657;map05211;map05167;map04926;map04659;map04658;map04010;map04013;map04012;map05210;map04210;map05203;map04310;map04214;map04933;map05135;map05161;map04921;map04620;map04621;map05131;map05130;map04624;map04625;map05170;map04530;map05030;map05031;map04662;map05133;map04660;map05200;map05321;map05323;map05132;map04668;map04024;map05418;map04380;map05169;map04510;map…
transcript_25157	K10091	LGALS4	http://www.genome.jp/dbget-bin/www_bget?ko:K10091
transcript_25165	K06269	PPP1C	http://www.genome.jp/dbget-bin/www_bget?ko:K06269	map04810;map04024;map05205;map04114;map04390;map04750;map04261;map04270;map05168;map04921;map04910;map04218;map03015;map04022;map04728;map05034;map04510;map04720;map05031;map04611;map04931
transcript_25176	K06566	IFITM	http://www.genome.jp/dbget-bin/www_bget?ko:K06566
transcript_25187	K01800	maiA, GSTZ1	http://www.genome.jp/dbget-bin/www_bget?ko:K01800	map00350
transcript_25190	K12587;npr	MTR3, EXOSC6;	http://www.genome.jp/dbget-bin/www_bget?ko:K12587;npr	map03018
transcript_25197	K13250	SSR2	http://www.genome.jp/dbget-bin/www_bget?ko:K13250	map04141
transcript_25210	K00731	C1GALT1	http://www.genome.jp/dbget-bin/www_bget?ko:K00731	map00512;map00514
transcript_25218	K15266	TFB1M	http://www.genome.jp/dbget-bin/www_bget?ko:K15266
transcript_25220	K15186	EAF	http://www.genome.jp/dbget-bin/www_bget?ko:K15186
transcript_25222	K11862	ZRANB1, TRABID	http://www.genome.jp/dbget-bin/www_bget?ko:K11862
transcript_25223	K03781	katE, CAT, catB, srpA	http://www.genome.jp/dbget-bin/www_bget?ko:K03781	map00630;map04068;map05014;map04146;map04213;map04212;map04211;map00380
transcript_25227	K17093	ANXA4	http://www.genome.jp/dbget-bin/www_bget?ko:K17093
transcript_25231	K12314;K10354	ACTC1;ACTA1	http://www.genome.jp/dbget-bin/www_bget?ko:K12314;K10354	map05414;map04261;map04260;map05410
transcript_25233	K03331	DCXR	http://www.genome.jp/dbget-bin/www_bget?ko:K03331	map00040
transcript_25239	K00016	LDH, ldh	http://www.genome.jp/dbget-bin/www_bget?ko:K00016	map00640;map00270;map00620;map00010;map04922;map05230;map04066
transcript_25245	K22940	YIPF1_2	http://www.genome.jp/dbget-bin/www_bget?ko:K22940
transcript_25257	K08343	ATG3	http://www.genome.jp/dbget-bin/www_bget?ko:K08343	map04136;map05167;map04140
transcript_25260	K12186	FAM125	http://www.genome.jp/dbget-bin/www_bget?ko:K12186	map04144
transcript_25267	K11154;K13369	RDH16;HSD17B6	http://www.genome.jp/dbget-bin/www_bget?ko:K11154;K13369	map00140;map00830
transcript_25268	K22137	MCUR1	http://www.genome.jp/dbget-bin/www_bget?ko:K22137
transcript_25271	K23964	CCNQ, FAM58A	http://www.genome.jp/dbget-bin/www_bget?ko:K23964
transcript_25276	K17401	MRPS22	http://www.genome.jp/dbget-bin/www_bget?ko:K17401
transcript_25277	K20301	TRAPPC2, TRS20	http://www.genome.jp/dbget-bin/www_bget?ko:K20301
transcript_25280	K22073	IBA57	http://www.genome.jp/dbget-bin/www_bget?ko:K22073
transcript_25283	K17097	ANXA10	http://www.genome.jp/dbget-bin/www_bget?ko:K17097
transcript_25286	K08744	CRLS	http://www.genome.jp/dbget-bin/www_bget?ko:K08744	map00564
transcript_25288	K14830	MAK11, PAK1IP1	http://www.genome.jp/dbget-bin/www_bget?ko:K14830
transcript_25295	K09208	KLF9S, BTEB	http://www.genome.jp/dbget-bin/www_bget?ko:K09208
transcript_25305	K00049	GRHPR	http://www.genome.jp/dbget-bin/www_bget?ko:K00049	map00630;map00260;map00620
transcript_25311	K13951	ADH1_7	http://www.genome.jp/dbget-bin/www_bget?ko:K13951	map00350;map05204;map00982;map00980;map00010;map00830;map00071
transcript_25312	K22556	MANF, ARMET	http://www.genome.jp/dbget-bin/www_bget?ko:K22556
transcript_25322	K05765	CFL	http://www.genome.jp/dbget-bin/www_bget?ko:K05765	map04666;map05170;map04810;map05133;map04360
transcript_25329	K04402	GADD45	http://www.genome.jp/dbget-bin/www_bget?ko:K04402	map04110;map05214;map05216;map05217;map05210;map04115;map05212;map05213;map05218;map04010;map05169;map04218;map04210;map05225;map05224;map05226;map05220;map05223;map05222;map05202;map05200;map04068;map04064
transcript_25331	K20793	NAA50, NAT5	http://www.genome.jp/dbget-bin/www_bget?ko:K20793
transcript_25344	K17081	PHB2	http://www.genome.jp/dbget-bin/www_bget?ko:K17081
transcript_25347	K03903	FGA	http://www.genome.jp/dbget-bin/www_bget?ko:K03903	map04611;map04610
transcript_25349	K20644	ARHGAP29_45	http://www.genome.jp/dbget-bin/www_bget?ko:K20644
transcript_25352	K00807	LTC4S	http://www.genome.jp/dbget-bin/www_bget?ko:K00807	map00590
transcript_25359	K14795	RRP36	http://www.genome.jp/dbget-bin/www_bget?ko:K14795
transcript_25361	K03247	EIF3H	http://www.genome.jp/dbget-bin/www_bget?ko:K03247	map03013;map05162
transcript_25365	K15306	RANBP1	http://www.genome.jp/dbget-bin/www_bget?ko:K15306	map05166;map05203
transcript_25366	K15437	AIMP1, ARC1	http://www.genome.jp/dbget-bin/www_bget?ko:K15437
transcript_25371	K07511	ECHS1	http://www.genome.jp/dbget-bin/www_bget?ko:K07511	map00310;map00640;map00062;map00650;map00380;map00071;map00280;map00410
transcript_25376	K03283	HSPA1s	http://www.genome.jp/dbget-bin/www_bget?ko:K03283	map05162;map05145;map04010;map03040;map05134;map04612;map04213;map04144;map04915;map04141
transcript_25381	K10666	RNF5	http://www.genome.jp/dbget-bin/www_bget?ko:K10666	map04141
transcript_25385	K16334;K15309	CRTC3, TORC3;CRTC1, TORC1	http://www.genome.jp/dbget-bin/www_bget?ko:K16334;K15309	map05166
transcript_25386	K06002	PGA	http://www.genome.jp/dbget-bin/www_bget?ko:K06002	map04974
transcript_25396	K00274	MAO, aofH	http://www.genome.jp/dbget-bin/www_bget?ko:K00274	map00982;map00340;map00330;map05031;map00360;map00350;map04728;map05034;map04726;map05030;map00380;map00260
transcript_25401	K05850	ATP2B	http://www.genome.jp/dbget-bin/www_bget?ko:K05850	map04978;map04972;map04970;map04261;map04961;map04024;map04020;map04022;map04925
transcript_25404	K04570	BCL2L1, bcl-xL	http://www.genome.jp/dbget-bin/www_bget?ko:K04570	map05166;map04137;map05162;map04115;map05212;map04014;map05168;map04210;map04215;map05145;map05222;map04621;map05131;map05014;map05225;map05170;map05220;map04140;map05202;map05200;map04064;map04630;map01521;map04151;map01524
transcript_25408	K10428	DCTN6	http://www.genome.jp/dbget-bin/www_bget?ko:K10428	map05016;map04962
transcript_25409	K08583	CAPNS1, CAPN4	http://www.genome.jp/dbget-bin/www_bget?ko:K08583	map05131
transcript_25418	K07830	RRAS2, TC21	http://www.genome.jp/dbget-bin/www_bget?ko:K07830	map04137;map05205;map04810;map04014;map04010;map04024;map04218;map04371;map04625;map04072;map04140
transcript_25421	K11091	SNRPA	http://www.genome.jp/dbget-bin/www_bget?ko:K11091	map03040
transcript_25423	K03768	PPIB, ppiB	http://www.genome.jp/dbget-bin/www_bget?ko:K03768
transcript_25424	K09567	PPIH, CYPH	http://www.genome.jp/dbget-bin/www_bget?ko:K09567	map03040
transcript_25425	K05360	TXNDC12	http://www.genome.jp/dbget-bin/www_bget?ko:K05360	map00480
transcript_25437	K10765	ALKBH1	http://www.genome.jp/dbget-bin/www_bget?ko:K10765
transcript_25445	K10755	RFC2_4	http://www.genome.jp/dbget-bin/www_bget?ko:K10755	map03430;map03420;map03030
transcript_25446	K18274	UMOD	http://www.genome.jp/dbget-bin/www_bget?ko:K18274
transcript_25447	K03990;npr	C3;	http://www.genome.jp/dbget-bin/www_bget?ko:K03990;npr	map05140;map05167;map05142;map05150;map05203;map05152;map05322;map05168;map05134;map04080;map05131;map05133;map04145;map04610
transcript_25450	K01045	PON	http://www.genome.jp/dbget-bin/www_bget?ko:K01045
transcript_25455	K13201	TIA1, TIAL1	http://www.genome.jp/dbget-bin/www_bget?ko:K13201
transcript_25457	K07819	B3GALT1	http://www.genome.jp/dbget-bin/www_bget?ko:K07819	map00601
transcript_25466	K12200;pbi	PDCD6IP, ALIX, RIM20;	http://www.genome.jp/dbget-bin/www_bget?ko:K12200;pbi	map04144
transcript_25467	K18588	COQ10	http://www.genome.jp/dbget-bin/www_bget?ko:K18588
transcript_25473	K04487	iscS, NFS1	http://www.genome.jp/dbget-bin/www_bget?ko:K04487	map00730;map04122
transcript_25475	K03986;K03988	C1QA;C1QG	http://www.genome.jp/dbget-bin/www_bget?ko:K03986;K03988	map05142;map05150;map05322;map05133;map05020;map04610
transcript_25484	K11253	H3	http://www.genome.jp/dbget-bin/www_bget?ko:K11253	map05034;map05322;map05131;map05202
transcript_25485	K06697	PSME2	http://www.genome.jp/dbget-bin/www_bget?ko:K06697	map03050;map04612
transcript_25489	K11154	RDH16	http://www.genome.jp/dbget-bin/www_bget?ko:K11154	map00830
transcript_25497	K13208;K13088	ELAVL2_3_4;ELAVL1, HUR	http://www.genome.jp/dbget-bin/www_bget?ko:K13208;K13088	map04657;map04152
transcript_25508	K00357	QDPR	http://www.genome.jp/dbget-bin/www_bget?ko:K00357	map00790
transcript_25509	K16613	OAZ2	http://www.genome.jp/dbget-bin/www_bget?ko:K16613
transcript_25510	K03104	SRP14	http://www.genome.jp/dbget-bin/www_bget?ko:K03104	map03060
transcript_25514	K17924	SNX10_11	http://www.genome.jp/dbget-bin/www_bget?ko:K17924
transcript_25530	K17262	TBCB, CKAP1, ALF1	http://www.genome.jp/dbget-bin/www_bget?ko:K17262
transcript_25532	K11170	DHRSX	http://www.genome.jp/dbget-bin/www_bget?ko:K11170
transcript_25533	K12179	COPS6, CSN6	http://www.genome.jp/dbget-bin/www_bget?ko:K12179
transcript_25534	K20726	TMEM222	http://www.genome.jp/dbget-bin/www_bget?ko:K20726
transcript_25535	K01816	hyi, gip	http://www.genome.jp/dbget-bin/www_bget?ko:K01816	map00630
transcript_25537	K03249	EIF3F	http://www.genome.jp/dbget-bin/www_bget?ko:K03249	map03013
transcript_25545	K02183	CALM	http://www.genome.jp/dbget-bin/www_bget?ko:K02183	map05214;map05031;map04114;map05163;map04750;map05167;map04015;map04014;map04270;map04218;map04371;map04022;map04070;map04921;map05010;map04922;map04925;map04924;map05133;map04728;map05034;map04740;map04745;map04722;map04720;map05152;map04261;map05200;map04625;map04024;map04020;map05418;map05170;map04970;map04971;map04744;map04713;map04910;map04912;map04915;map04916
transcript_25557	K01759	GLO1, gloA	http://www.genome.jp/dbget-bin/www_bget?ko:K01759	map00620
transcript_25558	K03031	PSMD8, RPN12	http://www.genome.jp/dbget-bin/www_bget?ko:K03031	map03050;map05169
transcript_25561	K23340	TMUB	http://www.genome.jp/dbget-bin/www_bget?ko:K23340
transcript_25566	K00657	speG, SAT	http://www.genome.jp/dbget-bin/www_bget?ko:K00657	map00330;map04216
transcript_25567	K15112	SLC25A27, UCP4	http://www.genome.jp/dbget-bin/www_bget?ko:K15112
transcript_25572	K06634	CCNH	http://www.genome.jp/dbget-bin/www_bget?ko:K06634	map04110;map03022;map03420
transcript_25575	K00850;K09228	pfkA, PFK;KRAB	http://www.genome.jp/dbget-bin/www_bget?ko:K00850;K09228	map00051;map05168;map00052;map00010;map04922;map04152;map03018;map05230;map00030;map04066
transcript_25582	K04802	PCNA	http://www.genome.jp/dbget-bin/www_bget?ko:K04802	map04110;map05161;map03430;map03420;map03410;map03030;map04530
transcript_25586	K15129	MED8	http://www.genome.jp/dbget-bin/www_bget?ko:K15129
transcript_25587	K03999	C8G	http://www.genome.jp/dbget-bin/www_bget?ko:K03999	map05322;map04610;map05146;map05020
transcript_25588	K17420	MRPL39	http://www.genome.jp/dbget-bin/www_bget?ko:K17420
transcript_25590	K00939	adk, AK	http://www.genome.jp/dbget-bin/www_bget?ko:K00939	map00730;map00230
transcript_25592	K12272	SRPRB, SRP102	http://www.genome.jp/dbget-bin/www_bget?ko:K12272	map03060
transcript_25595	K10091	LGALS4	http://www.genome.jp/dbget-bin/www_bget?ko:K10091
transcript_25605	K10744	RNASEH2B	http://www.genome.jp/dbget-bin/www_bget?ko:K10744	map03030
transcript_25607	K16833	PPP1R2, IPP2	http://www.genome.jp/dbget-bin/www_bget?ko:K16833
transcript_25608	K14545	RRP7	http://www.genome.jp/dbget-bin/www_bget?ko:K14545	map03008
transcript_25609	K21893	NGB	http://www.genome.jp/dbget-bin/www_bget?ko:K21893
transcript_25615	K01084	G6PC	http://www.genome.jp/dbget-bin/www_bget?ko:K01084	map04922;map04920;map04973;map00052;map04068;map00010;map00500;map04910;map04151;map04152;map04931
transcript_25616	K05019	CLNS1A	http://www.genome.jp/dbget-bin/www_bget?ko:K05019	map03013
transcript_25619	K07573	CSL4, EXOSC1	http://www.genome.jp/dbget-bin/www_bget?ko:K07573	map03018
transcript_25621	K09532	DNAJC12	http://www.genome.jp/dbget-bin/www_bget?ko:K09532
transcript_25622	K14820	BRX1, BRIX1	http://www.genome.jp/dbget-bin/www_bget?ko:K14820
transcript_25627	K17261	CAP1_2, SRV2	http://www.genome.jp/dbget-bin/www_bget?ko:K17261
transcript_25630	K10365	CAPZB	http://www.genome.jp/dbget-bin/www_bget?ko:K10365	map04144
transcript_25632	K03139	TFIIF2, GTF2F2, TFG2	http://www.genome.jp/dbget-bin/www_bget?ko:K03139	map03022
transcript_25633	K03248	EIF3G	http://www.genome.jp/dbget-bin/www_bget?ko:K03248	map03013
transcript_25640	K00235	SDHB, SDH2	http://www.genome.jp/dbget-bin/www_bget?ko:K00235	map00190;map05012;map05010;map05016;map04714;map00020;map04932
transcript_25645	K19770	RNASEK	http://www.genome.jp/dbget-bin/www_bget?ko:K19770	map04212
transcript_25648	K13178	DDX17	http://www.genome.jp/dbget-bin/www_bget?ko:K13178
transcript_25655	K02939	RP-L9, MRPL9, rplI	http://www.genome.jp/dbget-bin/www_bget?ko:K02939	map03010
transcript_25658	K00411	UQCRFS1, RIP1, petA	http://www.genome.jp/dbget-bin/www_bget?ko:K00411	map00190;map04260;map05012;map05010;map05016;map04714;map04932
transcript_25669	K18168	SDHAF2, SDH5	http://www.genome.jp/dbget-bin/www_bget?ko:K18168
transcript_25670	K01613	psd, PISD	http://www.genome.jp/dbget-bin/www_bget?ko:K01613	map00564
transcript_25671	K01647	CS, gltA	http://www.genome.jp/dbget-bin/www_bget?ko:K01647	map00020;map00630
transcript_25672	K02881	RP-L18, MRPL18, rplR	http://www.genome.jp/dbget-bin/www_bget?ko:K02881	map03010
transcript_25675	K15698	RNF121	http://www.genome.jp/dbget-bin/www_bget?ko:K15698
transcript_25688	K08069	VNN	http://www.genome.jp/dbget-bin/www_bget?ko:K08069	map00770
transcript_25690	K15437	AIMP1, ARC1	http://www.genome.jp/dbget-bin/www_bget?ko:K15437
transcript_25697	K14998	SURF1, SHY1	http://www.genome.jp/dbget-bin/www_bget?ko:K14998
transcript_25700	ptg;K08770;pmua;pmur	;UBC;;	http://www.genome.jp/dbget-bin/www_bget?ko:ptg;K08770;pmua;pmur	map03320
transcript_25701	K01025	SULT1	http://www.genome.jp/dbget-bin/www_bget?ko:K01025
transcript_25715	K20187	BLOC1S5	http://www.genome.jp/dbget-bin/www_bget?ko:K20187
transcript_25720	K10104	FCN	http://www.genome.jp/dbget-bin/www_bget?ko:K10104
transcript_25722	salp;K06492;K23751;K23573	;CD58, LFA3;TRIOBP;DSPP	http://www.genome.jp/dbget-bin/www_bget?ko:salp;K06492;K23751;K23573	map04514;map04512;map05169
transcript_25732	K09537	DNAJC17	http://www.genome.jp/dbget-bin/www_bget?ko:K09537
transcript_25737	K15542	PFS2	http://www.genome.jp/dbget-bin/www_bget?ko:K15542	map03015
transcript_25746	K07832	RIT1	http://www.genome.jp/dbget-bin/www_bget?ko:K07832
transcript_25748	K00562;K00541	INMT, TEMT;NNMT	http://www.genome.jp/dbget-bin/www_bget?ko:K00562;K00541	map00450;map00380;map00760
transcript_25750	K23339	YPEL5	http://www.genome.jp/dbget-bin/www_bget?ko:K23339
transcript_25758	K02520	infC, MTIF3	http://www.genome.jp/dbget-bin/www_bget?ko:K02520
transcript_25766	K17291	MARVELD2	http://www.genome.jp/dbget-bin/www_bget?ko:K17291	map04530
transcript_25768	K17617	CTDNEP1, DULLARD, NEM1	http://www.genome.jp/dbget-bin/www_bget?ko:K17617
transcript_25772	K03991;K10068	MBL;SFTPD, SFTP4	http://www.genome.jp/dbget-bin/www_bget?ko:K03991;K10068	map04145;map05150;map04610
transcript_25773	K11295	HMGB2	http://www.genome.jp/dbget-bin/www_bget?ko:K11295
transcript_25774	K04453	MAX	http://www.genome.jp/dbget-bin/www_bget?ko:K04453	map04010;map05200;map05202;map05222
transcript_25776	K09481	SEC61B, SBH2	http://www.genome.jp/dbget-bin/www_bget?ko:K09481	map04145;map03060;map04141;map05110
transcript_25784	K03038	PSMD7, RPN8	http://www.genome.jp/dbget-bin/www_bget?ko:K03038	map03050;map05169
transcript_25785	K16613	OAZ2	http://www.genome.jp/dbget-bin/www_bget?ko:K16613
transcript_25786	K13649	FOLR	http://www.genome.jp/dbget-bin/www_bget?ko:K13649	map01523;map04144
transcript_25792	K02136	ATPeF1G, ATP5C1, ATP3	http://www.genome.jp/dbget-bin/www_bget?ko:K02136	map05012;map00190;map05010;map05016;map04714
transcript_25794	K14445	SLC13A2_3_5	http://www.genome.jp/dbget-bin/www_bget?ko:K14445
transcript_25795	K09568	FKBP1	http://www.genome.jp/dbget-bin/www_bget?ko:K09568
transcript_25798	K09564	PPIE	http://www.genome.jp/dbget-bin/www_bget?ko:K09564	map03040
transcript_25805	K08683	HSD17B10	http://www.genome.jp/dbget-bin/www_bget?ko:K08683	map05010;map00280
transcript_25808	K22045	BCL11A	http://www.genome.jp/dbget-bin/www_bget?ko:K22045
transcript_25810	K01166	RNASET2	http://www.genome.jp/dbget-bin/www_bget?ko:K01166
transcript_25811	K06508	CD81, TAPA1, TSPAN28	http://www.genome.jp/dbget-bin/www_bget?ko:K06508	map04662;map05144;map05160
transcript_25812	K00942	E2.7.4.8, gmk	http://www.genome.jp/dbget-bin/www_bget?ko:K00942	map00230
transcript_25814	K16949	SULT3A1	http://www.genome.jp/dbget-bin/www_bget?ko:K16949
transcript_25817	K01507	ppa	http://www.genome.jp/dbget-bin/www_bget?ko:K01507	map00190
transcript_25819	K04613	V2R	http://www.genome.jp/dbget-bin/www_bget?ko:K04613
transcript_25821	K01008	selD, SEPHS	http://www.genome.jp/dbget-bin/www_bget?ko:K01008	map00450
transcript_25824	K03841	FBP, fbp	http://www.genome.jp/dbget-bin/www_bget?ko:K03841	map00051;map00010;map04922;map04910;map00030;map04152
transcript_25830	K02941	RP-LP0, RPLP0	http://www.genome.jp/dbget-bin/www_bget?ko:K02941	map03010
transcript_25832	K22523	SULT6B1	http://www.genome.jp/dbget-bin/www_bget?ko:K22523
transcript_25838	K11718	HUGT	http://www.genome.jp/dbget-bin/www_bget?ko:K11718	map04141
transcript_25839	K07604	KRT1	http://www.genome.jp/dbget-bin/www_bget?ko:K07604	map05150;map04915
transcript_25842	K06087	CLDN	http://www.genome.jp/dbget-bin/www_bget?ko:K06087	map04514;map04670;map04530;map05130;map05160
transcript_25845	K22366	SELENOT	http://www.genome.jp/dbget-bin/www_bget?ko:K22366
transcript_25847	K08055	B2M	http://www.genome.jp/dbget-bin/www_bget?ko:K08055	map05166;map05163;map05168;map05169;map05170;map04612
transcript_25848	K10251	HSD17B12, KAR, IFA38	http://www.genome.jp/dbget-bin/www_bget?ko:K10251	map00140;map01040;map00062
transcript_25849	K10626;K07424	UBR2;CYP3A	http://www.genome.jp/dbget-bin/www_bget?ko:K10626;K07424	map00140;map00591;map05204;map00830
transcript_25855	K06769	ICAM5, TLCN	http://www.genome.jp/dbget-bin/www_bget?ko:K06769
transcript_25856	K02731	PSMA7	http://www.genome.jp/dbget-bin/www_bget?ko:K02731	map03050
transcript_25859	K05901	BLVRB	http://www.genome.jp/dbget-bin/www_bget?ko:K05901	map00860;map00740
transcript_25862	K01915	glnA, GLUL	http://www.genome.jp/dbget-bin/www_bget?ko:K01915	map00630;map00220;map00910;map00250;map04727;map04724;map04217
transcript_25865	K18167	SDHAF1	http://www.genome.jp/dbget-bin/www_bget?ko:K18167
transcript_25867	K02998	RP-SAe, RPSA	http://www.genome.jp/dbget-bin/www_bget?ko:K02998	map03010
transcript_25871	K07827	KRAS, KRAS2	http://www.genome.jp/dbget-bin/www_bget?ko:K07827	map05214;map04137;map05166;map04650;map05210;map05211;map05160;map05215;map04015;map04014;map04933;map04540;map05218;map04010;map04013;map04012;map05224;map04218;map04370;map04371;map04213;map04072;map04071;map04210;map05203;map04211;map04214;map04935;map04810;map04929;map05225;map05213;map04960;map04921;map05010;map04625;map05034;map05170;map04725;map05226;map05221;map05220;map05223;map04140;map…
transcript_25876	K00237	SDHD, SDH4	http://www.genome.jp/dbget-bin/www_bget?ko:K00237	map00190;map05012;map05010;map05016;map04714;map00020;map04932
transcript_25880	K10067	SFTPA	http://www.genome.jp/dbget-bin/www_bget?ko:K10067	map04145;map05133
transcript_25884	K12849	PRPF38A	http://www.genome.jp/dbget-bin/www_bget?ko:K12849	map03040
transcript_25889	K00799	GST, gst	http://www.genome.jp/dbget-bin/www_bget?ko:K00799	map00480;map05204;map00983;map00982;map00980;map05200;map05418;map05225;map04212;map01524
transcript_25890	K14859	SSF1_2	http://www.genome.jp/dbget-bin/www_bget?ko:K14859
transcript_25894	K14445	SLC13A2_3_5	http://www.genome.jp/dbget-bin/www_bget?ko:K14445
transcript_25896	K04079	HSP90A, htpG	http://www.genome.jp/dbget-bin/www_bget?ko:K04079	map05215;map04657;map05200;map04914;map04659;map04151;map04915;map04621;map05418;map05132;map04217;map04612;map04141
transcript_25897	K10949	KDELR	http://www.genome.jp/dbget-bin/www_bget?ko:K10949	map05110
transcript_25899	K07888	RAB5B	http://www.genome.jp/dbget-bin/www_bget?ko:K07888	map05152;map05146;map04014;map04962;map05132;map04145;map04144
transcript_25900	K17885	MTCH	http://www.genome.jp/dbget-bin/www_bget?ko:K17885
transcript_25907	K14397	NUDT21, CPSF5, CFIM25	http://www.genome.jp/dbget-bin/www_bget?ko:K14397	map03015
transcript_25914	K11128	GAR1, NOLA1	http://www.genome.jp/dbget-bin/www_bget?ko:K11128	map03008
transcript_25917	K03239	EIF2B1	http://www.genome.jp/dbget-bin/www_bget?ko:K03239	map03013;map05168
transcript_25919	K16641	HDGF	http://www.genome.jp/dbget-bin/www_bget?ko:K16641
transcript_25921	K18587	COQ9	http://www.genome.jp/dbget-bin/www_bget?ko:K18587
transcript_25928	K12046	TNNT3	http://www.genome.jp/dbget-bin/www_bget?ko:K12046
transcript_25933	K09030	FOSL2	http://www.genome.jp/dbget-bin/www_bget?ko:K09030	map04380
transcript_25936	K02932	RP-L5e, RPL5	http://www.genome.jp/dbget-bin/www_bget?ko:K02932	map03010
transcript_25938	K16336	SDC2, CD362	http://www.genome.jp/dbget-bin/www_bget?ko:K16336	map04514;map05205;map05144;map04361;map05418
transcript_25942	K02725	PSMA1	http://www.genome.jp/dbget-bin/www_bget?ko:K02725	map03050
transcript_25947	K03259	EIF4E	http://www.genome.jp/dbget-bin/www_bget?ko:K03259	map03013;map04910;map04211;map01521;map04150;map04151;map04066
transcript_25948	K00365	uaZ	http://www.genome.jp/dbget-bin/www_bget?ko:K00365	map00230;map00232
transcript_25953	K02939	RP-L9, MRPL9, rplI	http://www.genome.jp/dbget-bin/www_bget?ko:K02939	map03010
transcript_25954	K22746	CIAPIN1, DRE2	http://www.genome.jp/dbget-bin/www_bget?ko:K22746
transcript_25955	K02207	UBE2R, UBC3, CDC34	http://www.genome.jp/dbget-bin/www_bget?ko:K02207	map04120
transcript_25960	K19755	RSPH1	http://www.genome.jp/dbget-bin/www_bget?ko:K19755
transcript_25962	K22074	NFU1, HIRIP5	http://www.genome.jp/dbget-bin/www_bget?ko:K22074
transcript_25968	K23093	USB1	http://www.genome.jp/dbget-bin/www_bget?ko:K23093
transcript_25969	K17725	ETHE1	http://www.genome.jp/dbget-bin/www_bget?ko:K17725	map00920
transcript_25971	K22378	RNF181	http://www.genome.jp/dbget-bin/www_bget?ko:K22378
transcript_25978	K15142	MED29	http://www.genome.jp/dbget-bin/www_bget?ko:K15142
transcript_25983	K01025	SULT1	http://www.genome.jp/dbget-bin/www_bget?ko:K01025
transcript_25989	K12046	TNNT3	http://www.genome.jp/dbget-bin/www_bget?ko:K12046
transcript_25996	K10373	TPM1	http://www.genome.jp/dbget-bin/www_bget?ko:K10373	map05206;map05414;map04261;map04260;map05410
transcript_25997	K10703	HACD, PHS1, PAS2	http://www.genome.jp/dbget-bin/www_bget?ko:K10703	map01040;map00062
transcript_26014	K12046	TNNT3	http://www.genome.jp/dbget-bin/www_bget?ko:K12046
transcript_26016	K12656	SIKE	http://www.genome.jp/dbget-bin/www_bget?ko:K12656	map04622
transcript_26021	K20398	LAMTOR2	http://www.genome.jp/dbget-bin/www_bget?ko:K20398	map04150
transcript_26029	K12046	TNNT3	http://www.genome.jp/dbget-bin/www_bget?ko:K12046
transcript_26030	K06553	VPREB, CD179a	http://www.genome.jp/dbget-bin/www_bget?ko:K06553
transcript_26031	K03994	C5	http://www.genome.jp/dbget-bin/www_bget?ko:K03994	map05150;map05322;map05168;map04080;map05133;map04610;map05020
transcript_26034	K02127	ATPeF0B, ATP5F1, ATP4	http://www.genome.jp/dbget-bin/www_bget?ko:K02127	map05012;map00190;map05010;map05016;map04714
transcript_26035	K03879	ND2	http://www.genome.jp/dbget-bin/www_bget?ko:K03879	map04723;map05012;map05010;map05016;map04714;map00190
transcript_26041	K12863	CWC15	http://www.genome.jp/dbget-bin/www_bget?ko:K12863	map03040
transcript_26044	K11252	H2B	http://www.genome.jp/dbget-bin/www_bget?ko:K11252	map05034;map05322;map05203
transcript_26054	K02136	ATPeF1G, ATP5C1, ATP3	http://www.genome.jp/dbget-bin/www_bget?ko:K02136	map05012;map00190;map05010;map05016;map04714
transcript_26056	K00657	speG, SAT	http://www.genome.jp/dbget-bin/www_bget?ko:K00657	map00330;map04216
transcript_26060	K10354	ACTA1	http://www.genome.jp/dbget-bin/www_bget?ko:K10354
transcript_26063	K03904	FGB	http://www.genome.jp/dbget-bin/www_bget?ko:K03904	map04611;map04610
transcript_26064	K00657	speG, SAT	http://www.genome.jp/dbget-bin/www_bget?ko:K00657	map00330;map04216
transcript_26070	K06696	PSME1	http://www.genome.jp/dbget-bin/www_bget?ko:K06696	map03050;map04612
transcript_26073	K16451	TIMP1	http://www.genome.jp/dbget-bin/www_bget?ko:K16451	map04066
transcript_26077	K17986	FUNDC1	http://www.genome.jp/dbget-bin/www_bget?ko:K17986	map04137
transcript_26083	K03113	EIF1, SUI1	http://www.genome.jp/dbget-bin/www_bget?ko:K03113	map03013
transcript_26084	K04649	HIP2, UBC1	http://www.genome.jp/dbget-bin/www_bget?ko:K04649	map04120
transcript_26086	K22068	ISCU	http://www.genome.jp/dbget-bin/www_bget?ko:K22068
transcript_26088	K12165	UFC1	http://www.genome.jp/dbget-bin/www_bget?ko:K12165
transcript_26090	K06087	CLDN	http://www.genome.jp/dbget-bin/www_bget?ko:K06087	map04514;map04670;map04530;map05130;map05160
transcript_26091	K13273	PMVK	http://www.genome.jp/dbget-bin/www_bget?ko:K13273	map04146;map00900
transcript_26098	K11864	BRCC3, BRCC36	http://www.genome.jp/dbget-bin/www_bget?ko:K11864	map04621;map03440
transcript_26101	K22939	IER3IP1, YOS1	http://www.genome.jp/dbget-bin/www_bget?ko:K22939
transcript_26106	K19730	ATG101	http://www.genome.jp/dbget-bin/www_bget?ko:K19730	map04136;map05010;map05016;map05017;map04211;map04140
transcript_26113	K01803	TPI, tpiA	http://www.genome.jp/dbget-bin/www_bget?ko:K01803	map00010;map00051;map00562
transcript_26114	K14021	BAK, BAK1	http://www.genome.jp/dbget-bin/www_bget?ko:K14021	map05214;map05167;map05164;map05165;map05162;map05163;map05160;map05213;map05218;map05216;map05168;map05169;map05217;map05210;map04210;map04215;map05212;map05130;map05132;map05225;map05170;map05226;map05220;map05223;map05222;map05206;map05203;map05202;map05200;map05224;map04141;map01524
transcript_26118	K00134	GAPDH, gapA	http://www.genome.jp/dbget-bin/www_bget?ko:K00134	map00010;map05010;map05130;map04066;map05132
transcript_26121	K08880	STK19	http://www.genome.jp/dbget-bin/www_bget?ko:K08880
transcript_26122	K20002	SNAPIN, BLOC1S7	http://www.genome.jp/dbget-bin/www_bget?ko:K20002
transcript_26126	K06535	BSG, CD147	http://www.genome.jp/dbget-bin/www_bget?ko:K06535
transcript_26130	K13916	CAMP, LL37	http://www.genome.jp/dbget-bin/www_bget?ko:K13916	map05152;map04970;map05150;map04621
transcript_26135	K12042	TNNC2	http://www.genome.jp/dbget-bin/www_bget?ko:K12042	map04020
transcript_26138	K10067	SFTPA	http://www.genome.jp/dbget-bin/www_bget?ko:K10067	map04145;map05133
transcript_26140	K22562	COMMD6	http://www.genome.jp/dbget-bin/www_bget?ko:K22562
transcript_26141	K08568	CTSZ	http://www.genome.jp/dbget-bin/www_bget?ko:K08568	map04210;map04142
transcript_26151	K02437	gcvH, GCSH	http://www.genome.jp/dbget-bin/www_bget?ko:K02437	map00630;map00260
transcript_26152	K09052	CREM	http://www.genome.jp/dbget-bin/www_bget?ko:K09052	map04261
transcript_26156	K02085	APC	http://www.genome.jp/dbget-bin/www_bget?ko:K02085	map05206;map05165;map05210;map04810;map04390;map05213;map04550;map05200;map05010;map05217;map05225;map05224;map04934;map05226;map04310
transcript_26163	K08606	MEP1B	http://www.genome.jp/dbget-bin/www_bget?ko:K08606	map04974
transcript_26169	K22138	MPC1	http://www.genome.jp/dbget-bin/www_bget?ko:K22138
transcript_26175	K07304	msrA	http://www.genome.jp/dbget-bin/www_bget?ko:K07304
transcript_26178	K11454	CBX7	http://www.genome.jp/dbget-bin/www_bget?ko:K11454
transcript_26184	K10749	GMNN	http://www.genome.jp/dbget-bin/www_bget?ko:K10749
transcript_26189	K14206	SLC15A1, PEPT1	http://www.genome.jp/dbget-bin/www_bget?ko:K14206	map04974
transcript_26193	K12876	RBM8A, Y14	http://www.genome.jp/dbget-bin/www_bget?ko:K12876	map03013;map03015;map03040
transcript_26195	K01446	PGRP	http://www.genome.jp/dbget-bin/www_bget?ko:K01446
transcript_26203	K14800	TSR2	http://www.genome.jp/dbget-bin/www_bget?ko:K14800
transcript_26205	K03233	EEF1G	http://www.genome.jp/dbget-bin/www_bget?ko:K03233	map05134
transcript_26206	K12558	MYBPC2	http://www.genome.jp/dbget-bin/www_bget?ko:K12558
transcript_26212	K02729	PSMA5	http://www.genome.jp/dbget-bin/www_bget?ko:K02729	map03050
transcript_26213	K22074	NFU1, HIRIP5	http://www.genome.jp/dbget-bin/www_bget?ko:K22074
transcript_26215	K13152	ZMAT5	http://www.genome.jp/dbget-bin/www_bget?ko:K13152
transcript_26221	K01251	E3.3.1.1, ahcY	http://www.genome.jp/dbget-bin/www_bget?ko:K01251	map00270
transcript_26222	K02876	RP-L15, MRPL15, rplO	http://www.genome.jp/dbget-bin/www_bget?ko:K02876	map03010
transcript_26223	K02727	PSMA3	http://www.genome.jp/dbget-bin/www_bget?ko:K02727	map03050
transcript_26224	K00134	GAPDH, gapA	http://www.genome.jp/dbget-bin/www_bget?ko:K00134	map00010;map05010;map05130;map04066;map05132
transcript_26226	K01689	ENO, eno	http://www.genome.jp/dbget-bin/www_bget?ko:K01689	map03018;map00010;map04066
transcript_26231	K02149	ATPeV1D, ATP6M	http://www.genome.jp/dbget-bin/www_bget?ko:K02149	map05323;map00190;map04966;map05120;map05165;map04145;map04150;map04721;map05110
transcript_26235	K08967	mtnD, mtnZ, ADI1	http://www.genome.jp/dbget-bin/www_bget?ko:K08967	map00270
transcript_26237	K02981	RP-S2e, RPS2	http://www.genome.jp/dbget-bin/www_bget?ko:K02981	map03010
transcript_26246	K11275	H1_5	http://www.genome.jp/dbget-bin/www_bget?ko:K11275
transcript_26248	K03878	ND1	http://www.genome.jp/dbget-bin/www_bget?ko:K03878	map04723;map05012;map05010;map05016;map04714;map00190
transcript_26249	K16197	YWHAB_Q_Z	http://www.genome.jp/dbget-bin/www_bget?ko:K16197	map04110;map04114;map05160;map04390;map04391;map05161;map04013;map04212;map05203;map04151
transcript_26251	K09542	CRYAB	http://www.genome.jp/dbget-bin/www_bget?ko:K09542	map04213;map04141
transcript_26253	K00721	DPM1	http://www.genome.jp/dbget-bin/www_bget?ko:K00721	map00510
transcript_26255	K05287	PIGF	http://www.genome.jp/dbget-bin/www_bget?ko:K05287	map00563
transcript_26262	K00873	PK, pyk	http://www.genome.jp/dbget-bin/www_bget?ko:K00873	map05165;map05203;map00230;map00620;map00010;map04922;map05230;map04930
transcript_26264	K15410	EEF1D	http://www.genome.jp/dbget-bin/www_bget?ko:K15410
transcript_26267	K13279	PRDX1	http://www.genome.jp/dbget-bin/www_bget?ko:K13279	map04146;map05146
transcript_26271	K07930	RAB43	http://www.genome.jp/dbget-bin/www_bget?ko:K07930
transcript_26275	K18271	RBP4	http://www.genome.jp/dbget-bin/www_bget?ko:K18271
transcript_26276	K23340	TMUB	http://www.genome.jp/dbget-bin/www_bget?ko:K23340
transcript_26282	K01315;npr	PLG;	http://www.genome.jp/dbget-bin/www_bget?ko:K01315;npr	map05164;map05150;map04080;map04610
transcript_26289	K12046	TNNT3	http://www.genome.jp/dbget-bin/www_bget?ko:K12046
transcript_26299	K13916	CAMP, LL37	http://www.genome.jp/dbget-bin/www_bget?ko:K13916	map05152;map04970;map05150;map04621
transcript_26300	K10524	NRK1_2	http://www.genome.jp/dbget-bin/www_bget?ko:K10524	map00760
transcript_26302	K10707	VAPB, ALS8	http://www.genome.jp/dbget-bin/www_bget?ko:K10707	map04979
transcript_26310	K11086	SNRPB, SMB	http://www.genome.jp/dbget-bin/www_bget?ko:K11086	map05322;map03040
transcript_26321	K03987	C1QB	http://www.genome.jp/dbget-bin/www_bget?ko:K03987	map05142;map05150;map05322;map05133;map05020;map04610
transcript_26322	K01462	PDF, def	http://www.genome.jp/dbget-bin/www_bget?ko:K01462
transcript_26326	K06553	VPREB, CD179a	http://www.genome.jp/dbget-bin/www_bget?ko:K06553
transcript_26327	K03627	MBF1	http://www.genome.jp/dbget-bin/www_bget?ko:K03627
transcript_26334	K12758	MYLPF	http://www.genome.jp/dbget-bin/www_bget?ko:K12758	map04670;map05131;map04510;map04810
transcript_26341	K02739	PSMB7	http://www.genome.jp/dbget-bin/www_bget?ko:K02739	map03050
transcript_26343	K04564	SOD2	http://www.genome.jp/dbget-bin/www_bget?ko:K04564	map04013;map04068;map05016;map04146;map04213;map04212;map04211
transcript_26353	K11876	PSMG2, PAC2	http://www.genome.jp/dbget-bin/www_bget?ko:K11876
transcript_26355	K12751	MYL6	http://www.genome.jp/dbget-bin/www_bget?ko:K12751	map04921;map04530;map04270;map05132
transcript_26357	K11301	HMGN3, TRIP7	http://www.genome.jp/dbget-bin/www_bget?ko:K11301
transcript_26359	K15439	EEF1E1, AIMP3	http://www.genome.jp/dbget-bin/www_bget?ko:K15439
transcript_26360	K02219	CKS1	http://www.genome.jp/dbget-bin/www_bget?ko:K02219	map05200;map05222
transcript_26361	K22556	MANF, ARMET	http://www.genome.jp/dbget-bin/www_bget?ko:K22556
transcript_26364	K00551	PEMT	http://www.genome.jp/dbget-bin/www_bget?ko:K00551	map00564
transcript_26365	K04387	IL1R2, CD121b	http://www.genome.jp/dbget-bin/www_bget?ko:K04387	map04640;map05166;map05202;map05146;map05215;map05418;map04060
transcript_26366	K22559	COMMD3, BUP	http://www.genome.jp/dbget-bin/www_bget?ko:K22559
transcript_26368	K03991;K10068;npr	MBL;SFTPD, SFTP4;	http://www.genome.jp/dbget-bin/www_bget?ko:K03991;K10068;npr	map04145;map05150;map04610
transcript_26369	K00799	GST, gst	http://www.genome.jp/dbget-bin/www_bget?ko:K00799	map00480;map05204;map00983;map00982;map00980;map05200;map05418;map05225;map04212;map01524
transcript_26373	K22453;K22454;K22456	TFF2;TFF3;TFF1	http://www.genome.jp/dbget-bin/www_bget?ko:K22453;K22454;K22456	map04915
transcript_26375	K20011	PRDX3	http://www.genome.jp/dbget-bin/www_bget?ko:K20011
transcript_26376	K23620	AMBP	http://www.genome.jp/dbget-bin/www_bget?ko:K23620
transcript_26378	K03936	NDUFS3	http://www.genome.jp/dbget-bin/www_bget?ko:K03936	map04932;map05012;map05010;map04723;map05016;map04714;map00190
transcript_26382	K02736	PSMB4	http://www.genome.jp/dbget-bin/www_bget?ko:K02736	map03050
transcript_26384	K02726	PSMA2	http://www.genome.jp/dbget-bin/www_bget?ko:K02726	map03050
transcript_26385	K02932	RP-L5e, RPL5	http://www.genome.jp/dbget-bin/www_bget?ko:K02932	map03010
transcript_26388	K15433	CGI99, CLE7, RLLM1	http://www.genome.jp/dbget-bin/www_bget?ko:K15433
transcript_26391	K22563	COMMD7	http://www.genome.jp/dbget-bin/www_bget?ko:K22563
transcript_26392	K02270	COX7A	http://www.genome.jp/dbget-bin/www_bget?ko:K02270	map00190;map04260;map05012;map05010;map05016;map04714;map04932
transcript_26395	K20352	TMED10, ERV25	http://www.genome.jp/dbget-bin/www_bget?ko:K20352	map05130
transcript_26399	K13299	GSTK1	http://www.genome.jp/dbget-bin/www_bget?ko:K13299	map04146;map00480;map05204;map00982;map00980
transcript_26400	K02730	PSMA6	http://www.genome.jp/dbget-bin/www_bget?ko:K02730	map03050
transcript_26405	K15235	JOSD	http://www.genome.jp/dbget-bin/www_bget?ko:K15235
transcript_26407	K11251	H2A	http://www.genome.jp/dbget-bin/www_bget?ko:K11251	map05034;map05322;map04217
transcript_26409	K10099	FBXO2, NFB42	http://www.genome.jp/dbget-bin/www_bget?ko:K10099	map04120;map04141
transcript_26410	K01061	E3.1.1.45	http://www.genome.jp/dbget-bin/www_bget?ko:K01061
transcript_26413	K14535	TAF9	http://www.genome.jp/dbget-bin/www_bget?ko:K14535	map03022
transcript_26414	K12947	SPCS2, SPC2	http://www.genome.jp/dbget-bin/www_bget?ko:K12947	map03060
transcript_26424	K10067	SFTPA	http://www.genome.jp/dbget-bin/www_bget?ko:K10067	map04145;map05133
transcript_26431	K07877	RAB2A	http://www.genome.jp/dbget-bin/www_bget?ko:K07877	map04152
transcript_26432	K03943	NDUFV2	http://www.genome.jp/dbget-bin/www_bget?ko:K03943	map04932;map05012;map05010;map04723;map05016;map04714;map00190
transcript_26437	K03011	RPB3, POLR2C	http://www.genome.jp/dbget-bin/www_bget?ko:K03011	map03020;map05016
transcript_26442	K15410	EEF1D	http://www.genome.jp/dbget-bin/www_bget?ko:K15410
transcript_26445	K06875	PDCD5, TFAR19	http://www.genome.jp/dbget-bin/www_bget?ko:K06875
transcript_26448	K12158	NEDD8	http://www.genome.jp/dbget-bin/www_bget?ko:K12158
transcript_26452	K12184	VPS28	http://www.genome.jp/dbget-bin/www_bget?ko:K12184	map04144
transcript_26453	K00522	FTH1	http://www.genome.jp/dbget-bin/www_bget?ko:K00522	map04978;map04217;map04216
transcript_26457	K12751	MYL6	http://www.genome.jp/dbget-bin/www_bget?ko:K12751	map04921;map04530;map04270;map05132
transcript_26458	K23506	APOPT1	http://www.genome.jp/dbget-bin/www_bget?ko:K23506
transcript_26459	K01868	TARS, thrS	http://www.genome.jp/dbget-bin/www_bget?ko:K01868	map00970
transcript_26467	K01527	EGD1, BTF3	http://www.genome.jp/dbget-bin/www_bget?ko:K01527	map04214
transcript_26470	K14165	K14165	http://www.genome.jp/dbget-bin/www_bget?ko:K14165
transcript_26471	K02936	RP-L7Ae, RPL7A	http://www.genome.jp/dbget-bin/www_bget?ko:K02936	map03010
transcript_26475	K00799	GST, gst	http://www.genome.jp/dbget-bin/www_bget?ko:K00799	map00480;map05204;map00983;map00982;map00980;map05200;map05418;map05225;map04212;map01524
transcript_26476	K17411	MRPS33	http://www.genome.jp/dbget-bin/www_bget?ko:K17411
transcript_26477	K17555	PPP1R14B	http://www.genome.jp/dbget-bin/www_bget?ko:K17555
transcript_26478	K02984	RP-S3Ae, RPS3A	http://www.genome.jp/dbget-bin/www_bget?ko:K02984	map03010
transcript_26488	K11112	TINF2, TIN2	http://www.genome.jp/dbget-bin/www_bget?ko:K11112
transcript_26490	K02987	RP-S4e, RPS4	http://www.genome.jp/dbget-bin/www_bget?ko:K02987	map03010
transcript_26494	K02732	PSMB1	http://www.genome.jp/dbget-bin/www_bget?ko:K02732	map03050
transcript_26504	K01940	argG, ASS1	http://www.genome.jp/dbget-bin/www_bget?ko:K01940	map00220;map00250;map05418
transcript_26506	K09660	MPDU1	http://www.genome.jp/dbget-bin/www_bget?ko:K09660
transcript_26507	K00522	FTH1	http://www.genome.jp/dbget-bin/www_bget?ko:K00522	map04978;map04217;map04216
transcript_26509	K18467	VPS29	http://www.genome.jp/dbget-bin/www_bget?ko:K18467	map04144
transcript_26513	K03015	RPB7, POLR2G	http://www.genome.jp/dbget-bin/www_bget?ko:K03015	map03020;map05016
transcript_26517	K11599	POMP, UMP1	http://www.genome.jp/dbget-bin/www_bget?ko:K11599	map03050
transcript_26518	K02938	RP-L8e, RPL8	http://www.genome.jp/dbget-bin/www_bget?ko:K02938	map03010
transcript_26520	K05756	ARPC3	http://www.genome.jp/dbget-bin/www_bget?ko:K05756	map04666;map04810;map05131;map05130;map05132;map04144;map05100
transcript_26523	K06846	LY6D_E_G6_H	http://www.genome.jp/dbget-bin/www_bget?ko:K06846
transcript_26524	K10707	VAPB, ALS8	http://www.genome.jp/dbget-bin/www_bget?ko:K10707	map04979
transcript_26526	K23790	GSTP	http://www.genome.jp/dbget-bin/www_bget?ko:K23790	map05215;map00480;map05204;map00983;map00982;map00980;map05200;map05418;map05225;map01524
transcript_26545	K17349	TSPAN8	http://www.genome.jp/dbget-bin/www_bget?ko:K17349
transcript_26551	K00134	GAPDH, gapA	http://www.genome.jp/dbget-bin/www_bget?ko:K00134	map00010;map05010;map05130;map04066;map05132
transcript_26552	K20352	TMED10, ERV25	http://www.genome.jp/dbget-bin/www_bget?ko:K20352	map05130
transcript_26556	K01527	EGD1, BTF3	http://www.genome.jp/dbget-bin/www_bget?ko:K01527	map04214
transcript_26565	K03873	ELOB, TCEB2	http://www.genome.jp/dbget-bin/www_bget?ko:K03873	map05170;map04120;map05211;map04066;map05200
transcript_26569	K00432	gpx, btuE, bsaA	http://www.genome.jp/dbget-bin/www_bget?ko:K00432	map00590;map04918;map00480;map05016;map05014
transcript_26571	K12042	TNNC2	http://www.genome.jp/dbget-bin/www_bget?ko:K12042	map04020
transcript_26573	K11251	H2A	http://www.genome.jp/dbget-bin/www_bget?ko:K11251	map05034;map05322;map04217
transcript_26574	K06269	PPP1C	http://www.genome.jp/dbget-bin/www_bget?ko:K06269	map04810;map04024;map05205;map04114;map04390;map04750;map04261;map04270;map05168;map04921;map04910;map04218;map03015;map04022;map04728;map05034;map04510;map04720;map05031;map04611;map04931
transcript_26575	K22758	CHCHD2	http://www.genome.jp/dbget-bin/www_bget?ko:K22758
transcript_26578	K18183	COX19	http://www.genome.jp/dbget-bin/www_bget?ko:K18183	map04714
transcript_26582	K12948	SPCS3, SPC3	http://www.genome.jp/dbget-bin/www_bget?ko:K12948	map03060
transcript_26583	npr;K09821	;AGT, SERPINA8	http://www.genome.jp/dbget-bin/www_bget?ko:npr;K09821	map05200;map04261;map04270;map04933;map04080;map04925;map04924;map04927;map04072;map05414;map04614;map04934;map05410;map04931
transcript_26600	K07575	K07575	http://www.genome.jp/dbget-bin/www_bget?ko:K07575
transcript_26602	K02866	RP-L10e, RPL10	http://www.genome.jp/dbget-bin/www_bget?ko:K02866	map03010
transcript_26603	K08056	PDIA3, GRP58	http://www.genome.jp/dbget-bin/www_bget?ko:K08056	map05163;map05168;map05169;map05170;map04612;map04141
transcript_26606	K02998	RP-SAe, RPSA	http://www.genome.jp/dbget-bin/www_bget?ko:K02998	map03010
transcript_26634	K06856	IGH	http://www.genome.jp/dbget-bin/www_bget?ko:K06856	map05140;map05310;map04650;map05146;map05330;map05169;map05143;map04072;map05130;map04640;map05340;map04666;map05152;map04664;map05150;map04662;map05202;map05320;map05322;map05323;map04020;map05416;map05414;map04064;map04145;map04672;map04151
transcript_26636	K03232	EEF1B	http://www.genome.jp/dbget-bin/www_bget?ko:K03232
transcript_26667	K03671	trxA	http://www.genome.jp/dbget-bin/www_bget?ko:K03671	map04621;map05418;map05132
transcript_26673	K04455	HSPB1	http://www.genome.jp/dbget-bin/www_bget?ko:K04455	map04370;map04010;map05146
transcript_26674	K03386;K13279	PRDX2_4, ahpC;PRDX1	http://www.genome.jp/dbget-bin/www_bget?ko:K03386;K13279	map04146;map05146;map04214
transcript_26676	K02737	PSMB5	http://www.genome.jp/dbget-bin/www_bget?ko:K02737	map03050
transcript_26680	K02864	RP-L10, MRPL10, rplJ	http://www.genome.jp/dbget-bin/www_bget?ko:K02864	map03010
transcript_26689	K00933	E2.7.3.2	http://www.genome.jp/dbget-bin/www_bget?ko:K00933	map00330
transcript_26690	K02264	COX5A	http://www.genome.jp/dbget-bin/www_bget?ko:K02264	map00190;map04260;map05012;map05010;map05016;map04714;map04932
transcript_26691	K23620	AMBP	http://www.genome.jp/dbget-bin/www_bget?ko:K23620
transcript_26694	K10740	RPA3	http://www.genome.jp/dbget-bin/www_bget?ko:K10740	map03460;map03430;map03440;map03420;map03030
transcript_26695	K05770	TSPO, BZRP	http://www.genome.jp/dbget-bin/www_bget?ko:K05770	map05166;map04080;map04979;map04214
transcript_26698	K00134	GAPDH, gapA	http://www.genome.jp/dbget-bin/www_bget?ko:K00134	map00010;map05010;map05130;map04066;map05132
transcript_26706	K13251	SSR3	http://www.genome.jp/dbget-bin/www_bget?ko:K13251	map04141
transcript_26707	K17404	MRPS25	http://www.genome.jp/dbget-bin/www_bget?ko:K17404
transcript_26709	K12758	MYLPF	http://www.genome.jp/dbget-bin/www_bget?ko:K12758	map04670;map05131;map04510;map04810
transcript_26713	K08851	TP53RK, PRPK, BUD32	http://www.genome.jp/dbget-bin/www_bget?ko:K08851
transcript_26717	K08040	BHLHB8, MIST1	http://www.genome.jp/dbget-bin/www_bget?ko:K08040	map04950
transcript_26722	K15033	ICT1	http://www.genome.jp/dbget-bin/www_bget?ko:K15033
transcript_26728	K02735	PSMB3	http://www.genome.jp/dbget-bin/www_bget?ko:K02735	map03050
transcript_26734	K17402	MRPS23	http://www.genome.jp/dbget-bin/www_bget?ko:K17402
transcript_26737	K02137	ATPeF0O, ATP5O, ATP5	http://www.genome.jp/dbget-bin/www_bget?ko:K02137	map05012;map00190;map05010;map05016;map04714
transcript_26743	K09565	PPIF	http://www.genome.jp/dbget-bin/www_bget?ko:K09565	map05145;map05012;map05010;map04020;map04022;map05016
transcript_26751	K09549	PFDN2	http://www.genome.jp/dbget-bin/www_bget?ko:K09549
transcript_26757	K05759	PFN	http://www.genome.jp/dbget-bin/www_bget?ko:K05759	map04015;map05131;map04810;map04013;map05132
transcript_26759	K02865	RP-L10Ae, RPL10A	http://www.genome.jp/dbget-bin/www_bget?ko:K02865	map03010
transcript_26762	K10420	DYNLT	http://www.genome.jp/dbget-bin/www_bget?ko:K10420	map05132
transcript_26763	K02152	ATPeV1G, ATP6G	http://www.genome.jp/dbget-bin/www_bget?ko:K02152	map05323;map00190;map04966;map05120;map05165;map04145;map04150;map04721;map05110
transcript_26766	K23565	EMC4, TMEM85	http://www.genome.jp/dbget-bin/www_bget?ko:K23565
transcript_26767	K02873	RP-L13e, RPL13	http://www.genome.jp/dbget-bin/www_bget?ko:K02873	map03010
transcript_26768	K19894	SPACA4, SAMP14	http://www.genome.jp/dbget-bin/www_bget?ko:K19894
transcript_26774	K02989	RP-S5e, RPS5	http://www.genome.jp/dbget-bin/www_bget?ko:K02989	map03010
transcript_26781	K03961	NDUFB5	http://www.genome.jp/dbget-bin/www_bget?ko:K03961	map04932;map05012;map05010;map04723;map05016;map04714;map00190
transcript_26789	K08341	GABARAP, ATG8, LC3	http://www.genome.jp/dbget-bin/www_bget?ko:K08341	map04136;map04137;map05167;map04068;map04621;map05131;map04371;map04727;map04212;map04140
transcript_26790	K20364	MCFD2	http://www.genome.jp/dbget-bin/www_bget?ko:K20364
transcript_26791	K03965	NDUFB9	http://www.genome.jp/dbget-bin/www_bget?ko:K03965	map04932;map05012;map05010;map04723;map05016;map04714;map00190
transcript_26792	K22255	ATPIF1	http://www.genome.jp/dbget-bin/www_bget?ko:K22255
transcript_26793	K02263	COX4	http://www.genome.jp/dbget-bin/www_bget?ko:K02263	map00190;map04260;map05012;map05010;map05016;map04714;map04932
transcript_26794	K02993	RP-S7e, RPS7	http://www.genome.jp/dbget-bin/www_bget?ko:K02993	map03010
transcript_26795	K02885	RP-L19e, RPL19	http://www.genome.jp/dbget-bin/www_bget?ko:K02885	map03010
transcript_26798	K02877	RP-L15e, RPL15	http://www.genome.jp/dbget-bin/www_bget?ko:K02877	map03010
transcript_26799	K11187	PRDX5	http://www.genome.jp/dbget-bin/www_bget?ko:K11187	map04146
transcript_26800	K13915	LYZ	http://www.genome.jp/dbget-bin/www_bget?ko:K13915	map04970
transcript_26801	K15626	NUPR1, COM1	http://www.genome.jp/dbget-bin/www_bget?ko:K15626	map05202
transcript_26804	K02995	RP-S8e, RPS8	http://www.genome.jp/dbget-bin/www_bget?ko:K02995	map03010
transcript_26806	K19363	LITAF	http://www.genome.jp/dbget-bin/www_bget?ko:K19363	map04142
transcript_26811	K02997	RP-S9e, RPS9	http://www.genome.jp/dbget-bin/www_bget?ko:K02997	map03010
transcript_26814	K13916	CAMP, LL37	http://www.genome.jp/dbget-bin/www_bget?ko:K13916	map05152;map04970;map05150;map04621
transcript_26819	K03964	NDUFB8	http://www.genome.jp/dbget-bin/www_bget?ko:K03964	map04932;map05012;map05010;map04723;map05016;map04714;map00190
transcript_26824	K17310	SAA	http://www.genome.jp/dbget-bin/www_bget?ko:K17310
transcript_26826	K02870	RP-L12e, RPL12	http://www.genome.jp/dbget-bin/www_bget?ko:K02870	map03010
transcript_26828	K05764	TMSB4	http://www.genome.jp/dbget-bin/www_bget?ko:K05764	map04810
transcript_26829	K02128	ATPeF0C, ATP5G, ATP9	http://www.genome.jp/dbget-bin/www_bget?ko:K02128	map05012;map00190;map05010;map05016;map04714
transcript_26832	K22642	SLN	http://www.genome.jp/dbget-bin/www_bget?ko:K22642
transcript_26842	K00940	ndk, NME	http://www.genome.jp/dbget-bin/www_bget?ko:K00940	map00240;map00983;map00230
transcript_26844	K00799	GST, gst	http://www.genome.jp/dbget-bin/www_bget?ko:K00799	map00480;map05204;map00983;map00982;map00980;map05200;map05418;map05225;map04212;map01524
transcript_26848	K02883	RP-L18e, RPL18	http://www.genome.jp/dbget-bin/www_bget?ko:K02883	map03010
transcript_26852	K04565	SOD1	http://www.genome.jp/dbget-bin/www_bget?ko:K04565	map04213;map04146;map05016;map05014;map05020
transcript_26856	K03937	NDUFS4	http://www.genome.jp/dbget-bin/www_bget?ko:K03937	map04932;map05012;map05010;map04723;map05016;map04714;map00190
transcript_26867	K08751	FABP2	http://www.genome.jp/dbget-bin/www_bget?ko:K08751	map03320;map04975
transcript_26868	K12751	MYL6	http://www.genome.jp/dbget-bin/www_bget?ko:K12751	map04921;map04530;map04270;map05132
transcript_26870	K22244	REG4	http://www.genome.jp/dbget-bin/www_bget?ko:K22244	map05226
transcript_26871	K03955	NDUFAB1	http://www.genome.jp/dbget-bin/www_bget?ko:K03955	map04932;map05012;map05010;map04723;map05016;map04714;map00190
transcript_26872	K13899	CST3	http://www.genome.jp/dbget-bin/www_bget?ko:K13899	map04970
transcript_26883	K22454	TFF3	http://www.genome.jp/dbget-bin/www_bget?ko:K22454
transcript_26884	K05752	C3ORF10, HSPC300	http://www.genome.jp/dbget-bin/www_bget?ko:K05752	map05130;map04810;map05132
transcript_26887	K22557	COMMD1, MURR1	http://www.genome.jp/dbget-bin/www_bget?ko:K22557
transcript_26889	K02874	RP-L14, MRPL14, rplN	http://www.genome.jp/dbget-bin/www_bget?ko:K02874	map03010
transcript_26892	K02880	RP-L17e, RPL17	http://www.genome.jp/dbget-bin/www_bget?ko:K02880	map03010
transcript_26898	K03963	NDUFB7	http://www.genome.jp/dbget-bin/www_bget?ko:K03963	map04932;map05012;map05010;map04723;map05016;map04714;map00190
transcript_26910	K02868	RP-L11e, RPL11	http://www.genome.jp/dbget-bin/www_bget?ko:K02868	map03010
transcript_26912	K13825;K13823	HBE;HBB	http://www.genome.jp/dbget-bin/www_bget?ko:K13825;K13823	map05143;map05144
transcript_26913	K06830	LGALS1	http://www.genome.jp/dbget-bin/www_bget?ko:K06830
transcript_26915	K12668	OST2, DAD1	http://www.genome.jp/dbget-bin/www_bget?ko:K12668	map00510;map00513;map04141
transcript_26916	K09539	DNAJC19	http://www.genome.jp/dbget-bin/www_bget?ko:K09539
transcript_26928	K03960	NDUFB4	http://www.genome.jp/dbget-bin/www_bget?ko:K03960	map04932;map05012;map05010;map04723;map05016;map04714;map00190
transcript_26929	K02503	HINT1, hinT, hit	http://www.genome.jp/dbget-bin/www_bget?ko:K02503
transcript_26937	K02977	RP-S27Ae, RPS27A	http://www.genome.jp/dbget-bin/www_bget?ko:K02977	map03010
transcript_26938	K02889	RP-L21e, RPL21	http://www.genome.jp/dbget-bin/www_bget?ko:K02889	map03010
transcript_26943	K17772	TOM6	http://www.genome.jp/dbget-bin/www_bget?ko:K17772
transcript_26947	K14622	RBP2, CRBP2	http://www.genome.jp/dbget-bin/www_bget?ko:K14622	map04977
transcript_26952	K02949	RP-S11e, RPS11	http://www.genome.jp/dbget-bin/www_bget?ko:K02949	map03010
transcript_26955	K17274	S100A10	http://www.genome.jp/dbget-bin/www_bget?ko:K17274	map05132
transcript_26957	K02960	RP-S16e, RPS16	http://www.genome.jp/dbget-bin/www_bget?ko:K02960	map03010
transcript_26960	K02955	RP-S14e, RPS14	http://www.genome.jp/dbget-bin/www_bget?ko:K02955	map03010
transcript_26962	K02896	RP-L24e, RPL24	http://www.genome.jp/dbget-bin/www_bget?ko:K02896	map03010
transcript_26963	K02964	RP-S18e, RPS18	http://www.genome.jp/dbget-bin/www_bget?ko:K02964	map03010
transcript_26964	K12758	MYLPF	http://www.genome.jp/dbget-bin/www_bget?ko:K12758	map04670;map05131;map04510;map04810
transcript_26965	K22830	SMDT1, EMRE	http://www.genome.jp/dbget-bin/www_bget?ko:K22830
transcript_26968	K02974	RP-S24e, RPS24	http://www.genome.jp/dbget-bin/www_bget?ko:K02974	map03010
transcript_26969	K13822	HBA	http://www.genome.jp/dbget-bin/www_bget?ko:K13822	map05143;map05144
transcript_26976	K02975	RP-S25e, RPS25	http://www.genome.jp/dbget-bin/www_bget?ko:K02975	map03010
transcript_26977	K02898	RP-L26e, RPL26	http://www.genome.jp/dbget-bin/www_bget?ko:K02898	map03010
transcript_26978	K02893	RP-L23Ae, RPL23A	http://www.genome.jp/dbget-bin/www_bget?ko:K02893	map03010
transcript_26979	K02942	RP-LP1, RPLP1	http://www.genome.jp/dbget-bin/www_bget?ko:K02942	map03010
transcript_26980	K02958	RP-S15e, RPS15	http://www.genome.jp/dbget-bin/www_bget?ko:K02958	map03010
transcript_26981	K02969	RP-S20e, RPS20	http://www.genome.jp/dbget-bin/www_bget?ko:K02969	map03010
transcript_26984	K04347	GNG12	http://www.genome.jp/dbget-bin/www_bget?ko:K04347	map05167;map04726;map05163;map05034;map05200;map04014;map04728;map04010;map04151;map04713;map04371;map04926;map04727;map05170;map04062;map04724;map04723;map04725;map05032;map04810
transcript_26985	K02900	RP-L27Ae, RPL27A	http://www.genome.jp/dbget-bin/www_bget?ko:K02900	map03010
transcript_26987	K02974	RP-S24e, RPS24	http://www.genome.jp/dbget-bin/www_bget?ko:K02974	map03010
transcript_26988	K02966	RP-S19e, RPS19	http://www.genome.jp/dbget-bin/www_bget?ko:K02966	map03010
transcript_26989	K02973	RP-S23e, RPS23	http://www.genome.jp/dbget-bin/www_bget?ko:K02973	map03010
transcript_26990	K02978	RP-S27e, RPS27	http://www.genome.jp/dbget-bin/www_bget?ko:K02978	map03010
transcript_26991	K03946	NDUFA2	http://www.genome.jp/dbget-bin/www_bget?ko:K03946	map04932;map05012;map05010;map04723;map05016;map04714;map00190
transcript_26992	K02927	RP-L40e, RPL40	http://www.genome.jp/dbget-bin/www_bget?ko:K02927	map03010
transcript_26994	K00416	QCR6, UQCRH	http://www.genome.jp/dbget-bin/www_bget?ko:K00416	map00190;map04260;map05012;map05010;map05016;map04714;map04932
transcript_26996	K02267	COX6B	http://www.genome.jp/dbget-bin/www_bget?ko:K02267	map00190;map04260;map05012;map05010;map05016;map04714;map04932
transcript_26998	K02891	RP-L22e, RPL22	http://www.genome.jp/dbget-bin/www_bget?ko:K02891	map03010
transcript_26999	K02951	RP-S12e, RPS12	http://www.genome.jp/dbget-bin/www_bget?ko:K02951	map03010
transcript_27002	K02901	RP-L27e, RPL27	http://www.genome.jp/dbget-bin/www_bget?ko:K02901	map03010
transcript_27006	K10374;K09290	TPM2;TPM3	http://www.genome.jp/dbget-bin/www_bget?ko:K10374;K09290	map05216;map05200;map04260;map04261;map05414;map05410
transcript_27008	K02875	RP-L14e, RPL14	http://www.genome.jp/dbget-bin/www_bget?ko:K02875	map03010
transcript_27009	K02265	COX5B	http://www.genome.jp/dbget-bin/www_bget?ko:K02265	map00190;map04260;map05012;map05010;map05016;map04714;map04932
transcript_27013	K10611	RBX2, ROC2, RNF7	http://www.genome.jp/dbget-bin/www_bget?ko:K10611	map04120;map05170
transcript_27014	K02962	RP-S17e, RPS17	http://www.genome.jp/dbget-bin/www_bget?ko:K02962	map03010
transcript_27017	K22453;K22454;K22456	TFF2;TFF3;TFF1	http://www.genome.jp/dbget-bin/www_bget?ko:K22453;K22454;K22456	map04915
transcript_27018	K02140	ATPeFG, ATP5L, ATP20	http://www.genome.jp/dbget-bin/www_bget?ko:K02140	map00190;map04714
transcript_27019	K03938	NDUFS5	http://www.genome.jp/dbget-bin/www_bget?ko:K03938	map04932;map05012;map05010;map04723;map05016;map04714;map00190
transcript_27020	K02975	RP-S25e, RPS25	http://www.genome.jp/dbget-bin/www_bget?ko:K02975	map03010
transcript_27024	K12834	PHF5A	http://www.genome.jp/dbget-bin/www_bget?ko:K12834	map03040
transcript_27032	K02943	RP-LP2, RPLP2	http://www.genome.jp/dbget-bin/www_bget?ko:K02943	map03010
transcript_27036	K02915	RP-L34e, RPL34	http://www.genome.jp/dbget-bin/www_bget?ko:K02915	map03010
transcript_27037	K02978	RP-S27e, RPS27	http://www.genome.jp/dbget-bin/www_bget?ko:K02978	map03010
transcript_27038	K22286	APOC1	http://www.genome.jp/dbget-bin/www_bget?ko:K22286	map04979
transcript_27039	K02910	RP-L31e, RPL31	http://www.genome.jp/dbget-bin/www_bget?ko:K02910	map03010
transcript_27040	K02129	ATPeF0E, ATP5I	http://www.genome.jp/dbget-bin/www_bget?ko:K02129	map00190;map04714
transcript_27041	K02268	COX6C	http://www.genome.jp/dbget-bin/www_bget?ko:K02268	map00190;map04260;map05012;map05010;map05016;map04714;map04932
transcript_27042	K02918	RP-L35e, RPL35	http://www.genome.jp/dbget-bin/www_bget?ko:K02918	map03010
transcript_27044	K02976	RP-S26e, RPS26	http://www.genome.jp/dbget-bin/www_bget?ko:K02976	map03010
transcript_27046	K02917	RP-L35Ae, RPL35A	http://www.genome.jp/dbget-bin/www_bget?ko:K02917	map03010
transcript_27055	K23761;K23771	;	http://www.genome.jp/dbget-bin/www_bget?ko:K23761;K23771
transcript_27056	K02130	ATPeF0F, ATP5J2	http://www.genome.jp/dbget-bin/www_bget?ko:K02130	map00190;map04714
transcript_27059	K02271	COX7B	http://www.genome.jp/dbget-bin/www_bget?ko:K02271	map00190;map04260;map05012;map05010;map05016;map04714;map04932
transcript_27062	K03945	NDUFA1	http://www.genome.jp/dbget-bin/www_bget?ko:K03945	map04932;map05012;map05010;map04723;map05016;map04714;map00190
transcript_27063	K02929	RP-L44e, RPL44	http://www.genome.jp/dbget-bin/www_bget?ko:K02929	map03010
transcript_27066	K02921	RP-L37Ae, RPL37A	http://www.genome.jp/dbget-bin/www_bget?ko:K02921	map03010
transcript_27069	K02920	RP-L36e, RPL36	http://www.genome.jp/dbget-bin/www_bget?ko:K02920	map03010
transcript_27074	K02980	RP-S29e, RPS29	http://www.genome.jp/dbget-bin/www_bget?ko:K02980	map03010
transcript_27076	K02922	RP-L37e, RPL37	http://www.genome.jp/dbget-bin/www_bget?ko:K02922	map03010
transcript_27085	K00420	QCR10, UQCR	http://www.genome.jp/dbget-bin/www_bget?ko:K00420	map00190;map04260;map05012;map05010;map05016;map04714;map04932
transcript_27086	K02973	RP-S23e, RPS23	http://www.genome.jp/dbget-bin/www_bget?ko:K02973	map03010
transcript_27088	K03990;npr	C3;	http://www.genome.jp/dbget-bin/www_bget?ko:K03990;npr	map05140;map05167;map05142;map05150;map05203;map05152;map05322;map05168;map05134;map04080;map05131;map05133;map04145;map04610
transcript_27089	K02979	RP-S28e, RPS28	http://www.genome.jp/dbget-bin/www_bget?ko:K02979	map03010
transcript_27097	K02905	RP-L29e, RPL29	http://www.genome.jp/dbget-bin/www_bget?ko:K02905	map03010
transcript_27099	K02261	COX2	http://www.genome.jp/dbget-bin/www_bget?ko:K02261	map00190;map04260;map05012;map05010;map05016;map04714;map04932
transcript_27100	K02901	RP-L27e, RPL27	http://www.genome.jp/dbget-bin/www_bget?ko:K02901	map03010
transcript_27120	K10881	SHFM1, DSS1	http://www.genome.jp/dbget-bin/www_bget?ko:K10881	map03440;map03050;map05169
transcript_27126	K19514	ATP6AP2, PRR	http://www.genome.jp/dbget-bin/www_bget?ko:K19514	map04614
transcript_27129	K21125	MUC5AC	http://www.genome.jp/dbget-bin/www_bget?ko:K21125	map04657
transcript_27130	K17306	ARMC1	http://www.genome.jp/dbget-bin/www_bget?ko:K17306
transcript_27131	K08044	ADCY4	http://www.genome.jp/dbget-bin/www_bget?ko:K08044	map05166;map04114;map05163;map04750;map04015;map04540;map04270;map04371;map04213;map04072;map04211;map05414;map00230;map04921;map04923;map04925;map04927;map04926;map04727;map04928;map04725;map04724;map04723;map05032;map05200;map04261;map04024;map04020;map04022;map04062;map04934;map04742;map04972;map04970;map04971;map04976;map04935;map04918;map04713;map04611;map04714;map01522;map04911;map04912;map…
transcript_27132	K12169	KPC1, RNF123	http://www.genome.jp/dbget-bin/www_bget?ko:K12169
transcript_27134	K16186	RRAGC_D	http://www.genome.jp/dbget-bin/www_bget?ko:K16186	map05131;map04150;map04140
transcript_27135	K10352;pcad	MYH;	http://www.genome.jp/dbget-bin/www_bget?ko:K10352;pcad	map04530;map05130;map05132
transcript_27137	K08229	SLC43A2	http://www.genome.jp/dbget-bin/www_bget?ko:K08229
transcript_27141	K09864	AQP1	http://www.genome.jp/dbget-bin/www_bget?ko:K09864	map04964;map04976;map04924
transcript_27145	K08736	MSH3	http://www.genome.jp/dbget-bin/www_bget?ko:K08736	map03430;map05210;map01524;map05200
transcript_27148	K08776	NPEPPS	http://www.genome.jp/dbget-bin/www_bget?ko:K08776
transcript_27150	K21442	ANKRD54	http://www.genome.jp/dbget-bin/www_bget?ko:K21442
transcript_27155	K10090	LGALS2	http://www.genome.jp/dbget-bin/www_bget?ko:K10090
transcript_27156	K08868	ALPK	http://www.genome.jp/dbget-bin/www_bget?ko:K08868
transcript_27159	K01092	E3.1.3.25, IMPA, suhB	http://www.genome.jp/dbget-bin/www_bget?ko:K01092	map04070;map00562
transcript_27160	K09188	MLL3	http://www.genome.jp/dbget-bin/www_bget?ko:K09188	map00310
transcript_27162	K16686	SAV1, Sav	http://www.genome.jp/dbget-bin/www_bget?ko:K16686	map04214;map04392;map04390;map04391
transcript_27166	K08074	ADPGK	http://www.genome.jp/dbget-bin/www_bget?ko:K08074	map00010
transcript_27167	K10652	TRIM25, EFP	http://www.genome.jp/dbget-bin/www_bget?ko:K10652	map04622;map05164;map04064
transcript_27170	K17603	ZFYVE1	http://www.genome.jp/dbget-bin/www_bget?ko:K17603	map04140
transcript_27171	K21945	PER3	http://www.genome.jp/dbget-bin/www_bget?ko:K21945	map04713;map04710
transcript_27172	K16175	SCRIB	http://www.genome.jp/dbget-bin/www_bget?ko:K16175	map04530;map05165;map05203;map04390;map04391
transcript_27175	K12567	TTN	http://www.genome.jp/dbget-bin/www_bget?ko:K12567	map05414;map05410
transcript_27179	K13026	DHX57	http://www.genome.jp/dbget-bin/www_bget?ko:K13026
transcript_27181	K21843	TTC7	http://www.genome.jp/dbget-bin/www_bget?ko:K21843
transcript_27184	K09228	KRAB	http://www.genome.jp/dbget-bin/www_bget?ko:K09228	map05168
transcript_27186	K14539	LSG1	http://www.genome.jp/dbget-bin/www_bget?ko:K14539	map03008
transcript_27189	K13140	INTS3	http://www.genome.jp/dbget-bin/www_bget?ko:K13140
transcript_27191	K05120	TIE1	http://www.genome.jp/dbget-bin/www_bget?ko:K05120
transcript_27192	K17943	PUM	http://www.genome.jp/dbget-bin/www_bget?ko:K17943	map05017
transcript_27193	K13140	INTS3	http://www.genome.jp/dbget-bin/www_bget?ko:K13140
transcript_27194	K03158	TNFRSF1A, TNFR1, CD120a	http://www.genome.jp/dbget-bin/www_bget?ko:K03158	map05166;map05167;map05142;map05165;map05145;map05160;map04010;map05168;map04071;map04210;map04217;map04215;map05163;map04920;map05010;map05131;map05130;map05014;map05132;map04380;map05164;map05152;map04668;map05418;map05170;map04060;map04061;map04064;map04150;map04932;map04931
transcript_27195	K16518	AKAP1	http://www.genome.jp/dbget-bin/www_bget?ko:K16518
transcript_27198	K00967	PCYT2	http://www.genome.jp/dbget-bin/www_bget?ko:K00967	map00564;map00440
transcript_27212	K06736	CDH2, CDHN, CD325	http://www.genome.jp/dbget-bin/www_bget?ko:K06736	map04514;map05412
transcript_27216	K06107	EPB41, 4.1R	http://www.genome.jp/dbget-bin/www_bget?ko:K06107
transcript_27217	K00901	dgkA, DGK	http://www.genome.jp/dbget-bin/www_bget?ko:K00901	map00564;map05231;map00561;map04361;map04072;map04070
transcript_27218	K16685	WWC1	http://www.genome.jp/dbget-bin/www_bget?ko:K16685	map04392;map04390;map04391
transcript_27220	K14676	NTE, NRE	http://www.genome.jp/dbget-bin/www_bget?ko:K14676	map00564
transcript_27222	K06461;npr	ITGAM, CD11b;	http://www.genome.jp/dbget-bin/www_bget?ko:K06461;npr	map05140;map04640;map05150;map04810;map05146;map05152;map04015;map04514;map05134;map05202;map05133;map04670;map04145;map05221;map04610
transcript_27223	K04916	KCNK5, K2P5.1	http://www.genome.jp/dbget-bin/www_bget?ko:K04916	map04742;map04974
transcript_27224	K11320	EP400	http://www.genome.jp/dbget-bin/www_bget?ko:K11320
transcript_27225	K10475	KBTBD8	http://www.genome.jp/dbget-bin/www_bget?ko:K10475
transcript_27227	K00814	GPT, ALT	http://www.genome.jp/dbget-bin/www_bget?ko:K00814	map00220;map00250
transcript_27228	K04745	CHST2	http://www.genome.jp/dbget-bin/www_bget?ko:K04745	map00533
transcript_27229	K06201	cutC	http://www.genome.jp/dbget-bin/www_bget?ko:K06201
transcript_27230	K19876	STEAP4	http://www.genome.jp/dbget-bin/www_bget?ko:K19876
transcript_27231	K15369	TRAK1	http://www.genome.jp/dbget-bin/www_bget?ko:K15369
transcript_27232	K08826	HIPK	http://www.genome.jp/dbget-bin/www_bget?ko:K08826	map04218
transcript_27233	K12169	KPC1, RNF123	http://www.genome.jp/dbget-bin/www_bget?ko:K12169
transcript_27235	K04415	MAP3K8, COT	http://www.genome.jp/dbget-bin/www_bget?ko:K04415	map04620;map04660;map04668;map04010
transcript_27240	K14165	K14165	http://www.genome.jp/dbget-bin/www_bget?ko:K14165
transcript_27241	K11219;cpic	TYK2;	http://www.genome.jp/dbget-bin/www_bget?ko:K11219;cpic	map05167;map05164;map05165;map05162;map05145;map05160;map05161;map04659;map04658;map05168;map05169;map04621;map04630;map04380;map04217
transcript_27246	K05290	PIGK	http://www.genome.jp/dbget-bin/www_bget?ko:K05290	map00563
transcript_27247	K20121	FNBP1	http://www.genome.jp/dbget-bin/www_bget?ko:K20121	map05131
transcript_27248	K17929	SNX17	http://www.genome.jp/dbget-bin/www_bget?ko:K17929
transcript_27249	K18267	NEB	http://www.genome.jp/dbget-bin/www_bget?ko:K18267
transcript_27250	K23593	A2ML	http://www.genome.jp/dbget-bin/www_bget?ko:K23593
transcript_27251	K14562	TCOF1	http://www.genome.jp/dbget-bin/www_bget?ko:K14562	map03008
transcript_27253	K15603	TCF4_12	http://www.genome.jp/dbget-bin/www_bget?ko:K15603
transcript_27255	K12387	LAPTM	http://www.genome.jp/dbget-bin/www_bget?ko:K12387	map04142
transcript_27257	K20813	TDG	http://www.genome.jp/dbget-bin/www_bget?ko:K20813	map03410
transcript_27258	K18267	NEB	http://www.genome.jp/dbget-bin/www_bget?ko:K18267
transcript_27263	K01425	glsA, GLS	http://www.genome.jp/dbget-bin/www_bget?ko:K01425	map05206;map00220;map04964;map00471;map00250;map04727;map05230;map04724
transcript_27264	K08956	AFG3	http://www.genome.jp/dbget-bin/www_bget?ko:K08956	map05017
transcript_27266	K12557	MYBPC1	http://www.genome.jp/dbget-bin/www_bget?ko:K12557
transcript_27267	K11980	RNF11	http://www.genome.jp/dbget-bin/www_bget?ko:K11980
transcript_27269	K20241	WDR44, RAB11BP	http://www.genome.jp/dbget-bin/www_bget?ko:K20241
transcript_27270	K13132	GEMIN4	http://www.genome.jp/dbget-bin/www_bget?ko:K13132	map03013
transcript_27272	K18995	DHX29	http://www.genome.jp/dbget-bin/www_bget?ko:K18995
transcript_27273	K18080	TNS	http://www.genome.jp/dbget-bin/www_bget?ko:K18080
transcript_27274	K00643	E2.3.1.37, ALAS	http://www.genome.jp/dbget-bin/www_bget?ko:K00643	map00860;map00260
transcript_27278	K18203	LCMT1	http://www.genome.jp/dbget-bin/www_bget?ko:K18203
transcript_27279	K06277	RAPGEF1, GRF2	http://www.genome.jp/dbget-bin/www_bget?ko:K06277	map04015;map04910;map04510;map05211;map04722
transcript_27285	K04400	CASP10	http://www.genome.jp/dbget-bin/www_bget?ko:K04400	map04622;map05152;map04210;map04668;map05161
transcript_27287	K06238	COL6A	http://www.genome.jp/dbget-bin/www_bget?ko:K06238	map05165;map04510;map04512;map04974;map04151
transcript_27290	K23049	HECA, HDC	http://www.genome.jp/dbget-bin/www_bget?ko:K23049
transcript_27291	K01437	ASPA, aspA	http://www.genome.jp/dbget-bin/www_bget?ko:K01437	map00340;map00250
transcript_27292	K00910	ADRBK, GRK	http://www.genome.jp/dbget-bin/www_bget?ko:K00910	map04724;map04340;map04740;map04062;map04144;map04745;map05032
transcript_27295	K23593	A2ML	http://www.genome.jp/dbget-bin/www_bget?ko:K23593
transcript_27297	K07613	GJA4, CX37	http://www.genome.jp/dbget-bin/www_bget?ko:K07613
transcript_27298	K01858	INO1, ISYNA1	http://www.genome.jp/dbget-bin/www_bget?ko:K01858	map00562
transcript_27300	K00844	HK	http://www.genome.jp/dbget-bin/www_bget?ko:K00844	map00520;map00051;map00524;map00052;map00010;map00500;map05131;map04930;map04973;map04910;map05230;map04066
transcript_27303	K07825	GNB3	http://www.genome.jp/dbget-bin/www_bget?ko:K07825	map05167;map04742;map04726;map05163;map05034;map05200;map04014;map04728;map04151;map04713;map04371;map04926;map04727;map05170;map04062;map04724;map04723;map04725;map05032
transcript_27304	K20178	VPS8	http://www.genome.jp/dbget-bin/www_bget?ko:K20178
transcript_27305	K10895	FANCI	http://www.genome.jp/dbget-bin/www_bget?ko:K10895	map03460
transcript_27308	K08798	MARK	http://www.genome.jp/dbget-bin/www_bget?ko:K08798
transcript_27310	K13254	SPAST	http://www.genome.jp/dbget-bin/www_bget?ko:K13254
transcript_27313	K21392	AEBP1	http://www.genome.jp/dbget-bin/www_bget?ko:K21392
transcript_27315	K14007	SEC24	http://www.genome.jp/dbget-bin/www_bget?ko:K14007	map05130;map04141
transcript_27318	K20130	RABEP2	http://www.genome.jp/dbget-bin/www_bget?ko:K20130
transcript_27320	K13140	INTS3	http://www.genome.jp/dbget-bin/www_bget?ko:K13140
transcript_27321	K05290	PIGK	http://www.genome.jp/dbget-bin/www_bget?ko:K05290	map00563
transcript_27323	K00731	C1GALT1	http://www.genome.jp/dbget-bin/www_bget?ko:K00731	map00512;map00514
transcript_27324	K01611	speD, AMD1	http://www.genome.jp/dbget-bin/www_bget?ko:K01611	map00270;map00330
transcript_27325	K06787	ESAM	http://www.genome.jp/dbget-bin/www_bget?ko:K06787	map04514;map04670
transcript_27326	K00815	TAT	http://www.genome.jp/dbget-bin/www_bget?ko:K00815	map00270;map00130;map00360;map00400;map00350
transcript_27328	K05050	CXCR2, IL8RB, CD182	http://www.genome.jp/dbget-bin/www_bget?ko:K05050	map05163;map05120;map04061;map04060;map04072;map04062;map04144
transcript_27330	K19202	SAP30	http://www.genome.jp/dbget-bin/www_bget?ko:K19202	map05169
transcript_27331	K09876	AQP3	http://www.genome.jp/dbget-bin/www_bget?ko:K09876	map04962
transcript_27334	K17785	IMMT, FCJ1, MNOS2	http://www.genome.jp/dbget-bin/www_bget?ko:K17785
transcript_27337	K04403	MAP3K7IP1, TAB1	http://www.genome.jp/dbget-bin/www_bget?ko:K04403	map05140;map05145;map05161;map05132;map04010;map05168;map05169;map05135;map04620;map04621;map05131;map05130;map05170;map04380;map04064;map04668
transcript_27339	K17907	ATG9	http://www.genome.jp/dbget-bin/www_bget?ko:K17907	map04136;map04137;map04140
transcript_27340	K17972	NAA20, NAT3	http://www.genome.jp/dbget-bin/www_bget?ko:K17972
transcript_27341	K13194	ADARB	http://www.genome.jp/dbget-bin/www_bget?ko:K13194
transcript_27344	K13194	ADARB	http://www.genome.jp/dbget-bin/www_bget?ko:K13194
transcript_27347	K12317	GANC	http://www.genome.jp/dbget-bin/www_bget?ko:K12317	map00500;map00052
transcript_27353	K09228	KRAB	http://www.genome.jp/dbget-bin/www_bget?ko:K09228	map05168
transcript_27354	K19480	ANO5, GDD1, TMEM16E	http://www.genome.jp/dbget-bin/www_bget?ko:K19480
transcript_27355	K21945	PER3	http://www.genome.jp/dbget-bin/www_bget?ko:K21945	map04713;map04710
transcript_27357	K10307	FBXO30	http://www.genome.jp/dbget-bin/www_bget?ko:K10307
transcript_27358	K16938	SEPT3_9_12	http://www.genome.jp/dbget-bin/www_bget?ko:K16938	map05100;map05131
transcript_27359	K15485	BCL2L13, BCL-RAMBO	http://www.genome.jp/dbget-bin/www_bget?ko:K15485	map04137;map05134
transcript_27361	K16529	ARHGEF13	http://www.genome.jp/dbget-bin/www_bget?ko:K16529	map04928;map05163
transcript_27362	K10361	MYO15	http://www.genome.jp/dbget-bin/www_bget?ko:K10361
transcript_27363	K16855	NUDT16	http://www.genome.jp/dbget-bin/www_bget?ko:K16855	map03018;map00230
transcript_27365	K20630	CHN1_2, ARHGAP2_3	http://www.genome.jp/dbget-bin/www_bget?ko:K20630
transcript_27368	K17589	RB1CC1	http://www.genome.jp/dbget-bin/www_bget?ko:K17589	map05010;map05016;map05017;map04211;map04140
transcript_27372	K20223	IPO7, RANBP7	http://www.genome.jp/dbget-bin/www_bget?ko:K20223	map04013
transcript_27373	K11964	PELI	http://www.genome.jp/dbget-bin/www_bget?ko:K11964
transcript_27376	K11857	USP47	http://www.genome.jp/dbget-bin/www_bget?ko:K11857
transcript_27377	K20865	NLRP12	http://www.genome.jp/dbget-bin/www_bget?ko:K20865	map04621
transcript_27378	K09228	KRAB	http://www.genome.jp/dbget-bin/www_bget?ko:K09228	map05168
transcript_27384	cpic;K12968;npr	;ADAR, ADAR1;	http://www.genome.jp/dbget-bin/www_bget?ko:cpic;K12968;npr	map04623;map05164;map05162
transcript_27385	K11421	SETDB1	http://www.genome.jp/dbget-bin/www_bget?ko:K11421	map04550;map00310
transcript_27386	K11980	RNF11	http://www.genome.jp/dbget-bin/www_bget?ko:K11980
transcript_27388	K01205	NAGLU	http://www.genome.jp/dbget-bin/www_bget?ko:K01205	map04142;map00531
transcript_27391	K12471	EPN	http://www.genome.jp/dbget-bin/www_bget?ko:K12471	map04144
transcript_27392	K12169	KPC1, RNF123	http://www.genome.jp/dbget-bin/www_bget?ko:K12169
transcript_27393	K23340	TMUB	http://www.genome.jp/dbget-bin/www_bget?ko:K23340
transcript_27399	K09228	KRAB	http://www.genome.jp/dbget-bin/www_bget?ko:K09228	map05168
transcript_27403	K19613	SHOC2, SUR8	http://www.genome.jp/dbget-bin/www_bget?ko:K19613	map04014
transcript_27404	K18080	TNS	http://www.genome.jp/dbget-bin/www_bget?ko:K18080
transcript_27405	K09228	KRAB	http://www.genome.jp/dbget-bin/www_bget?ko:K09228	map05168
transcript_27406	K17460	BMF	http://www.genome.jp/dbget-bin/www_bget?ko:K17460	map05206
transcript_27407	K10055	ZBTB16, PLZF	http://www.genome.jp/dbget-bin/www_bget?ko:K10055	map05221;map05202;map05200
transcript_27408	K14964	ASH2	http://www.genome.jp/dbget-bin/www_bget?ko:K14964	map04934
transcript_27410	K10086	EDEM3	http://www.genome.jp/dbget-bin/www_bget?ko:K10086	map04141
transcript_27413	K05474	TNFSF12, TWEAK	http://www.genome.jp/dbget-bin/www_bget?ko:K05474	map04060
transcript_27415	K13140	INTS3	http://www.genome.jp/dbget-bin/www_bget?ko:K13140
transcript_27416	K23208	THAP7	http://www.genome.jp/dbget-bin/www_bget?ko:K23208
transcript_27418	K05631	AIP3, WWP3, BAIAP1	http://www.genome.jp/dbget-bin/www_bget?ko:K05631	map04015;map04530;map05165;map04151
transcript_27421	K13343	PEX14	http://www.genome.jp/dbget-bin/www_bget?ko:K13343	map04146
transcript_27422	K00905	BCKDK	http://www.genome.jp/dbget-bin/www_bget?ko:K00905
transcript_27425	K09228	KRAB	http://www.genome.jp/dbget-bin/www_bget?ko:K09228	map05168
transcript_27426	K12557	MYBPC1	http://www.genome.jp/dbget-bin/www_bget?ko:K12557
transcript_27427	K10480	BTBD8	http://www.genome.jp/dbget-bin/www_bget?ko:K10480
transcript_27429	K15049	ENDOD1	http://www.genome.jp/dbget-bin/www_bget?ko:K15049
transcript_27432	K07292	NR2A1, HNF4A	http://www.genome.jp/dbget-bin/www_bget?ko:K07292	map04950;map04152
transcript_27444	K17531	OBSCN, ARHGEF30	http://www.genome.jp/dbget-bin/www_bget?ko:K17531
transcript_27445	K03910	A2M	http://www.genome.jp/dbget-bin/www_bget?ko:K03910	map04610
transcript_27450	K05450	PDGFC_D	http://www.genome.jp/dbget-bin/www_bget?ko:K05450	map05215;map05231;map04510;map04810;map04015;map04014;map04540;map05218;map04010;map04072;map01521;map04151
transcript_27452	K10360	MYO9	http://www.genome.jp/dbget-bin/www_bget?ko:K10360
transcript_27454	K21944	PER1	http://www.genome.jp/dbget-bin/www_bget?ko:K21944	map04713;map04710
transcript_27455	K17508	PTC7, PPTC7	http://www.genome.jp/dbget-bin/www_bget?ko:K17508
transcript_27456	K11321	BRD8	http://www.genome.jp/dbget-bin/www_bget?ko:K11321
transcript_27458	K09269	SOX5_6_13	http://www.genome.jp/dbget-bin/www_bget?ko:K09269
transcript_27460	K01135	ARSB	http://www.genome.jp/dbget-bin/www_bget?ko:K01135	map04142;map00531
transcript_27462	K00967	PCYT2	http://www.genome.jp/dbget-bin/www_bget?ko:K00967	map00564;map00440
transcript_27465	K10366	DMD	http://www.genome.jp/dbget-bin/www_bget?ko:K10366	map05416;map05414;map05412;map05410
transcript_27466	K10090	LGALS2	http://www.genome.jp/dbget-bin/www_bget?ko:K10090
transcript_27472	K03158	TNFRSF1A, TNFR1, CD120a	http://www.genome.jp/dbget-bin/www_bget?ko:K03158	map05166;map05167;map05142;map05165;map05145;map05160;map04010;map05168;map04071;map04210;map04217;map04215;map05163;map04920;map05010;map05131;map05130;map05014;map05132;map04380;map05164;map05152;map04668;map05418;map05170;map04060;map04061;map04064;map04150;map04932;map04931
transcript_27475	K00905	BCKDK	http://www.genome.jp/dbget-bin/www_bget?ko:K00905
transcript_27480	K07754	DIO3	http://www.genome.jp/dbget-bin/www_bget?ko:K07754	map04919
transcript_27485	K13242	NOS3	http://www.genome.jp/dbget-bin/www_bget?ko:K13242	map00220;map04371;map04022;map00330;map04915;map04921;map04151;map04370;map04611;map05418;map04926;map04020;map04071;map04933;map04066;map04931
transcript_27486	K19371	DNAJC25	http://www.genome.jp/dbget-bin/www_bget?ko:K19371
transcript_27488	K11849	USP25	http://www.genome.jp/dbget-bin/www_bget?ko:K11849	map04657
transcript_27490	cpic;K14303;npr	;NUP160, NUP120;	http://www.genome.jp/dbget-bin/www_bget?ko:cpic;K14303;npr	map03013
transcript_27499	K07189	PPP1R3	http://www.genome.jp/dbget-bin/www_bget?ko:K07189	map04910;map04931
transcript_27502	K02308;npr	DAXX;	http://www.genome.jp/dbget-bin/www_bget?ko:K02308;npr	map05168;map04210;map04010;map05014
transcript_27507	K04857	CACNA1S, CAV1.1	http://www.genome.jp/dbget-bin/www_bget?ko:K04857	map04010;map04921;map05010;map04925;map04924;map04927;map04727;map04726;map04725;map04723;map04260;map04261;map04270;map04024;map04929;map04020;map04022;map05414;map05412;map04934;map05410;map04911;map04912;map04935
transcript_27508	K17260	ACTR2, ARP2	http://www.genome.jp/dbget-bin/www_bget?ko:K17260	map05135;map04530
transcript_27509	K10146	CCNG2	http://www.genome.jp/dbget-bin/www_bget?ko:K10146	map04068;map04115
transcript_27510	K21843	TTC7	http://www.genome.jp/dbget-bin/www_bget?ko:K21843
transcript_27511	K11471	ASXL	http://www.genome.jp/dbget-bin/www_bget?ko:K11471
transcript_27516	K00999	CDIPT	http://www.genome.jp/dbget-bin/www_bget?ko:K00999	map00564;map04070;map00562
transcript_27518	K17478	FKBP15, WAFL	http://www.genome.jp/dbget-bin/www_bget?ko:K17478
transcript_27521	K12317	GANC	http://www.genome.jp/dbget-bin/www_bget?ko:K12317	map00500;map00052
transcript_27524	K07190;pvt;npr	PHKA_B;;	http://www.genome.jp/dbget-bin/www_bget?ko:K07190;pvt;npr	map04910;map04922;map04020
transcript_27526	K06461;npr	ITGAM, CD11b;	http://www.genome.jp/dbget-bin/www_bget?ko:K06461;npr	map05140;map04640;map05150;map04810;map05146;map05152;map04015;map04514;map05134;map05202;map05133;map04670;map04145;map05221;map04610
transcript_27527	K09557	BAG3	http://www.genome.jp/dbget-bin/www_bget?ko:K09557
transcript_27532	K11408	HDAC7	http://www.genome.jp/dbget-bin/www_bget?ko:K11408	map05034;map05203
transcript_27539	K03377	CASD1	http://www.genome.jp/dbget-bin/www_bget?ko:K03377
transcript_27542	K22379	RNFT1	http://www.genome.jp/dbget-bin/www_bget?ko:K22379
transcript_27547	K00814	GPT, ALT	http://www.genome.jp/dbget-bin/www_bget?ko:K00814	map00220;map00250
transcript_27554	K23488	RAPH1	http://www.genome.jp/dbget-bin/www_bget?ko:K23488	map04361
transcript_27555	K14755;npr	CRNS1, ATPGD1;	http://www.genome.jp/dbget-bin/www_bget?ko:K14755;npr	map00340;map00330;map00410
transcript_27561	K17601	WDR81	http://www.genome.jp/dbget-bin/www_bget?ko:K17601
transcript_27562	K20091	CHD2	http://www.genome.jp/dbget-bin/www_bget?ko:K20091
transcript_27563	K17820	DHX33	http://www.genome.jp/dbget-bin/www_bget?ko:K17820	map04621
transcript_27567	K19941;K10798;K23578;K13912	SYN;PARP2_3_4;IGFBP1;DMBT1	http://www.genome.jp/dbget-bin/www_bget?ko:K19941;K10798;K23578;K13912	map04212;map04970;map04210;map03410
transcript_27572	K21548	CREBZF	http://www.genome.jp/dbget-bin/www_bget?ko:K21548
transcript_27576	K10660	MARCH5	http://www.genome.jp/dbget-bin/www_bget?ko:K10660
transcript_27577	K00905	BCKDK	http://www.genome.jp/dbget-bin/www_bget?ko:K00905
transcript_27578	K09228	KRAB	http://www.genome.jp/dbget-bin/www_bget?ko:K09228	map05168
transcript_27581	K00910	ADRBK, GRK	http://www.genome.jp/dbget-bin/www_bget?ko:K00910	map04724;map04340;map04740;map04062;map04144;map04745;map05032
transcript_27582	K01283	ACE, CD143	http://www.genome.jp/dbget-bin/www_bget?ko:K01283	map05142;map04614;map04924;map05410
transcript_27584	K11671	NFRKB, INO80G	http://www.genome.jp/dbget-bin/www_bget?ko:K11671
transcript_27585	K04415	MAP3K8, COT	http://www.genome.jp/dbget-bin/www_bget?ko:K04415	map04620;map04660;map04668;map04010
transcript_27589	K17491	SMEK, PPP4R3	http://www.genome.jp/dbget-bin/www_bget?ko:K17491	map04212;map04922
transcript_27591	K04416	MAP3K1, MEKK1	http://www.genome.jp/dbget-bin/www_bget?ko:K04416	map05166;map04530;map05161;map04010;map04622;map04120;map04912;map04935;map04722
transcript_27596	K23405	DCDC2	http://www.genome.jp/dbget-bin/www_bget?ko:K23405
transcript_27597	K12391	AP1G1	http://www.genome.jp/dbget-bin/www_bget?ko:K12391	map05170;map04142
transcript_27598	K18080	TNS	http://www.genome.jp/dbget-bin/www_bget?ko:K18080
transcript_27600	K20813	TDG	http://www.genome.jp/dbget-bin/www_bget?ko:K20813	map03410
transcript_27602	K20129	ANKFY1	http://www.genome.jp/dbget-bin/www_bget?ko:K20129
transcript_27603	K05127	PTK7, CCK4	http://www.genome.jp/dbget-bin/www_bget?ko:K05127
transcript_27607	K12899	SFRS11	http://www.genome.jp/dbget-bin/www_bget?ko:K12899
transcript_27609	K10380	ANK	http://www.genome.jp/dbget-bin/www_bget?ko:K10380	map05205;map04624
transcript_27611	K01958	PC, pyc	http://www.genome.jp/dbget-bin/www_bget?ko:K01958	map00020;map00620
transcript_27613	K09228	KRAB	http://www.genome.jp/dbget-bin/www_bget?ko:K09228	map05168
transcript_27614	K15382	SLC50A, SWEET	http://www.genome.jp/dbget-bin/www_bget?ko:K15382
transcript_27616	K23910	TFR2	http://www.genome.jp/dbget-bin/www_bget?ko:K23910
transcript_27622	K09228	KRAB	http://www.genome.jp/dbget-bin/www_bget?ko:K09228	map05168
transcript_27623	K07207	TSC2	http://www.genome.jp/dbget-bin/www_bget?ko:K07207	map05165;map04115;map04919;map05168;map05231;map04218;map04714;map04910;map04072;map04211;map04140;map04150;map04151;map04152;map05163
transcript_27629	K09228	KRAB	http://www.genome.jp/dbget-bin/www_bget?ko:K09228	map05168
transcript_27632	K21952	CASKIN, ANKS5	http://www.genome.jp/dbget-bin/www_bget?ko:K21952
transcript_27633	K16545	DDHD2	http://www.genome.jp/dbget-bin/www_bget?ko:K16545
transcript_27636	K14676	NTE, NRE	http://www.genome.jp/dbget-bin/www_bget?ko:K14676	map00564
transcript_27638	K06751	MHC1	http://www.genome.jp/dbget-bin/www_bget?ko:K06751	map05166;map05167;map05165;map05203;map05163;map05320;map05332;map05330;map05168;map05169;map04514;map04218;map04940;map05416;map05170;map04145;map04144;map04612
transcript_27641	K05724	FGD5_6	http://www.genome.jp/dbget-bin/www_bget?ko:K05724
transcript_27647	K06087	CLDN	http://www.genome.jp/dbget-bin/www_bget?ko:K06087	map04514;map04670;map04530;map05130;map05160
transcript_27648	K10305	FBXO25_32	http://www.genome.jp/dbget-bin/www_bget?ko:K10305	map04068
transcript_27649	K05853	ATP2A	http://www.genome.jp/dbget-bin/www_bget?ko:K05853	map04972;map04260;map04261;map04024;map04919;map05010;map04020;map05017;map04022;map05414;map05412;map05410
transcript_27650	K20174	OSBPL1_2, ORP1_2	http://www.genome.jp/dbget-bin/www_bget?ko:K20174
transcript_27652	K22190	MS4A3S	http://www.genome.jp/dbget-bin/www_bget?ko:K22190
transcript_27657	K09228	KRAB	http://www.genome.jp/dbget-bin/www_bget?ko:K09228	map05168
transcript_27658	K12409	GNE	http://www.genome.jp/dbget-bin/www_bget?ko:K12409	map00520
transcript_27660	K09557	BAG3	http://www.genome.jp/dbget-bin/www_bget?ko:K09557
transcript_27663	K22063	ISCA1	http://www.genome.jp/dbget-bin/www_bget?ko:K22063
transcript_27664	K14610	SLC19A2_3, THTR	http://www.genome.jp/dbget-bin/www_bget?ko:K14610	map04977
transcript_27666	K08881	TRIM24, TIF1A	http://www.genome.jp/dbget-bin/www_bget?ko:K08881
transcript_27671	K10369	SVIL	http://www.genome.jp/dbget-bin/www_bget?ko:K10369
transcript_27676	K18463	CCDC53	http://www.genome.jp/dbget-bin/www_bget?ko:K18463	map04212;map04144
transcript_27677	K00844	HK	http://www.genome.jp/dbget-bin/www_bget?ko:K00844	map00520;map00051;map00524;map00052;map00010;map00500;map05131;map04930;map04973;map04910;map05230;map04066
transcript_27680	K06636	SMC1	http://www.genome.jp/dbget-bin/www_bget?ko:K06636	map04110;map04114
transcript_27681	K15103	UCP2_3, SLC25A8_9	http://www.genome.jp/dbget-bin/www_bget?ko:K15103
transcript_27682	K06176	truD, PUS7	http://www.genome.jp/dbget-bin/www_bget?ko:K06176
transcript_27683	K01437	ASPA, aspA	http://www.genome.jp/dbget-bin/www_bget?ko:K01437	map00340;map00250
transcript_27685	K13344	PEX13	http://www.genome.jp/dbget-bin/www_bget?ko:K13344	map04146
transcript_27688	K07597	DSG2	http://www.genome.jp/dbget-bin/www_bget?ko:K07597	map05412
transcript_27691	K09228	KRAB	http://www.genome.jp/dbget-bin/www_bget?ko:K09228	map05168
transcript_27692	K05112	EPHB3, HEK2, ETK2	http://www.genome.jp/dbget-bin/www_bget?ko:K05112	map04360
transcript_27696	K20478	GOLGB1	http://www.genome.jp/dbget-bin/www_bget?ko:K20478
transcript_27697	K07897	RAB7A	http://www.genome.jp/dbget-bin/www_bget?ko:K07897	map04137;map05146;map05152;map05132;map04145;map04144;map04140
transcript_27698	K12261	HACL1	http://www.genome.jp/dbget-bin/www_bget?ko:K12261	map04146
transcript_27701	K23961;K06107	;EPB41, 4.1R	http://www.genome.jp/dbget-bin/www_bget?ko:K23961;K06107
transcript_27703	K12830	SF3B3, SAP130, RSE1	http://www.genome.jp/dbget-bin/www_bget?ko:K12830	map03040
transcript_27704	K03685	rnc, DROSHA, RNT1	http://www.genome.jp/dbget-bin/www_bget?ko:K03685	map05205;map03008
transcript_27705	K03010	RPB2, POLR2B	http://www.genome.jp/dbget-bin/www_bget?ko:K03010	map03020;map05016
transcript_27708	K17108	GBA2	http://www.genome.jp/dbget-bin/www_bget?ko:K17108	map00600;map00511
transcript_27710	K11855	USP36_42	http://www.genome.jp/dbget-bin/www_bget?ko:K11855
transcript_27712	K01639	E4.1.3.3, nanA, NPL	http://www.genome.jp/dbget-bin/www_bget?ko:K01639	map00520
transcript_27713	K01148	PARN, PNLDC1	http://www.genome.jp/dbget-bin/www_bget?ko:K01148	map03018
transcript_27717	K07871	RHOT2, ARHT2	http://www.genome.jp/dbget-bin/www_bget?ko:K07871	map04137
transcript_27718	K23961;K06107	;EPB41, 4.1R	http://www.genome.jp/dbget-bin/www_bget?ko:K23961;K06107
transcript_27719	K04011	CR1, CD35	http://www.genome.jp/dbget-bin/www_bget?ko:K04011	map04640;map05140;map05144;map05152;map05134;map04610
transcript_27722	K09428	ELF1_2_4	http://www.genome.jp/dbget-bin/www_bget?ko:K09428	map04214
transcript_27728	K03010	RPB2, POLR2B	http://www.genome.jp/dbget-bin/www_bget?ko:K03010	map03020;map05016
transcript_27729	K06271	TLN	http://www.genome.jp/dbget-bin/www_bget?ko:K06271	map05166;map04015;map05131;map04510;map04611
transcript_27730	K12169	KPC1, RNF123	http://www.genome.jp/dbget-bin/www_bget?ko:K12169
transcript_27732	K06787	ESAM	http://www.genome.jp/dbget-bin/www_bget?ko:K06787	map04514;map04670
transcript_27734	K15103	UCP2_3, SLC25A8_9	http://www.genome.jp/dbget-bin/www_bget?ko:K15103
transcript_27738	K22063	ISCA1	http://www.genome.jp/dbget-bin/www_bget?ko:K22063
transcript_27739	K15382	SLC50A, SWEET	http://www.genome.jp/dbget-bin/www_bget?ko:K15382
transcript_27741	K10260	FBXW7, SEL10	http://www.genome.jp/dbget-bin/www_bget?ko:K10260	map04120
transcript_27743	cpic;K07190;cmy	;PHKA_B;	http://www.genome.jp/dbget-bin/www_bget?ko:cpic;K07190;cmy	map04910;map04922;map04020
transcript_27744	K17907	ATG9	http://www.genome.jp/dbget-bin/www_bget?ko:K17907	map04136;map04137;map04140
transcript_27745	K06172	APH1A	http://www.genome.jp/dbget-bin/www_bget?ko:K06172	map04330;map05010
transcript_27751	K00905	BCKDK	http://www.genome.jp/dbget-bin/www_bget?ko:K00905
transcript_27752	K10276	FBXL10_11, KDM2	http://www.genome.jp/dbget-bin/www_bget?ko:K10276
transcript_27757	K00693	GYS	http://www.genome.jp/dbget-bin/www_bget?ko:K00693	map00500;map04922;map04910;map04151;map04152;map04931
transcript_27759	K11348	BRPF1	http://www.genome.jp/dbget-bin/www_bget?ko:K11348
transcript_27762	K08852	ERN1	http://www.genome.jp/dbget-bin/www_bget?ko:K08852	map05010;map05016;map05017;map04210;map04932;map04141;map04140
transcript_27765	K01074	PPT	http://www.genome.jp/dbget-bin/www_bget?ko:K01074	map04142;map00062
transcript_27769	K04523	UBQLN, DSK2	http://www.genome.jp/dbget-bin/www_bget?ko:K04523	map04141
transcript_27773	K06730	IGSF8, CD316	http://www.genome.jp/dbget-bin/www_bget?ko:K06730
transcript_27774	K09228	KRAB	http://www.genome.jp/dbget-bin/www_bget?ko:K09228	map05168
transcript_27775	K23910	TFR2	http://www.genome.jp/dbget-bin/www_bget?ko:K23910
transcript_27777	K05759	PFN	http://www.genome.jp/dbget-bin/www_bget?ko:K05759	map04015;map05131;map04810;map04013;map05132
transcript_27780	K20839	RSKL	http://www.genome.jp/dbget-bin/www_bget?ko:K20839
transcript_27784	K00021	HMGCR	http://www.genome.jp/dbget-bin/www_bget?ko:K00021	map04976;map04152;map00900
transcript_27787	K01275	CTSC	http://www.genome.jp/dbget-bin/www_bget?ko:K01275	map04210;map04142
transcript_27789	K11848	USP20_33	http://www.genome.jp/dbget-bin/www_bget?ko:K11848
transcript_27792	K10305	FBXO25_32	http://www.genome.jp/dbget-bin/www_bget?ko:K10305	map04068
transcript_27793	K18080	TNS	http://www.genome.jp/dbget-bin/www_bget?ko:K18080
transcript_27800	K10086	EDEM3	http://www.genome.jp/dbget-bin/www_bget?ko:K10086	map04141
transcript_27801	K09228	KRAB	http://www.genome.jp/dbget-bin/www_bget?ko:K09228	map05168
transcript_27804	K10772	APEX2	http://www.genome.jp/dbget-bin/www_bget?ko:K10772	map03410
transcript_27807	K00907	MYLK	http://www.genome.jp/dbget-bin/www_bget?ko:K00907	map04510;map04810;map04971;map04270;map04921;map04020;map04371;map04022;map04611
transcript_27808	K19613	SHOC2, SUR8	http://www.genome.jp/dbget-bin/www_bget?ko:K19613	map04014
transcript_27810	K01369	LGMN	http://www.genome.jp/dbget-bin/www_bget?ko:K01369	map04612;map04142
transcript_27813	K16529	ARHGEF13	http://www.genome.jp/dbget-bin/www_bget?ko:K16529	map04928;map05163
transcript_27814	K19655	SPATA7	http://www.genome.jp/dbget-bin/www_bget?ko:K19655
transcript_27815	K06103	CASK	http://www.genome.jp/dbget-bin/www_bget?ko:K06103
transcript_27817	K23488	RAPH1	http://www.genome.jp/dbget-bin/www_bget?ko:K23488	map04361
transcript_27818	K22379	RNFT1	http://www.genome.jp/dbget-bin/www_bget?ko:K22379
transcript_27819	K05120	TIE1	http://www.genome.jp/dbget-bin/www_bget?ko:K05120
transcript_27820	K16340	PHLPP	http://www.genome.jp/dbget-bin/www_bget?ko:K16340	map04151
transcript_27823	K11471	ASXL	http://www.genome.jp/dbget-bin/www_bget?ko:K11471
transcript_27824	K00905	BCKDK	http://www.genome.jp/dbget-bin/www_bget?ko:K00905
transcript_27825	K19514	ATP6AP2, PRR	http://www.genome.jp/dbget-bin/www_bget?ko:K19514	map04614
transcript_27826	K05849	SLC8A, NCX	http://www.genome.jp/dbget-bin/www_bget?ko:K05849	map04978;map04260;map04261;map04961;map04974;map04020;map04371;map04022;map04740;map05414;map05412;map05410
transcript_27827	K11666	INO80B, ZNHIT4, PAPA1	http://www.genome.jp/dbget-bin/www_bget?ko:K11666
transcript_27829	K10877	RAD54B	http://www.genome.jp/dbget-bin/www_bget?ko:K10877	map03440
transcript_27830	K15382	SLC50A, SWEET	http://www.genome.jp/dbget-bin/www_bget?ko:K15382
transcript_27831	K13092	ZC3H18	http://www.genome.jp/dbget-bin/www_bget?ko:K13092
transcript_27833	K04429;npr	TAO;	http://www.genome.jp/dbget-bin/www_bget?ko:K04429;npr	map04010
transcript_27835	K06677	YCS4, CNAP1, CAPD2	http://www.genome.jp/dbget-bin/www_bget?ko:K06677
transcript_27836	K22861	FUZ, CPLANE3	http://www.genome.jp/dbget-bin/www_bget?ko:K22861
transcript_27845	K16533	CEP290, NPHP6	http://www.genome.jp/dbget-bin/www_bget?ko:K16533
transcript_27848	K15369	TRAK1	http://www.genome.jp/dbget-bin/www_bget?ko:K15369
transcript_27850	K22543	MN1	http://www.genome.jp/dbget-bin/www_bget?ko:K22543
transcript_27854	K05635	LAMC1	http://www.genome.jp/dbget-bin/www_bget?ko:K05635	map05165;map04510;map05145;map04512;map05200;map05146;map05020;map04151;map05222
transcript_27855	K09428	ELF1_2_4	http://www.genome.jp/dbget-bin/www_bget?ko:K09428	map04214
transcript_27859	K10798;K06464	PARP2_3_4;ITGB2, CD18	http://www.genome.jp/dbget-bin/www_bget?ko:K10798;K06464	map05140;map05166;map04650;map05144;map05146;map04390;map05152;map04015;map05323;map04210;map04514;map05134;map05150;map03410;map05133;map04212;map05416;map04670;map04145;map04610;map04810
transcript_27861	K10583	UBE2S, E2EPF	http://www.genome.jp/dbget-bin/www_bget?ko:K10583	map04120
transcript_27862	K03910	A2M	http://www.genome.jp/dbget-bin/www_bget?ko:K03910	map04610
transcript_27863	K13254	SPAST	http://www.genome.jp/dbget-bin/www_bget?ko:K13254
transcript_27865	K14007	SEC24	http://www.genome.jp/dbget-bin/www_bget?ko:K14007	map05130;map04141
transcript_27868	K08044	ADCY4	http://www.genome.jp/dbget-bin/www_bget?ko:K08044	map05166;map04114;map05163;map04750;map04015;map04540;map04270;map04371;map04213;map04072;map04211;map05414;map00230;map04921;map04923;map04925;map04927;map04926;map04727;map04928;map04725;map04724;map04723;map05032;map05200;map04261;map04024;map04020;map04022;map04062;map04934;map04742;map04972;map04970;map04971;map04976;map04935;map04918;map04713;map04611;map04714;map01522;map04911;map04912;map…
transcript_27873	K12409	GNE	http://www.genome.jp/dbget-bin/www_bget?ko:K12409	map00520
transcript_27878	K07187	IRS2	http://www.genome.jp/dbget-bin/www_bget?ko:K07187	map05206;map04931;map05010;map04068;map04920;map04923;map04910;map04152;map04022;map04213;map04211;map04935;map04932;map04930;map04140
transcript_27880	K00461	ALOX5	http://www.genome.jp/dbget-bin/www_bget?ko:K00461	map00590;map04726;map04664;map04913;map05145
transcript_27886	K08826	HIPK	http://www.genome.jp/dbget-bin/www_bget?ko:K08826	map04218
transcript_27887	K10635	RNF111	http://www.genome.jp/dbget-bin/www_bget?ko:K10635
transcript_27890	K00021	HMGCR	http://www.genome.jp/dbget-bin/www_bget?ko:K00021	map04976;map04152;map00900
transcript_27891	K19876	STEAP4	http://www.genome.jp/dbget-bin/www_bget?ko:K19876
transcript_27892	K18751	PNRC2	http://www.genome.jp/dbget-bin/www_bget?ko:K18751
transcript_27895	K05220	P2RX7	http://www.genome.jp/dbget-bin/www_bget?ko:K05220	map04080;map04621;map04020
transcript_27897	K07890	RAB21	http://www.genome.jp/dbget-bin/www_bget?ko:K07890
transcript_27899	K19671	WDR19, IFT144	http://www.genome.jp/dbget-bin/www_bget?ko:K19671
transcript_27900	K20032	ZDHHC13_17, HIP14	http://www.genome.jp/dbget-bin/www_bget?ko:K20032
transcript_27903	cpic;K07190	;PHKA_B	http://www.genome.jp/dbget-bin/www_bget?ko:cpic;K07190	map04910;map04922;map04020
transcript_27908	K10652;npr	TRIM25, EFP;	http://www.genome.jp/dbget-bin/www_bget?ko:K10652;npr	map04622;map05164;map04064
transcript_27910	K03515	REV1	http://www.genome.jp/dbget-bin/www_bget?ko:K03515	map03460
transcript_27917	K00905	BCKDK	http://www.genome.jp/dbget-bin/www_bget?ko:K00905
transcript_27918	K09228	KRAB	http://www.genome.jp/dbget-bin/www_bget?ko:K09228	map05168
transcript_27920	K14005	SEC31	http://www.genome.jp/dbget-bin/www_bget?ko:K14005	map04141
transcript_27924	K14005	SEC31	http://www.genome.jp/dbget-bin/www_bget?ko:K14005	map04141
transcript_27927	K05634	PRNP, PrP, CD230	http://www.genome.jp/dbget-bin/www_bget?ko:K05634	map04216;map05020
transcript_27928	K00688	PYG, glgP	http://www.genome.jp/dbget-bin/www_bget?ko:K00688	map04910;map04922;map00500;map04217;map04931
transcript_27930	K00294	E1.2.1.88	http://www.genome.jp/dbget-bin/www_bget?ko:K00294	map00250;map00330
transcript_27932	K00953	FLAD1	http://www.genome.jp/dbget-bin/www_bget?ko:K00953	map00740
transcript_27936	K10436	MAPRE	http://www.genome.jp/dbget-bin/www_bget?ko:K10436
transcript_27937	K07897	RAB7A	http://www.genome.jp/dbget-bin/www_bget?ko:K07897	map04137;map05146;map05152;map05132;map04145;map04144;map04140
transcript_27938	K08044	ADCY4	http://www.genome.jp/dbget-bin/www_bget?ko:K08044	map05166;map04114;map05163;map04750;map04015;map04540;map04270;map04371;map04213;map04072;map04211;map05414;map00230;map04921;map04923;map04925;map04927;map04926;map04727;map04928;map04725;map04724;map04723;map05032;map05200;map04261;map04024;map04020;map04022;map04062;map04934;map04742;map04972;map04970;map04971;map04976;map04935;map04918;map04713;map04611;map04714;map01522;map04911;map04912;map…
transcript_27939	K19682	IFT46	http://www.genome.jp/dbget-bin/www_bget?ko:K19682
transcript_27940	K09428	ELF1_2_4	http://www.genome.jp/dbget-bin/www_bget?ko:K09428	map04214
transcript_27941	K01103	PFKFB3	http://www.genome.jp/dbget-bin/www_bget?ko:K01103	map00051;map04152;map04066
transcript_27942	K16529	ARHGEF13	http://www.genome.jp/dbget-bin/www_bget?ko:K16529	map04928;map05163
transcript_27944	K14005	SEC31	http://www.genome.jp/dbget-bin/www_bget?ko:K14005	map04141
transcript_27945	K08882	TRIM28, TIF1B	http://www.genome.jp/dbget-bin/www_bget?ko:K08882
transcript_27952	K15382	SLC50A, SWEET	http://www.genome.jp/dbget-bin/www_bget?ko:K15382
transcript_27955	K04429;cjo	TAO;	http://www.genome.jp/dbget-bin/www_bget?ko:K04429;cjo	map04010
transcript_27956	K07198	PRKAA, AMPK	http://www.genome.jp/dbget-bin/www_bget?ko:K07198	map04152;map04921;map04361;map04150;map04714;map04151;map04068;map04920;map04710;map04922;map04910;map04371;map05418;map04213;map04211;map04931;map04932;map04530;map05410;map04140
transcript_27957	K00920	PIP4K2	http://www.genome.jp/dbget-bin/www_bget?ko:K00920	map04070;map04810;map00562
transcript_27958	K08852	ERN1	http://www.genome.jp/dbget-bin/www_bget?ko:K08852	map05010;map05016;map05017;map04210;map04932;map04141;map04140
transcript_27959	K23625	ATXN2_2L	http://www.genome.jp/dbget-bin/www_bget?ko:K23625	map04711;map05017
transcript_27960	K11373	ELP1, IKI3, IKBKAP	http://www.genome.jp/dbget-bin/www_bget?ko:K11373
transcript_27961	K01283	ACE, CD143	http://www.genome.jp/dbget-bin/www_bget?ko:K01283	map05142;map04614;map04924;map05410
transcript_27962	K13343	PEX14	http://www.genome.jp/dbget-bin/www_bget?ko:K13343	map04146
transcript_27963	K03175	TRAF6	http://www.genome.jp/dbget-bin/www_bget?ko:K03175	map05140;map05142;map04657;map05145;map05160;map05161;map04010;map04013;map05169;map05162;map04214;map04622;map05135;map04620;map04621;map05131;map05130;map05133;map05132;map04120;map04144;map04722;map04140;map05152;map05200;map05168;map05170;map04064;map05222;map04380;map05235
transcript_27966	K00693	GYS	http://www.genome.jp/dbget-bin/www_bget?ko:K00693	map00500;map04922;map04910;map04151;map04152;map04931
transcript_27970	K10395	KIF4_21_27	http://www.genome.jp/dbget-bin/www_bget?ko:K10395
transcript_27971	K14801	TSR4	http://www.genome.jp/dbget-bin/www_bget?ko:K14801
transcript_27972	K13305	NEDD4L	http://www.genome.jp/dbget-bin/www_bget?ko:K13305	map04120;map04530;map04144;map04960
transcript_27976	K09228	KRAB	http://www.genome.jp/dbget-bin/www_bget?ko:K09228	map05168
transcript_27978	K23595	RARRES1	http://www.genome.jp/dbget-bin/www_bget?ko:K23595
transcript_27980	K09228	KRAB	http://www.genome.jp/dbget-bin/www_bget?ko:K09228	map05168
transcript_27981	K08883	TRIM33, TIF1G	http://www.genome.jp/dbget-bin/www_bget?ko:K08883
transcript_27982	K16726	ANKRD17, MASK	http://www.genome.jp/dbget-bin/www_bget?ko:K16726
transcript_27984	K13988	NUDT9	http://www.genome.jp/dbget-bin/www_bget?ko:K13988	map00230
transcript_27985	K08054	CANX	http://www.genome.jp/dbget-bin/www_bget?ko:K08054	map05166;map04918;map04145;map04612;map04141
transcript_27988	K13111	SMU1	http://www.genome.jp/dbget-bin/www_bget?ko:K13111
transcript_27989	K05018	CLCNKB	http://www.genome.jp/dbget-bin/www_bget?ko:K05018	map04966
transcript_27991	K22861	FUZ, CPLANE3	http://www.genome.jp/dbget-bin/www_bget?ko:K22861
transcript_27992	K10798;K04534	PARP2_3_4;GNAO, G-ALPHA-O	http://www.genome.jp/dbget-bin/www_bget?ko:K10798;K04534	map05142;map05145;map04015;map03410;map04212;map04210;map05163;map04921;map04728;map04727;map04726;map04725;map04724;map04723;map05032;map04926;map05034;map04361;map05170;map04713;map04730;map04915;map04916
transcript_27999	K12462	ARHGDI, RHOGDI	http://www.genome.jp/dbget-bin/www_bget?ko:K12462	map04722;map04962
transcript_28000	K00693	GYS	http://www.genome.jp/dbget-bin/www_bget?ko:K00693	map00500;map04922;map04910;map04151;map04152;map04931
transcript_28001	K10382	DST	http://www.genome.jp/dbget-bin/www_bget?ko:K10382
transcript_28004	K07871	RHOT2, ARHT2	http://www.genome.jp/dbget-bin/www_bget?ko:K07871	map04137
transcript_28006	K20066	SH3BP4	http://www.genome.jp/dbget-bin/www_bget?ko:K20066
transcript_28010	K17333	NFATC3, NFAT4	http://www.genome.jp/dbget-bin/www_bget?ko:K17333	map05166;map05167;map04662;map05163;map04660;map05161;map04659;map04658;map04010;map05135;map04360;map04218;map04022;map04921;map05170;map05235;map04310;map04625
transcript_28012	K16726	ANKRD17, MASK	http://www.genome.jp/dbget-bin/www_bget?ko:K16726
transcript_28013	K10494	ZBTB7	http://www.genome.jp/dbget-bin/www_bget?ko:K10494
transcript_28016	K21971	NSUN6	http://www.genome.jp/dbget-bin/www_bget?ko:K21971
transcript_28022	K05058	LIFR, CD118	http://www.genome.jp/dbget-bin/www_bget?ko:K05058	map04550;map04060;map04630
transcript_28023	K18203	LCMT1	http://www.genome.jp/dbget-bin/www_bget?ko:K18203
transcript_28026	oor;K12470;npr	;SH3KBP1, CIN85;	http://www.genome.jp/dbget-bin/www_bget?ko:oor;K12470;npr	map04144
transcript_28033	K07192	FLOT	http://www.genome.jp/dbget-bin/www_bget?ko:K07192	map04910
transcript_28034	K11849	USP25	http://www.genome.jp/dbget-bin/www_bget?ko:K11849	map04657
transcript_28042	K10436	MAPRE	http://www.genome.jp/dbget-bin/www_bget?ko:K10436
transcript_28047	K11848	USP20_33	http://www.genome.jp/dbget-bin/www_bget?ko:K11848
transcript_28050	K15180	COBRA1, NELFB	http://www.genome.jp/dbget-bin/www_bget?ko:K15180
transcript_28053	K14857	SPB1, FTSJ3	http://www.genome.jp/dbget-bin/www_bget?ko:K14857
transcript_28057	K14007	SEC24	http://www.genome.jp/dbget-bin/www_bget?ko:K14007	map05130;map04141
transcript_28060	K11834	USP44_49	http://www.genome.jp/dbget-bin/www_bget?ko:K11834
transcript_28062	K12649	DHX58, LGP2	http://www.genome.jp/dbget-bin/www_bget?ko:K12649	map04622
transcript_28064	K10596	UBE4A	http://www.genome.jp/dbget-bin/www_bget?ko:K10596	map04120
transcript_28067	K01958	PC, pyc	http://www.genome.jp/dbget-bin/www_bget?ko:K01958	map00020;map00620
transcript_28068	K17964	LRPPRC	http://www.genome.jp/dbget-bin/www_bget?ko:K17964
transcript_28070	K07520	ABLIM	http://www.genome.jp/dbget-bin/www_bget?ko:K07520	map04360
transcript_28073	K01412	PMPCA, MAS2	http://www.genome.jp/dbget-bin/www_bget?ko:K01412
transcript_28076	K09434	ERF	http://www.genome.jp/dbget-bin/www_bget?ko:K09434
transcript_28079	K18751	PNRC2	http://www.genome.jp/dbget-bin/www_bget?ko:K18751
transcript_28080	K20720	RTN4	http://www.genome.jp/dbget-bin/www_bget?ko:K20720	map05010
transcript_28081	K02576;npr	NDST1;	http://www.genome.jp/dbget-bin/www_bget?ko:K02576;npr	map00534
transcript_28082	K11433	SETMAR	http://www.genome.jp/dbget-bin/www_bget?ko:K11433	map00310
transcript_28083	K06816	GLG1, ESL1	http://www.genome.jp/dbget-bin/www_bget?ko:K06816	map04514
transcript_28084	K10589;npr	UBE3C;	http://www.genome.jp/dbget-bin/www_bget?ko:K10589;npr	map04120
transcript_28086	K17907	ATG9	http://www.genome.jp/dbget-bin/www_bget?ko:K17907	map04136;map04137;map04140
transcript_28087	K08623	ADAMTS8	http://www.genome.jp/dbget-bin/www_bget?ko:K08623
transcript_28088	K06910	PEBP1, TFS1	http://www.genome.jp/dbget-bin/www_bget?ko:K06910
transcript_28089	K01710	rfbB, rmlB, rffG	http://www.genome.jp/dbget-bin/www_bget?ko:K01710	map00523
transcript_28090	K19626	INVS	http://www.genome.jp/dbget-bin/www_bget?ko:K19626	map04310
transcript_28092	K11124	SMG6, EST1A	http://www.genome.jp/dbget-bin/www_bget?ko:K11124	map03015
transcript_28096	K11427	DOT1L, DOT1	http://www.genome.jp/dbget-bin/www_bget?ko:K11427	map00310;map05202
transcript_28099	K09228	KRAB	http://www.genome.jp/dbget-bin/www_bget?ko:K09228	map05168
transcript_28100	K06086	SORBS1, SH3D5, PONSIN, CAP	http://www.genome.jp/dbget-bin/www_bget?ko:K06086	map04910;map04520;map03320
transcript_28101	K01869	LARS, leuS	http://www.genome.jp/dbget-bin/www_bget?ko:K01869	map00970
transcript_28105	K13305	NEDD4L	http://www.genome.jp/dbget-bin/www_bget?ko:K13305	map04120;map04530;map04144;map04960
transcript_28110	K06787	ESAM	http://www.genome.jp/dbget-bin/www_bget?ko:K06787	map04514;map04670
transcript_28111	K10436	MAPRE	http://www.genome.jp/dbget-bin/www_bget?ko:K10436
transcript_28114	K15197	BRF2	http://www.genome.jp/dbget-bin/www_bget?ko:K15197
transcript_28116	K06751	MHC1	http://www.genome.jp/dbget-bin/www_bget?ko:K06751	map05166;map05167;map05165;map05203;map05163;map05320;map05332;map05330;map05168;map05169;map04514;map04218;map04940;map05416;map05170;map04145;map04144;map04612
transcript_28117	K13184	DHX9	http://www.genome.jp/dbget-bin/www_bget?ko:K13184
transcript_28119	K07526	SRGAP	http://www.genome.jp/dbget-bin/www_bget?ko:K07526	map04360
transcript_28122	K14755;npr	CRNS1, ATPGD1;	http://www.genome.jp/dbget-bin/www_bget?ko:K14755;npr	map00340;map00330;map00410
transcript_28131	K23910	TFR2	http://www.genome.jp/dbget-bin/www_bget?ko:K23910
transcript_28135	K07854	RASL12, RIS	http://www.genome.jp/dbget-bin/www_bget?ko:K07854
transcript_28136	K11429	SUV420H	http://www.genome.jp/dbget-bin/www_bget?ko:K11429	map00310
transcript_28137	K05123	ROR2, NTRKR2	http://www.genome.jp/dbget-bin/www_bget?ko:K05123	map04310
transcript_28138	K08431	GPR146	http://www.genome.jp/dbget-bin/www_bget?ko:K08431
transcript_28139	K06672	SCC2, NIPBL	http://www.genome.jp/dbget-bin/www_bget?ko:K06672
transcript_28140	K17551	PPP1R9	http://www.genome.jp/dbget-bin/www_bget?ko:K17551
transcript_28141	K12599	SKI2, SKIV2L	http://www.genome.jp/dbget-bin/www_bget?ko:K12599	map03018
transcript_28142	K11428	SETD8	http://www.genome.jp/dbget-bin/www_bget?ko:K11428	map00310
transcript_28143	K17603	ZFYVE1	http://www.genome.jp/dbget-bin/www_bget?ko:K17603	map04140
transcript_28144	K10635	RNF111	http://www.genome.jp/dbget-bin/www_bget?ko:K10635
transcript_28146	K15485	BCL2L13, BCL-RAMBO	http://www.genome.jp/dbget-bin/www_bget?ko:K15485	map04137;map05134
transcript_28150	K17973	NAA25, MDM20	http://www.genome.jp/dbget-bin/www_bget?ko:K17973
transcript_28152	K17603	ZFYVE1	http://www.genome.jp/dbget-bin/www_bget?ko:K17603	map04140
transcript_28153	K14996	SLC38A10	http://www.genome.jp/dbget-bin/www_bget?ko:K14996
transcript_28154	K07427	CYP4V2	http://www.genome.jp/dbget-bin/www_bget?ko:K07427
transcript_28156	K04945	KCNN4, KCA3.1	http://www.genome.jp/dbget-bin/www_bget?ko:K04945	map04929;map04911;map04970;map04974
transcript_28162	K02514	HS6ST1	http://www.genome.jp/dbget-bin/www_bget?ko:K02514	map00534
transcript_28168	K13242	NOS3	http://www.genome.jp/dbget-bin/www_bget?ko:K13242	map00220;map04371;map04022;map00330;map04915;map04921;map04151;map04370;map04611;map05418;map04926;map04020;map04071;map04933;map04066;map04931
transcript_28169	K16496	PCDHGB	http://www.genome.jp/dbget-bin/www_bget?ko:K16496
transcript_28170	K00121	frmA, ADH5, adhC	http://www.genome.jp/dbget-bin/www_bget?ko:K00121	map05204;map00350;map00980;map00010;map00830;map00071;map00982
transcript_28175	K01869	LARS, leuS	http://www.genome.jp/dbget-bin/www_bget?ko:K01869	map00970
transcript_28176	K17457	PPP1R12C, MBS85	http://www.genome.jp/dbget-bin/www_bget?ko:K17457	map04921;map05205;map04510;map04810;map04270
transcript_28177	K21347	TAX1BP1	http://www.genome.jp/dbget-bin/www_bget?ko:K21347	map04137
transcript_28178	K09667	OGT	http://www.genome.jp/dbget-bin/www_bget?ko:K09667	map00514;map04931
transcript_28180	K09228	KRAB	http://www.genome.jp/dbget-bin/www_bget?ko:K09228	map05168
transcript_28181	K11972	RNF19A	http://www.genome.jp/dbget-bin/www_bget?ko:K11972
transcript_28182	K23340	TMUB	http://www.genome.jp/dbget-bin/www_bget?ko:K23340
transcript_28184	K22761	PRIMPOL	http://www.genome.jp/dbget-bin/www_bget?ko:K22761
transcript_28188	K11067	NAGS	http://www.genome.jp/dbget-bin/www_bget?ko:K11067	map00220
transcript_28193	K00922	PIK3CA_B_D	http://www.genome.jp/dbget-bin/www_bget?ko:K00922	map04620;map04625;map04929;map04550;map04722;map04630;map05230;map05231;map05235;map05142;map04650;map05146;map04015;map04014;map04012;map04810;map05135;map05131;map05225;map05224;map04725;map05226;map05221;map05220;map05223;map05222;map04666;map04664;map04662;map04660;map00562;map04668;map04068;map01522;map05418;map04062;map04066;map04973;map04150;map04151;map04152;map05166;map05167;map05164;map…
transcript_28199	K22066	BOLA1	http://www.genome.jp/dbget-bin/www_bget?ko:K22066
transcript_28202	K18647	ANP32B	http://www.genome.jp/dbget-bin/www_bget?ko:K18647
transcript_28203	K18463	CCDC53	http://www.genome.jp/dbget-bin/www_bget?ko:K18463	map04212;map04144
transcript_28206	K20069	NECAP1_2	http://www.genome.jp/dbget-bin/www_bget?ko:K20069
transcript_28209	K18400	KANSL1	http://www.genome.jp/dbget-bin/www_bget?ko:K18400
transcript_28216	K03178	UBE1, UBA1	http://www.genome.jp/dbget-bin/www_bget?ko:K03178	map05012;map04120
transcript_28217	K05858	PLCB	http://www.genome.jp/dbget-bin/www_bget?ko:K05858	map05142;map05143;map05163;map05146;map04015;map04540;map04270;map04371;map05016;map04022;map04072;map04071;map04070;map04310;map04621;map04750;map04919;map05200;map04961;map04921;map05017;map05010;map04922;map04925;map04924;map04927;map04926;map04929;map04928;map04725;map04724;map04745;map04720;map04261;map00562;map04728;map04723;map04020;map04361;map04726;map04062;map04934;map04972;map04973;map…
transcript_28218	K23488	RAPH1	http://www.genome.jp/dbget-bin/www_bget?ko:K23488	map04361
transcript_28221	K06277	RAPGEF1, GRF2	http://www.genome.jp/dbget-bin/www_bget?ko:K06277	map04015;map04910;map04510;map05211;map04722
transcript_28225	K11852	USP31	http://www.genome.jp/dbget-bin/www_bget?ko:K11852
transcript_28226	K03175	TRAF6	http://www.genome.jp/dbget-bin/www_bget?ko:K03175	map05140;map05142;map04657;map05145;map05160;map05161;map04010;map04013;map05169;map05162;map04214;map04622;map05135;map04620;map04621;map05131;map05130;map05133;map05132;map04120;map04144;map04722;map04140;map05152;map05200;map05168;map05170;map04064;map05222;map04380;map05235
transcript_28228	K10635	RNF111	http://www.genome.jp/dbget-bin/www_bget?ko:K10635
transcript_28233	K07424	CYP3A	http://www.genome.jp/dbget-bin/www_bget?ko:K07424	map00140;map00591;map05204;map00830
transcript_28234	K07831	MRAS	http://www.genome.jp/dbget-bin/www_bget?ko:K07831	map04137;map05205;map04810;map04015;map04014;map04010;map04218;map04371;map04625;map04072;map04140
transcript_28240	K17477	FARP1	http://www.genome.jp/dbget-bin/www_bget?ko:K17477
transcript_28241	K09228;K03164	KRAB;TOP2	http://www.genome.jp/dbget-bin/www_bget?ko:K09228;K03164	map01524;map05168
transcript_28243	K11981	RNF41, NRDP1	http://www.genome.jp/dbget-bin/www_bget?ko:K11981	map04144
transcript_28244	K06107	EPB41, 4.1R	http://www.genome.jp/dbget-bin/www_bget?ko:K06107
transcript_28245	K16529	ARHGEF13	http://www.genome.jp/dbget-bin/www_bget?ko:K16529	map04928;map05163
transcript_28247	K17478	FKBP15, WAFL	http://www.genome.jp/dbget-bin/www_bget?ko:K17478
transcript_28249	K09428	ELF1_2_4	http://www.genome.jp/dbget-bin/www_bget?ko:K09428	map04214
transcript_28261	K09228	KRAB	http://www.genome.jp/dbget-bin/www_bget?ko:K09228	map05168
transcript_28264	K08588	BAP1, UCHL2	http://www.genome.jp/dbget-bin/www_bget?ko:K08588
transcript_28267	K10356	MYO1	http://www.genome.jp/dbget-bin/www_bget?ko:K10356	map05130
transcript_28268	K15700	RNF146	http://www.genome.jp/dbget-bin/www_bget?ko:K15700
transcript_28269	K10643	CNOT4, NOT4, MOT2	http://www.genome.jp/dbget-bin/www_bget?ko:K10643	map03018
transcript_28271	K09228	KRAB	http://www.genome.jp/dbget-bin/www_bget?ko:K09228	map05168
transcript_28273	K00281	GLDC, gcvP	http://www.genome.jp/dbget-bin/www_bget?ko:K00281	map00630;map00260
transcript_28278	K21347	TAX1BP1	http://www.genome.jp/dbget-bin/www_bget?ko:K21347	map04137
transcript_28279	K16477	NINL, NLP	http://www.genome.jp/dbget-bin/www_bget?ko:K16477
transcript_28281	K14005	SEC31	http://www.genome.jp/dbget-bin/www_bget?ko:K14005	map04141
transcript_28285	K06614	SIAT8D	http://www.genome.jp/dbget-bin/www_bget?ko:K06614
transcript_28288	K09228;K04613;K03164	KRAB;V2R;TOP2	http://www.genome.jp/dbget-bin/www_bget?ko:K09228;K04613;K03164	map01524;map05168
transcript_28289	K10356	MYO1	http://www.genome.jp/dbget-bin/www_bget?ko:K10356	map05130
transcript_28291	K10436	MAPRE	http://www.genome.jp/dbget-bin/www_bget?ko:K10436
transcript_28293	K00327	POR	http://www.genome.jp/dbget-bin/www_bget?ko:K00327
transcript_28300	K04739	PRKAR	http://www.genome.jp/dbget-bin/www_bget?ko:K04739	map04910
transcript_28305	K15370	PLCL2	http://www.genome.jp/dbget-bin/www_bget?ko:K15370
transcript_28307	K13204	ZNF326	http://www.genome.jp/dbget-bin/www_bget?ko:K13204
transcript_28311	K12830	SF3B3, SAP130, RSE1	http://www.genome.jp/dbget-bin/www_bget?ko:K12830	map03040
transcript_28314	K15014	SLC29A1_2_3, ENT1_2_3	http://www.genome.jp/dbget-bin/www_bget?ko:K15014	map05034
transcript_28315	K22410	PRDM16	http://www.genome.jp/dbget-bin/www_bget?ko:K22410	map04714
transcript_28317	K10367	FMN1	http://www.genome.jp/dbget-bin/www_bget?ko:K10367
transcript_28318	K17610	CHP, CHP1	http://www.genome.jp/dbget-bin/www_bget?ko:K17610
transcript_28319	K12947	SPCS2, SPC2	http://www.genome.jp/dbget-bin/www_bget?ko:K12947	map03060
transcript_28320	K06259	CD36	http://www.genome.jp/dbget-bin/www_bget?ko:K06259	map04640;map04979;map05144;map04512;map03320;map04975;map04920;map04145;map04152;map04931
transcript_28322	K06787	ESAM	http://www.genome.jp/dbget-bin/www_bget?ko:K06787	map04514;map04670
transcript_28323	K09228	KRAB	http://www.genome.jp/dbget-bin/www_bget?ko:K09228	map05168
transcript_28324	K01836	PGM3	http://www.genome.jp/dbget-bin/www_bget?ko:K01836	map00520
transcript_28325	K11980	RNF11	http://www.genome.jp/dbget-bin/www_bget?ko:K11980
transcript_28335	K20465	OSBPL9_10_11, ORP9_10_11	http://www.genome.jp/dbget-bin/www_bget?ko:K20465
transcript_28336	K18625	SHROOM	http://www.genome.jp/dbget-bin/www_bget?ko:K18625
transcript_28338	K11834	USP44_49	http://www.genome.jp/dbget-bin/www_bget?ko:K11834
transcript_28348	K15014	SLC29A1_2_3, ENT1_2_3	http://www.genome.jp/dbget-bin/www_bget?ko:K15014	map05034
transcript_28349	K14676	NTE, NRE	http://www.genome.jp/dbget-bin/www_bget?ko:K14676	map00564
transcript_28352	K10595	HERC2	http://www.genome.jp/dbget-bin/www_bget?ko:K10595	map04120
transcript_28353	K15103	UCP2_3, SLC25A8_9	http://www.genome.jp/dbget-bin/www_bget?ko:K15103
transcript_28354	K10951	SLC12A2, NKCC1	http://www.genome.jp/dbget-bin/www_bget?ko:K10951	map04972;map04970;map05110
transcript_28358	K14686	SLC31A1, CTR1	http://www.genome.jp/dbget-bin/www_bget?ko:K14686	map04978;map01524
transcript_28359	K16519	AKAP2	http://www.genome.jp/dbget-bin/www_bget?ko:K16519
transcript_28360	K07197	SREBP1, SREBF1	http://www.genome.jp/dbget-bin/www_bget?ko:K07197	map04910;map04932;map04152;map04931
transcript_28362	K01379	CTSD	http://www.genome.jp/dbget-bin/www_bget?ko:K01379	map05152;map04142;map04071;map04210;map04915;map04140
transcript_28364	K06669;pmua;npr	SMC3, CSPG6;;	http://www.genome.jp/dbget-bin/www_bget?ko:K06669;pmua;npr	map04110;map04114
transcript_28370	K08486	STX1B_2_3	http://www.genome.jp/dbget-bin/www_bget?ko:K08486	map04130;map04721
transcript_28373	K04858	CACNA2D1	http://www.genome.jp/dbget-bin/www_bget?ko:K04858	map04260;map04261;map04010;map04921;map05414;map05412;map05410
transcript_28375	K19024	AP5S1	http://www.genome.jp/dbget-bin/www_bget?ko:K19024
transcript_28379	K09228	KRAB	http://www.genome.jp/dbget-bin/www_bget?ko:K09228	map05168
transcript_28380	K12316	GAA	http://www.genome.jp/dbget-bin/www_bget?ko:K12316	map00500;map04142;map00052
transcript_28381	K14010	TRAM1	http://www.genome.jp/dbget-bin/www_bget?ko:K14010	map04141
transcript_28382	K19983	EXOC1, SEC3	http://www.genome.jp/dbget-bin/www_bget?ko:K19983
transcript_28383	K01251	E3.3.1.1, ahcY	http://www.genome.jp/dbget-bin/www_bget?ko:K01251	map00270
transcript_28386	K12830	SF3B3, SAP130, RSE1	http://www.genome.jp/dbget-bin/www_bget?ko:K12830	map03040
transcript_28387	K05765	CFL	http://www.genome.jp/dbget-bin/www_bget?ko:K05765	map04666;map05170;map04810;map05133;map04360
transcript_28388	K10295	FBXO9	http://www.genome.jp/dbget-bin/www_bget?ko:K10295
transcript_28390	K10635	RNF111	http://www.genome.jp/dbget-bin/www_bget?ko:K10635
transcript_28391	K20646	ARHGAP31, CDGAP	http://www.genome.jp/dbget-bin/www_bget?ko:K20646
transcript_28395	K06097	TJP3, ZO3	http://www.genome.jp/dbget-bin/www_bget?ko:K06097	map04530
transcript_28396	K01858	INO1, ISYNA1	http://www.genome.jp/dbget-bin/www_bget?ko:K01858	map00562
transcript_28397	K18751	PNRC2	http://www.genome.jp/dbget-bin/www_bget?ko:K18751
transcript_28400	K12495	IQSEC	http://www.genome.jp/dbget-bin/www_bget?ko:K12495	map04144
transcript_28401	K15300	STXBP2, MUNC18-2	http://www.genome.jp/dbget-bin/www_bget?ko:K15300
transcript_28403	K10352	MYH	http://www.genome.jp/dbget-bin/www_bget?ko:K10352	map04530;map05130;map05132
transcript_28406	K23289	EIPR1, TSSC1	http://www.genome.jp/dbget-bin/www_bget?ko:K23289
transcript_28410	K07937	ARF1	http://www.genome.jp/dbget-bin/www_bget?ko:K07937	map05134;map05131;map05130;map05132;map04072;map04144;map05110
transcript_28412	K15369	TRAK1	http://www.genome.jp/dbget-bin/www_bget?ko:K15369
transcript_28413	K01793	GLCE	http://www.genome.jp/dbget-bin/www_bget?ko:K01793	map00534
transcript_28416	K01410	MIPEP	http://www.genome.jp/dbget-bin/www_bget?ko:K01410
transcript_28417	K05699	ACTN1_4	http://www.genome.jp/dbget-bin/www_bget?ko:K05699	map04510;map04810;map05146;map05322;map05131;map04670;map04530;map05203;map04520
transcript_28418	K05083	ERBB2, HER2, CD340	http://www.genome.jp/dbget-bin/www_bget?ko:K05083	map05215;map05212;map05213;map04010;map04012;map05224;map04530;map05226;map05223;map05206;map05205;map04510;map05200;map05219;map04020;map04066;map04151;map01522;map05230;map01521;map04520;map01524
transcript_28419	K08864	TLK	http://www.genome.jp/dbget-bin/www_bget?ko:K08864
transcript_28427	K16760	CCHCR1	http://www.genome.jp/dbget-bin/www_bget?ko:K16760
transcript_28428	K00624	E2.3.1.7	http://www.genome.jp/dbget-bin/www_bget?ko:K00624	map04146
transcript_28429	K14005	SEC31	http://www.genome.jp/dbget-bin/www_bget?ko:K14005	map04141
transcript_28436	K10352;pcad;pmur	MYH;;	http://www.genome.jp/dbget-bin/www_bget?ko:K10352;pcad;pmur	map04530;map05130;map05132
transcript_28438	K00907	MYLK	http://www.genome.jp/dbget-bin/www_bget?ko:K00907	map04510;map04810;map04971;map04270;map04921;map04020;map04371;map04022;map04611
transcript_28441	K09592	EGLN, HPH	http://www.genome.jp/dbget-bin/www_bget?ko:K09592	map05211;map04066;map05200
transcript_28443	K01103	PFKFB3	http://www.genome.jp/dbget-bin/www_bget?ko:K01103	map00051;map04152;map04066
transcript_28445	K10585	UBE2Z	http://www.genome.jp/dbget-bin/www_bget?ko:K10585	map04120
transcript_28450	K06114	SPTA	http://www.genome.jp/dbget-bin/www_bget?ko:K06114	map04210
transcript_28452	K05168	IL17RE	http://www.genome.jp/dbget-bin/www_bget?ko:K05168	map04060;map04657
transcript_28453	K14005	SEC31	http://www.genome.jp/dbget-bin/www_bget?ko:K14005	map04141
transcript_28454	K05105	EPHA4, SEK, TYRO1	http://www.genome.jp/dbget-bin/www_bget?ko:K05105	map04360
transcript_28455	K17547	SGK196	http://www.genome.jp/dbget-bin/www_bget?ko:K17547	map00515
transcript_28458	K11793	CRBN	http://www.genome.jp/dbget-bin/www_bget?ko:K11793
transcript_28460	K10305	FBXO25_32	http://www.genome.jp/dbget-bin/www_bget?ko:K10305	map04068
transcript_28464	K05853	ATP2A	http://www.genome.jp/dbget-bin/www_bget?ko:K05853	map04972;map04260;map04261;map04024;map04919;map05010;map04020;map05017;map04022;map05414;map05412;map05410
transcript_28467	K12323	ANPRA, NPR1	http://www.genome.jp/dbget-bin/www_bget?ko:K12323	map04024;map00230;map04270;map04921;map04714;map04923;map04925;map04924;map04022
transcript_28468	K05634	PRNP, PrP, CD230	http://www.genome.jp/dbget-bin/www_bget?ko:K05634	map04216;map05020
transcript_28469	K10352;oro;pcad	MYH;;	http://www.genome.jp/dbget-bin/www_bget?ko:K10352;oro;pcad	map04530;map05130;map05132
transcript_28474	K09228	KRAB	http://www.genome.jp/dbget-bin/www_bget?ko:K09228	map05168
transcript_28477	K07609	NES	http://www.genome.jp/dbget-bin/www_bget?ko:K07609
transcript_28480	K11847	USP19	http://www.genome.jp/dbget-bin/www_bget?ko:K11847
transcript_28482	K14827	IPI1, TEX10	http://www.genome.jp/dbget-bin/www_bget?ko:K14827
transcript_28484	K17584	PCIF1	http://www.genome.jp/dbget-bin/www_bget?ko:K17584
transcript_28485	K05463	EFNB	http://www.genome.jp/dbget-bin/www_bget?ko:K05463	map04360
transcript_28487	K08881	TRIM24, TIF1A	http://www.genome.jp/dbget-bin/www_bget?ko:K08881
transcript_28488	K12830	SF3B3, SAP130, RSE1	http://www.genome.jp/dbget-bin/www_bget?ko:K12830	map03040
transcript_28491	K13305	NEDD4L	http://www.genome.jp/dbget-bin/www_bget?ko:K13305	map04120;map04530;map04144;map04960
transcript_28493	K01672	CA	http://www.genome.jp/dbget-bin/www_bget?ko:K01672	map00910
transcript_28494	K20160	DENND1	http://www.genome.jp/dbget-bin/www_bget?ko:K20160
transcript_28495	K07194	RHOQ, TC10	http://www.genome.jp/dbget-bin/www_bget?ko:K07194	map04910
transcript_28498	K13250	SSR2	http://www.genome.jp/dbget-bin/www_bget?ko:K13250	map04141
transcript_28499	K07427	CYP4V2	http://www.genome.jp/dbget-bin/www_bget?ko:K07427
transcript_28501	K04004	CFH, HF1	http://www.genome.jp/dbget-bin/www_bget?ko:K04004	map05150;map04610
transcript_28503	K17253	MFGE8	http://www.genome.jp/dbget-bin/www_bget?ko:K17253
transcript_28507	K03260	EIF4G	http://www.genome.jp/dbget-bin/www_bget?ko:K03260	map05416;map03013
transcript_28517	K00901	dgkA, DGK	http://www.genome.jp/dbget-bin/www_bget?ko:K00901	map00564;map05231;map00561;map04361;map04072;map04070
transcript_28519	K10214	ACOX2	http://www.genome.jp/dbget-bin/www_bget?ko:K10214	map04146;map00120;map03320
transcript_28520	K13291	TUT	http://www.genome.jp/dbget-bin/www_bget?ko:K13291
transcript_28523	K09510	DNAJB4	http://www.genome.jp/dbget-bin/www_bget?ko:K09510
transcript_28524	K13140	INTS3	http://www.genome.jp/dbget-bin/www_bget?ko:K13140
transcript_28528	K10494	ZBTB7	http://www.genome.jp/dbget-bin/www_bget?ko:K10494
transcript_28529	K08015	RASSF5, RAPL	http://www.genome.jp/dbget-bin/www_bget?ko:K08015	map05200;map04015;map04014;map04218;map04670;map05223
transcript_28530	K11974	RNF31, HOIP	http://www.genome.jp/dbget-bin/www_bget?ko:K11974	map04217;map04621;map05131
transcript_28531	K11671	NFRKB, INO80G	http://www.genome.jp/dbget-bin/www_bget?ko:K11671
transcript_28532	K21944	PER1	http://www.genome.jp/dbget-bin/www_bget?ko:K21944	map04713;map04710
transcript_28534	K09852	RASSF3	http://www.genome.jp/dbget-bin/www_bget?ko:K09852
transcript_28537	K19325	ZNF592	http://www.genome.jp/dbget-bin/www_bget?ko:K19325
transcript_28538	K11519	DERL1	http://www.genome.jp/dbget-bin/www_bget?ko:K11519	map04141;map05014
transcript_28539	K04536	GNB1	http://www.genome.jp/dbget-bin/www_bget?ko:K04536	map05167;map04726;map05163;map05034;map05200;map04014;map04728;map04725;map04740;map04713;map04151;map04371;map04926;map04727;map05170;map04062;map04724;map04723;map04744;map05032
transcript_28542	K08826	HIPK	http://www.genome.jp/dbget-bin/www_bget?ko:K08826	map04218
transcript_28546	K05662	ABCB7	http://www.genome.jp/dbget-bin/www_bget?ko:K05662	map02010
transcript_28554	K11322	EPC	http://www.genome.jp/dbget-bin/www_bget?ko:K11322
transcript_28556	K04861	CACNA2D4	http://www.genome.jp/dbget-bin/www_bget?ko:K04861	map04260;map04261;map04010;map04921;map05414;map05412;map05410
transcript_28557	K12830	SF3B3, SAP130, RSE1	http://www.genome.jp/dbget-bin/www_bget?ko:K12830	map03040
transcript_28559	K12477	EHD4	http://www.genome.jp/dbget-bin/www_bget?ko:K12477	map04144
transcript_28562	K06751	MHC1	http://www.genome.jp/dbget-bin/www_bget?ko:K06751	map05166;map05167;map05165;map05203;map05163;map05320;map05332;map05330;map05168;map05169;map04514;map04218;map04940;map05416;map05170;map04145;map04144;map04612
transcript_28563	K17897	GATA6	http://www.genome.jp/dbget-bin/www_bget?ko:K17897
transcript_28565	K10392	KIF1	http://www.genome.jp/dbget-bin/www_bget?ko:K10392
transcript_28566	K09228	KRAB	http://www.genome.jp/dbget-bin/www_bget?ko:K09228	map05168
transcript_28568	K12197	CHMP1, VPS46, DID2	http://www.genome.jp/dbget-bin/www_bget?ko:K12197	map04144;map04217
transcript_28569	K08055	B2M	http://www.genome.jp/dbget-bin/www_bget?ko:K08055	map05166;map05163;map05168;map05169;map05170;map04612
transcript_28570	K14005	SEC31	http://www.genome.jp/dbget-bin/www_bget?ko:K14005	map04141
transcript_28574	K04735	RELA	http://www.genome.jp/dbget-bin/www_bget?ko:K04735	map05140;map04137;map05142;map05165;map04657;map05145;map05146;map05215;map04014;map04659;map04658;map04010;map05168;map05169;map04218;map05203;map04071;map04210;map05167;map04211;map05163;map05135;map05160;map05134;map05161;map05010;map04622;map04623;map04620;map04621;map05131;map05130;map05133;map04625;map05170;map05164;map05221;map05220;map05222;map05152;map04662;map05202;map04660;map05200;map…
transcript_28575	K16545	DDHD2	http://www.genome.jp/dbget-bin/www_bget?ko:K16545
transcript_28577	K09228	KRAB	http://www.genome.jp/dbget-bin/www_bget?ko:K09228	map05168
transcript_28578	K20101	DHX34	http://www.genome.jp/dbget-bin/www_bget?ko:K20101
transcript_28580	K22942	YIPF4	http://www.genome.jp/dbget-bin/www_bget?ko:K22942
transcript_28581	K09236	TSHZ	http://www.genome.jp/dbget-bin/www_bget?ko:K09236	map04391
transcript_28588	K14376	PAP	http://www.genome.jp/dbget-bin/www_bget?ko:K14376	map03015
transcript_28590	K01870	IARS, ileS	http://www.genome.jp/dbget-bin/www_bget?ko:K01870	map00970
transcript_28594	K15909	SHIP2, INPPL1	http://www.genome.jp/dbget-bin/www_bget?ko:K15909	map04666;map04910;map04070;map04662;map00562
transcript_28595	K17508	PTC7, PPTC7	http://www.genome.jp/dbget-bin/www_bget?ko:K17508
transcript_28596	K00688	PYG, glgP	http://www.genome.jp/dbget-bin/www_bget?ko:K00688	map04910;map04922;map00500;map04217;map04931
transcript_28597	K04898	KCNE4	http://www.genome.jp/dbget-bin/www_bget?ko:K04898
transcript_28598	K14398	CPSF6_7	http://www.genome.jp/dbget-bin/www_bget?ko:K14398	map03015
transcript_28599	cpic;K12968;npr	;ADAR, ADAR1;	http://www.genome.jp/dbget-bin/www_bget?ko:cpic;K12968;npr	map04623;map05164;map05162
[truncated: 52,161 more rows]
