# Supplementary material for: CDK5/NFAT5-Regulated Transporters Involved in Osmoregulation in Fejervarya cancrivora
Source: Biology (Basel). 2022 Jun 3;11(6):858. doi: 10.3390/biology11060858 (PMC9220195; doi:10.3390/biology11060858)
Supplement: Supplementary file 1 [file biology-11-00858-s001.zip › Table S4 unigene GO statistics.xls]

GO (Lev1)	GO Term (Lev2)	GO ID (Lev2)	GO Term (Lev3)	GO ID (Lev3)	GO Term (Lev4)	GO ID (Lev4)	Seq Number	Percent	Seq List
molecular_function	translation regulator activity	GO:0045182	translation repressor activity	GO:0030371	translation repressor activity, mRNA regulatory element binding	GO:0000900	34	0.00055756	transcript_143506;transcript_21526;transcript_141891;transcript_120895;transcript_90098;transcript_14257;transcript_119701;transcript_90548;transcript_73574;transcript_58473;transcript_20404;transcript_79144;transcript_94097;transcript_93684;transcript_38734;transcript_13435;transcript_4433;transcript_79543;transcript_139869;transcript_108462;transcript_99884;transcript_63527;transcript_3701;tran…
molecular_function	translation regulator activity	GO:0045182	translation regulator activity, nucleic acid binding	GO:0090079	translation factor activity, RNA binding	GO:0008135	545	0.00893736	transcript_115387;transcript_41741;transcript_69473;transcript_139727;transcript_28507;transcript_99857;transcript_6850;transcript_87298;transcript_51047;transcript_75010;transcript_145788;transcript_16611;transcript_29960;transcript_87663;transcript_71358;transcript_87419;transcript_97634;transcript_109891;transcript_146660;transcript_90178;transcript_4108;transcript_75287;transcript_84292;trans…
molecular_function	translation regulator activity	GO:0045182	translation regulator activity, nucleic acid binding	GO:0090079	translation activator activity	GO:0008494	20	0.00032798	transcript_105781;transcript_80349;transcript_46937;transcript_126661;transcript_133493;transcript_31558;transcript_56499;transcript_99171;transcript_10946;transcript_51928;transcript_120611;transcript_59287;transcript_77572;transcript_109715;transcript_7403;transcript_20568;transcript_108443;transcript_27667;transcript_59871;transcript_124739
molecular_function	translation regulator activity	GO:0045182	translation regulator activity, nucleic acid binding	GO:0090079	translation repressor activity, mRNA regulatory element binding	GO:0000900	34	0.00055756	transcript_143506;transcript_21526;transcript_141891;transcript_120895;transcript_90098;transcript_14257;transcript_119701;transcript_90548;transcript_73574;transcript_58473;transcript_20404;transcript_79144;transcript_94097;transcript_93684;transcript_38734;transcript_13435;transcript_4433;transcript_79543;transcript_139869;transcript_108462;transcript_99884;transcript_63527;transcript_3701;tran…
molecular_function	transcription regulator activity	GO:0140110	transcription coregulator activity	GO:0003712	transcription corepressor activity	GO:0003714	348	0.00570679	transcript_47844;transcript_31591;transcript_48145;transcript_42907;transcript_72121;transcript_37819;transcript_87830;transcript_111407;transcript_122683;transcript_72325;transcript_107546;transcript_31607;transcript_33114;transcript_14922;transcript_137379;transcript_127110;transcript_81924;transcript_51425;transcript_80500;transcript_49914;transcript_122576;transcript_128526;transcript_95476;t…
molecular_function	transcription regulator activity	GO:0140110	transcription coregulator activity	GO:0003712	transcription coactivator activity	GO:0003713	548	0.00898655	transcript_104787;transcript_126312;transcript_59257;transcript_31599;transcript_73970;transcript_81360;transcript_72922;transcript_89196;transcript_62976;transcript_68607;transcript_39577;transcript_140676;transcript_107545;transcript_33119;transcript_33114;transcript_13734;transcript_122721;transcript_56800;transcript_43272;transcript_94718;transcript_92543;transcript_102345;transcript_18497;tr…
molecular_function	transcription regulator activity	GO:0140110	DNA-binding transcription factor activity	GO:0003700	ligand-activated transcription factor activity	GO:0098531	117	0.00191866	transcript_104787;transcript_127190;transcript_108512;transcript_13734;transcript_11343;transcript_94718;transcript_9545;transcript_80130;transcript_58063;transcript_122038;transcript_116715;transcript_13028;transcript_28816;transcript_86790;transcript_115861;transcript_50705;transcript_101523;transcript_45690;transcript_78843;transcript_77760;transcript_2439;transcript_122898;transcript_17958;tr…
molecular_function	transcription regulator activity	GO:0140110	DNA-binding transcription factor activity	GO:0003700	DNA-binding transcription factor activity, RNA polymerase II-specific	GO:0000981	1192	0.01954739	transcript_3641;transcript_104787;transcript_37773;transcript_55235;transcript_72621;transcript_127190;transcript_24432;transcript_16904;transcript_133559;transcript_95532;transcript_27855;transcript_93274;transcript_130141;transcript_28503;transcript_50552;transcript_142244;transcript_95497;transcript_68713;transcript_46629;transcript_85985;transcript_49667;transcript_52843;transcript_99476;tran…
molecular_function	transcription regulator activity	GO:0140110	DNA-binding transcription factor activity	GO:0003700	DNA-binding transcription activator activity	GO:0001216	301	0.00493604	transcript_95532;transcript_50552;transcript_142244;transcript_95497;transcript_46629;transcript_49667;transcript_52843;transcript_99476;transcript_41537;transcript_122689;transcript_63735;transcript_118335;transcript_42325;transcript_83666;transcript_82376;transcript_123715;transcript_120064;transcript_43687;transcript_33741;transcript_19464;transcript_99222;transcript_65196;transcript_65221;tra…
molecular_function	transcription regulator activity	GO:0140110	DNA-binding transcription factor activity	GO:0003700	DNA-binding transcription repressor activity	GO:0001217	131	0.00214825	transcript_104787;transcript_37773;transcript_93274;transcript_113007;transcript_92641;transcript_11832;transcript_67574;transcript_2638;transcript_80500;transcript_75289;transcript_93305;transcript_101080;transcript_83433;transcript_61106;transcript_80111;transcript_86790;transcript_4874;transcript_39227;transcript_61772;transcript_42243;transcript_80697;transcript_58371;transcript_29130;transcr…
molecular_function	transcription regulator activity	GO:0140110	general transcription initiation factor activity	GO:0140223	RNA polymerase III general transcription initiation factor activity	GO:0000995	2	0.00003280	transcript_79911;transcript_124199
molecular_function	structural molecule activity	GO:0005198	structural constituent of synapse	GO:0098918	structural constituent of postsynaptic actin cytoskeleton	GO:0098973	47	0.00077074	transcript_5175;transcript_122726;transcript_57170;transcript_77499;transcript_1696;transcript_107327;transcript_127688;transcript_132774;transcript_15851;transcript_9786;transcript_128150;transcript_121132;transcript_118644;transcript_142604;transcript_39082;transcript_21203;transcript_29903;transcript_116436;transcript_10148;transcript_13124;transcript_119231;transcript_20510;transcript_118255;…
molecular_function	structural molecule activity	GO:0005198	extracellular matrix structural constituent	GO:0005201	extracellular matrix structural constituent conferring compression resistance	GO:0030021	13	0.00021318	transcript_21528;transcript_89532;transcript_71252;transcript_130322;transcript_93369;transcript_68859;transcript_138097;transcript_39252;transcript_89154;transcript_88531;transcript_57760;transcript_91220;transcript_121212
molecular_function	structural molecule activity	GO:0005198	extracellular matrix structural constituent	GO:0005201	extracellular matrix constituent conferring elasticity	GO:0030023	22	0.00036077	transcript_70665;transcript_104532;transcript_58397;transcript_43187;transcript_38641;transcript_51305;transcript_43813;transcript_53781;transcript_75887;transcript_29926;transcript_59608;transcript_36067;transcript_19423;transcript_54757;transcript_32840;transcript_40862;transcript_114836;transcript_51866;transcript_43455;transcript_57410;transcript_42426;transcript_13078
molecular_function	structural molecule activity	GO:0005198	extracellular matrix structural constituent	GO:0005201	extracellular matrix constituent, lubricant activity	GO:0030197	18	0.00029518	transcript_65896;transcript_32477;transcript_30559;transcript_34399;transcript_68748;transcript_21823;transcript_34607;transcript_31955;transcript_32004;transcript_57551;transcript_58261;transcript_41930;transcript_35814;transcript_53206;transcript_36494;transcript_110881;transcript_33944;transcript_58728
molecular_function	structural molecule activity	GO:0005198	structural constituent of cytoskeleton	GO:0005200	structural constituent of postsynaptic actin cytoskeleton	GO:0098973	47	0.00077074	transcript_5175;transcript_122726;transcript_57170;transcript_77499;transcript_1696;transcript_107327;transcript_127688;transcript_132774;transcript_15851;transcript_9786;transcript_128150;transcript_121132;transcript_118644;transcript_142604;transcript_39082;transcript_21203;transcript_29903;transcript_116436;transcript_10148;transcript_13124;transcript_119231;transcript_20510;transcript_118255;…
molecular_function	structural molecule activity	GO:0005198	structural molecule activity conferring elasticity	GO:0097493	extracellular matrix constituent conferring elasticity	GO:0030023	22	0.00036077	transcript_70665;transcript_104532;transcript_58397;transcript_43187;transcript_38641;transcript_51305;transcript_43813;transcript_53781;transcript_75887;transcript_29926;transcript_59608;transcript_36067;transcript_19423;transcript_54757;transcript_32840;transcript_40862;transcript_114836;transcript_51866;transcript_43455;transcript_57410;transcript_42426;transcript_13078
molecular_function	cargo receptor activity	GO:0038024	lipoprotein particle receptor activity	GO:0030228	low-density lipoprotein particle receptor activity	GO:0005041	7	0.00011479	transcript_109034;transcript_21848;transcript_144787;transcript_131313;transcript_93497;transcript_139080;transcript_125991
molecular_function	cargo receptor activity	GO:0038024	lipoprotein particle receptor activity	GO:0030228	very-low-density lipoprotein particle receptor activity	GO:0030229	3	0.00004920	transcript_29604;transcript_63375;transcript_58870
molecular_function	molecular carrier activity	GO:0140104	metallochaperone activity	GO:0016530	copper chaperone activity	GO:0016531	6	0.00009839	transcript_46627;transcript_28740;transcript_75952;transcript_52830;transcript_10004;transcript_108497
molecular_function	antioxidant activity	GO:0016209	peroxiredoxin activity	GO:0051920	thioredoxin peroxidase activity	GO:0008379	25	0.00040997	transcript_26674;transcript_111459;transcript_69071;transcript_146455;transcript_83983;transcript_90424;transcript_107617;transcript_67421;transcript_122357;transcript_54341;transcript_26375;transcript_146581;transcript_130481;transcript_84164;transcript_93122;transcript_144855;transcript_26267;transcript_86078;transcript_91236;transcript_88188;transcript_26799;transcript_117957;transcript_144839…
molecular_function	antioxidant activity	GO:0016209	peroxidase activity	GO:0004601	catalase activity	GO:0004096	29	0.00047557	transcript_66131;transcript_108071;transcript_114116;transcript_105398;transcript_105273;transcript_39169;transcript_17348;transcript_44962;transcript_49327;transcript_25223;transcript_120773;transcript_110433;transcript_107312;transcript_98233;transcript_77252;transcript_128360;transcript_51121;transcript_73903;transcript_8742;transcript_143938;transcript_13365;transcript_110582;transcript_10934…
molecular_function	antioxidant activity	GO:0016209	peroxidase activity	GO:0004601	glutathione peroxidase activity	GO:0004602	24	0.00039357	transcript_147535;transcript_102308;transcript_4022;transcript_105328;transcript_141412;transcript_25352;transcript_126830;transcript_146126;transcript_26844;transcript_15320;transcript_133146;transcript_26399;transcript_17052;transcript_2218;transcript_17309;transcript_141481;transcript_72570;transcript_61820;transcript_149041;transcript_138851;transcript_148456;transcript_70814;transcript_14370…
molecular_function	antioxidant activity	GO:0016209	peroxidase activity	GO:0004601	iodide peroxidase activity	GO:0004447	11	0.00018039	transcript_76284;transcript_105868;transcript_28484;transcript_45891;transcript_39174;transcript_31872;transcript_51666;transcript_146013;transcript_39163;transcript_39330;transcript_44901
molecular_function	antioxidant activity	GO:0016209	peroxidase activity	GO:0004601	thioredoxin peroxidase activity	GO:0008379	25	0.00040997	transcript_26674;transcript_111459;transcript_69071;transcript_146455;transcript_83983;transcript_90424;transcript_107617;transcript_67421;transcript_122357;transcript_54341;transcript_26375;transcript_146581;transcript_130481;transcript_84164;transcript_93122;transcript_144855;transcript_26267;transcript_86078;transcript_91236;transcript_88188;transcript_26799;transcript_117957;transcript_144839…
molecular_function	transporter activity	GO:0005215	nucleocytoplasmic carrier activity	GO:0140142	nuclear export signal receptor activity	GO:0005049	34	0.00055756	transcript_44586;transcript_42087;transcript_134361;transcript_61806;transcript_20247;transcript_19719;transcript_87233;transcript_63362;transcript_44290;transcript_70296;transcript_4621;transcript_94968;transcript_41360;transcript_83552;transcript_141150;transcript_43964;transcript_98149;transcript_110271;transcript_129387;transcript_130863;transcript_74388;transcript_69045;transcript_59184;tran…
molecular_function	transporter activity	GO:0005215	nucleocytoplasmic carrier activity	GO:0140142	nuclear import signal receptor activity	GO:0061608	51	0.00083634	transcript_52769;transcript_46218;transcript_11346;transcript_51585;transcript_67576;transcript_63115;transcript_52333;transcript_101924;transcript_66136;transcript_15525;transcript_52700;transcript_57932;transcript_116577;transcript_85965;transcript_87524;transcript_57296;transcript_5195;transcript_77733;transcript_36310;transcript_66549;transcript_103388;transcript_144691;transcript_11724;trans…
molecular_function	transporter activity	GO:0005215	lipid transporter activity	GO:0005319	retinol transmembrane transporter activity	GO:0034632	5	0.00008199	transcript_74739;transcript_101771;transcript_106539;transcript_26275;transcript_50408
molecular_function	transporter activity	GO:0005215	lipid transporter activity	GO:0005319	phospholipid transporter activity	GO:0005548	156	0.00255822	transcript_90226;transcript_82662;transcript_122722;transcript_24013;transcript_4330;transcript_125267;transcript_142576;transcript_24209;transcript_84455;transcript_77266;transcript_85877;transcript_110045;transcript_139179;transcript_2322;transcript_126268;transcript_143281;transcript_73052;transcript_93083;transcript_129129;transcript_77654;transcript_65415;transcript_98215;transcript_105596;t…
molecular_function	transporter activity	GO:0005215	lipid transporter activity	GO:0005319	long-chain fatty acid transporter activity	GO:0005324	19	0.00031158	transcript_56459;transcript_81738;transcript_12579;transcript_19710;transcript_81711;transcript_37315;transcript_63587;transcript_60946;transcript_97741;transcript_99946;transcript_96489;transcript_44880;transcript_78556;transcript_76504;transcript_5271;transcript_19731;transcript_34420;transcript_59906;transcript_72418
molecular_function	transporter activity	GO:0005215	lipid transporter activity	GO:0005319	lipid transfer activity	GO:0120013	113	0.00185307	transcript_82662;transcript_114147;transcript_122722;transcript_4330;transcript_125267;transcript_24209;transcript_77266;transcript_110045;transcript_139179;transcript_143281;transcript_73052;transcript_93083;transcript_81103;transcript_129129;transcript_77654;transcript_105596;transcript_106159;transcript_2202;transcript_20850;transcript_61965;transcript_55068;transcript_64087;transcript_42226;t…
molecular_function	transporter activity	GO:0005215	lipid transporter activity	GO:0005319	bile acid transmembrane transporter activity	GO:0015125	3	0.00004920	transcript_80970;transcript_133356;transcript_107351
molecular_function	transporter activity	GO:0005215	lipid transporter activity	GO:0005319	fatty acid transmembrane transporter activity	GO:0015245	26	0.00042637	transcript_62362;transcript_92383;transcript_56459;transcript_48944;transcript_18876;transcript_674;transcript_123020;transcript_37315;transcript_63587;transcript_61704;transcript_124422;transcript_97660;transcript_96489;transcript_141528;transcript_75896;transcript_38281;transcript_17897;transcript_78556;transcript_92017;transcript_46388;transcript_13138;transcript_116165;transcript_135308;trans…
molecular_function	transporter activity	GO:0005215	lipid transporter activity	GO:0005319	sterol transporter activity	GO:0015248	77	0.00126271	transcript_44954;transcript_114147;transcript_24914;transcript_27650;transcript_62557;transcript_5664;transcript_67170;transcript_81103;transcript_117876;transcript_29660;transcript_80347;transcript_62009;transcript_20850;transcript_42529;transcript_12436;transcript_65756;transcript_91635;transcript_95741;transcript_7202;transcript_72383;transcript_47724;transcript_61062;transcript_57504;transcri…
molecular_function	transporter activity	GO:0005215	lipid transporter activity	GO:0005319	sphingolipid transporter activity	GO:0046624	45	0.00073795	transcript_4330;transcript_24209;transcript_139179;transcript_73052;transcript_129129;transcript_105596;transcript_106159;transcript_2202;transcript_46539;transcript_42406;transcript_47839;transcript_68500;transcript_4390;transcript_71591;transcript_75317;transcript_139808;transcript_60341;transcript_99553;transcript_58427;transcript_67936;transcript_68737;transcript_141153;transcript_66462;trans…
molecular_function	transporter activity	GO:0005215	lipid transporter activity	GO:0005319	intramembrane lipid transporter activity	GO:0140303	117	0.00191866	transcript_127191;transcript_53422;transcript_90226;transcript_72491;transcript_30676;transcript_24013;transcript_121618;transcript_142576;transcript_54501;transcript_37598;transcript_31681;transcript_68278;transcript_84216;transcript_2322;transcript_71117;transcript_65415;transcript_121402;transcript_50206;transcript_71098;transcript_87995;transcript_38529;transcript_120036;transcript_42851;tran…
molecular_function	transporter activity	GO:0005215	protein transporter activity	GO:0140318	protein transmembrane transporter activity	GO:0008320	15	0.00024598	transcript_111481;transcript_135451;transcript_70637;transcript_79640;transcript_149057;transcript_9480;transcript_49594;transcript_12045;transcript_115971;transcript_144055;transcript_44497;transcript_114132;transcript_145006;transcript_119093;transcript_12517
molecular_function	transporter activity	GO:0005215	transmembrane transporter activity	GO:0022857	amide transmembrane transporter activity	GO:0042887	133	0.00218104	transcript_107782;transcript_17017;transcript_80171;transcript_102708;transcript_53398;transcript_111481;transcript_75731;transcript_15219;transcript_29885;transcript_112897;transcript_107328;transcript_39359;transcript_135451;transcript_63444;transcript_36476;transcript_133746;transcript_70637;transcript_101024;transcript_101023;transcript_48707;transcript_3978;transcript_134990;transcript_5219;…
molecular_function	transporter activity	GO:0005215	transmembrane transporter activity	GO:0022857	organophosphate ester transmembrane transporter activity	GO:0015605	121	0.00198426	transcript_27466;transcript_17017;transcript_71674;transcript_95906;transcript_75631;transcript_45104;transcript_40630;transcript_23524;transcript_72781;transcript_138192;transcript_22894;transcript_39079;transcript_39071;transcript_35373;transcript_30616;transcript_116644;transcript_97785;transcript_28893;transcript_77074;transcript_20246;transcript_98215;transcript_143094;transcript_19499;trans…
molecular_function	transporter activity	GO:0005215	transmembrane transporter activity	GO:0022857	neurotransmitter transmembrane transporter activity	GO:0005326	162	0.00265661	transcript_84663;transcript_95906;transcript_58753;transcript_32254;transcript_54134;transcript_77264;transcript_97143;transcript_69245;transcript_46024;transcript_117871;transcript_110913;transcript_15620;transcript_37671;transcript_41405;transcript_106488;transcript_38523;transcript_52655;transcript_97138;transcript_42485;transcript_29281;transcript_81602;transcript_47390;transcript_63499;trans…
molecular_function	transporter activity	GO:0005215	transmembrane transporter activity	GO:0022857	sulfur compound transmembrane transporter activity	GO:1901682	155	0.00254182	transcript_98246;transcript_84575;transcript_120257;transcript_27466;transcript_32943;transcript_17017;transcript_106378;transcript_76364;transcript_75631;transcript_33136;transcript_1342;transcript_75860;transcript_70543;transcript_23524;transcript_107191;transcript_105226;transcript_39079;transcript_34463;transcript_35373;transcript_97143;transcript_46024;transcript_117871;transcript_93557;tran…
molecular_function	transporter activity	GO:0005215	transmembrane transporter activity	GO:0022857	organic acid transmembrane transporter activity	GO:0005342	405	0.00664152	transcript_31590;transcript_82985;transcript_84575;transcript_62362;transcript_120257;transcript_92383;transcript_32943;transcript_81741;transcript_72324;transcript_106378;transcript_75771;transcript_91722;transcript_95906;transcript_105634;transcript_76364;transcript_1342;transcript_56459;transcript_56455;transcript_70543;transcript_54134;transcript_10982;transcript_40086;transcript_77264;transc…
molecular_function	transporter activity	GO:0005215	transmembrane transporter activity	GO:0022857	carbohydrate transmembrane transporter activity	GO:0015144	87	0.00142670	transcript_27141;transcript_42755;transcript_77808;transcript_90828;transcript_64578;transcript_44406;transcript_54811;transcript_77264;transcript_4223;transcript_52515;transcript_47909;transcript_44978;transcript_29281;transcript_95922;transcript_27952;transcript_130824;transcript_98771;transcript_64462;transcript_136624;transcript_112152;transcript_45991;transcript_97964;transcript_109879;trans…
molecular_function	transporter activity	GO:0005215	transmembrane transporter activity	GO:0022857	passive transmembrane transporter activity	GO:0022803	945	0.01549688	transcript_114651;transcript_106784;transcript_70996;transcript_35698;transcript_28373;transcript_140725;transcript_30669;transcript_57042;transcript_27141;transcript_37388;transcript_82899;transcript_32943;transcript_86987;transcript_72120;transcript_67801;transcript_30457;transcript_105463;transcript_19540;transcript_111409;transcript_123243;transcript_136642;transcript_137514;transcript_3372;t…
molecular_function	transporter activity	GO:0005215	transmembrane transporter activity	GO:0022857	active transmembrane transporter activity	GO:0022804	928	0.01521810	transcript_45674;transcript_42909;transcript_98246;transcript_107782;transcript_106788;transcript_33436;transcript_82985;transcript_84575;transcript_65681;transcript_115382;transcript_64489;transcript_75900;transcript_120257;transcript_57049;transcript_60667;transcript_39578;transcript_42755;transcript_41942;transcript_32943;transcript_30457;transcript_32160;transcript_32163;transcript_64722;tran…
molecular_function	transporter activity	GO:0005215	transmembrane transporter activity	GO:0022857	azole transmembrane transporter activity	GO:1901474	18	0.00029518	transcript_27466;transcript_135139;transcript_59065;transcript_60638;transcript_27155;transcript_98840;transcript_80089;transcript_20256;transcript_36522;transcript_97802;transcript_27664;transcript_147695;transcript_70097;transcript_14290;transcript_58364;transcript_103633;transcript_1568;transcript_148988
molecular_function	transporter activity	GO:0005215	transmembrane transporter activity	GO:0022857	vitamin transmembrane transporter activity	GO:0090482	51	0.00083634	transcript_27466;transcript_78040;transcript_116792;transcript_17636;transcript_16580;transcript_148059;transcript_36476;transcript_135883;transcript_74739;transcript_146385;transcript_38766;transcript_66024;transcript_66687;transcript_59065;transcript_59520;transcript_27155;transcript_90275;transcript_98840;transcript_104081;transcript_76802;transcript_137955;transcript_109785;transcript_112794;…
molecular_function	transporter activity	GO:0005215	transmembrane transporter activity	GO:0022857	macromolecule transmembrane transporter activity	GO:0022884	42	0.00068875	transcript_39818;transcript_34158;transcript_111481;transcript_135451;transcript_40776;transcript_42036;transcript_70637;transcript_54885;transcript_19718;transcript_79640;transcript_49732;transcript_47036;transcript_39836;transcript_149057;transcript_9480;transcript_19278;transcript_58472;transcript_90471;transcript_49594;transcript_18690;transcript_78822;transcript_19121;transcript_19708;transc…
molecular_function	transporter activity	GO:0005215	transmembrane transporter activity	GO:0022857	cofactor transmembrane transporter activity	GO:0051184	53	0.00086914	transcript_82985;transcript_84575;transcript_64489;transcript_17017;transcript_77668;transcript_106378;transcript_18087;transcript_111393;transcript_12636;transcript_77832;transcript_14580;transcript_19499;transcript_23638;transcript_66024;transcript_118149;transcript_135671;transcript_109680;transcript_2460;transcript_101661;transcript_13810;transcript_90275;transcript_76802;transcript_109785;tr…
molecular_function	transporter activity	GO:0005215	transmembrane transporter activity	GO:0022857	carbohydrate derivative transmembrane transporter activity	GO:1901505	173	0.00283700	transcript_15286;transcript_73340;transcript_126577;transcript_17017;transcript_71674;transcript_25321;transcript_95906;transcript_75631;transcript_69331;transcript_45104;transcript_40630;transcript_23524;transcript_72781;transcript_138192;transcript_22894;transcript_39079;transcript_39071;transcript_105701;transcript_35373;transcript_37968;transcript_30616;transcript_116644;transcript_97785;tran…
molecular_function	transporter activity	GO:0005215	transmembrane transporter activity	GO:0022857	nucleobase-containing compound transmembrane transporter activity	GO:0015932	196	0.00321417	transcript_15286;transcript_73340;transcript_126577;transcript_17017;transcript_71674;transcript_25321;transcript_95906;transcript_39818;transcript_75631;transcript_34158;transcript_69331;transcript_45104;transcript_40630;transcript_23524;transcript_40776;transcript_72781;transcript_138192;transcript_22894;transcript_39079;transcript_39071;transcript_42036;transcript_105701;transcript_35373;trans…
molecular_function	transporter activity	GO:0005215	transmembrane transporter activity	GO:0022857	ion transmembrane transporter activity	GO:0015075	2590	0.04247294	transcript_109039;transcript_45674;transcript_114651;transcript_98246;transcript_106784;transcript_106788;transcript_33436;transcript_31590;transcript_35698;transcript_82985;transcript_84575;transcript_73506;transcript_28373;transcript_62362;transcript_120257;transcript_66620;transcript_140725;transcript_30669;transcript_57042;transcript_66990;transcript_14886;transcript_60667;transcript_91300;tr…
molecular_function	transporter activity	GO:0005215	transmembrane transporter activity	GO:0022857	modified amino acid transmembrane transporter activity	GO:0072349	21	0.00034438	transcript_76364;transcript_1342;transcript_34463;transcript_36476;transcript_47169;transcript_66024;transcript_14576;transcript_75712;transcript_123260;transcript_72534;transcript_116549;transcript_76802;transcript_13344;transcript_926;transcript_122809;transcript_93574;transcript_132257;transcript_66295;transcript_70936;transcript_2995;transcript_70963
molecular_function	transporter activity	GO:0005215	transmembrane transporter activity	GO:0022857	efflux transmembrane transporter activity	GO:0015562	10	0.00016399	transcript_37685;transcript_60753;transcript_58990;transcript_37228;transcript_1574;transcript_42026;transcript_18718;transcript_47644;transcript_36044;transcript_41223
molecular_function	transporter activity	GO:0005215	transmembrane transporter activity	GO:0022857	xenobiotic transmembrane transporter activity	GO:0042910	35	0.00057396	transcript_115382;transcript_97143;transcript_36476;transcript_46024;transcript_117871;transcript_110913;transcript_106488;transcript_88305;transcript_12053;transcript_83908;transcript_77807;transcript_105031;transcript_7638;transcript_67558;transcript_132086;transcript_10406;transcript_74607;transcript_72136;transcript_110104;transcript_91443;transcript_111199;transcript_111876;transcript_113057…
molecular_function	transporter activity	GO:0005215	transmembrane transporter activity	GO:0022857	oxidative phosphorylation uncoupler activity	GO:0017077	66	0.00108232	transcript_52682;transcript_51914;transcript_129203;transcript_58921;transcript_62335;transcript_95207;transcript_99672;transcript_30128;transcript_67235;transcript_47761;transcript_97335;transcript_120665;transcript_133736;transcript_45708;transcript_43915;transcript_147020;transcript_50719;transcript_56904;transcript_64497;transcript_63540;transcript_98245;transcript_91449;transcript_16337;tran…
molecular_function	transporter activity	GO:0005215	transmembrane transporter activity	GO:0022857	inorganic molecular entity transmembrane transporter activity	GO:0015318	2389	0.03917678	transcript_109039;transcript_45674;transcript_114651;transcript_98246;transcript_106784;transcript_33436;transcript_31590;transcript_35698;transcript_82985;transcript_84575;transcript_65681;transcript_28373;transcript_62362;transcript_120257;transcript_66620;transcript_140725;transcript_30669;transcript_57042;transcript_66990;transcript_14886;transcript_60667;transcript_91300;transcript_38313;tra…
molecular_function	molecular function regulator	GO:0098772	channel regulator activity	GO:0016247	channel inhibitor activity	GO:0016248	30	0.00049196	transcript_64489;transcript_30109;transcript_964;transcript_73423;transcript_71316;transcript_11749;transcript_49577;transcript_100462;transcript_13937;transcript_81335;transcript_1585;transcript_2460;transcript_121094;transcript_117602;transcript_57085;transcript_28546;transcript_25795;transcript_92602;transcript_95811;transcript_140111;transcript_48747;transcript_14810;transcript_134022;transcr…
molecular_function	molecular function regulator	GO:0098772	channel regulator activity	GO:0016247	channel activator activity	GO:0099103	2	0.00003280	transcript_128393;transcript_30963
molecular_function	molecular function regulator	GO:0098772	channel regulator activity	GO:0016247	ion channel regulator activity	GO:0099106	106	0.00173827	transcript_90033;transcript_64489;transcript_102367;transcript_105949;transcript_30109;transcript_81674;transcript_964;transcript_73423;transcript_83076;transcript_21496;transcript_93362;transcript_49786;transcript_128393;transcript_31162;transcript_61182;transcript_71316;transcript_11749;transcript_124821;transcript_121957;transcript_61446;transcript_49577;transcript_100462;transcript_26016;tran…
molecular_function	molecular function regulator	GO:0098772	channel regulator activity	GO:0016247	sodium channel regulator activity	GO:0017080	12	0.00019679	transcript_73423;transcript_148922;transcript_123970;transcript_4311;transcript_23580;transcript_85898;transcript_125588;transcript_9587;transcript_56811;transcript_102006;transcript_71275;transcript_4363
molecular_function	molecular function regulator	GO:0098772	channel regulator activity	GO:0016247	chloride channel regulator activity	GO:0017081	8	0.00013119	transcript_30109;transcript_1585;transcript_117602;transcript_57085;transcript_140111;transcript_129787;transcript_40806;transcript_38141
molecular_function	molecular function regulator	GO:0098772	enzyme regulator activity	GO:0030234	ubiquitin-protein transferase regulator activity	GO:0055106	9	0.00014759	transcript_50963;transcript_124076;transcript_18376;transcript_133149;transcript_16018;transcript_130466;transcript_125560;transcript_3357;transcript_71008
molecular_function	molecular function regulator	GO:0098772	enzyme regulator activity	GO:0030234	kinase regulator activity	GO:0019207	382	0.00626435	transcript_110545;transcript_89622;transcript_66621;transcript_15283;transcript_68605;transcript_101139;transcript_116453;transcript_47007;transcript_33115;transcript_14925;transcript_44065;transcript_99942;transcript_71356;transcript_84318;transcript_22723;transcript_112787;transcript_64217;transcript_93489;transcript_90289;transcript_75866;transcript_68021;transcript_135754;transcript_62458;tra…
molecular_function	molecular function regulator	GO:0098772	enzyme regulator activity	GO:0030234	phosphatase regulator activity	GO:0019208	280	0.00459167	transcript_70664;transcript_118713;transcript_94935;transcript_39058;transcript_81174;transcript_95217;transcript_75777;transcript_3089;transcript_60208;transcript_104900;transcript_4337;transcript_40212;transcript_91430;transcript_6747;transcript_80869;transcript_126861;transcript_83101;transcript_11677;transcript_102789;transcript_31685;transcript_74291;transcript_23015;transcript_8918;transcri…
molecular_function	molecular function regulator	GO:0098772	enzyme regulator activity	GO:0030234	cysteine-type endopeptidase regulator activity involved in apoptotic process	GO:0043028	23	0.00037717	transcript_44365;transcript_17234;transcript_117323;transcript_101406;transcript_29404;transcript_142875;transcript_19827;transcript_87997;transcript_81939;transcript_67218;transcript_132761;transcript_124673;transcript_139857;transcript_101597;transcript_49425;transcript_43228;transcript_56336;transcript_58853;transcript_24666;transcript_145154;transcript_80114;transcript_55243;transcript_43291
molecular_function	molecular function regulator	GO:0098772	enzyme regulator activity	GO:0030234	nucleoside-triphosphatase regulator activity	GO:0060589	934	0.01531650	transcript_45674;transcript_52766;transcript_31596;transcript_99688;transcript_85629;transcript_63906;transcript_105054;transcript_59478;transcript_63777;transcript_26916;transcript_1872;transcript_70460;transcript_73345;transcript_61663;transcript_451;transcript_7074;transcript_84855;transcript_67804;transcript_126578;transcript_70997;transcript_68609;transcript_75202;transcript_121331;transcrip…
molecular_function	molecular function regulator	GO:0098772	enzyme regulator activity	GO:0030234	peptidase regulator activity	GO:0061134	762	0.01249590	transcript_78944;transcript_136875;transcript_49812;transcript_55236;transcript_107259;transcript_41749;transcript_111637;transcript_93422;transcript_66991;transcript_13144;transcript_16244;transcript_39426;transcript_40434;transcript_14716;transcript_66857;transcript_119250;transcript_88743;transcript_120939;transcript_97183;transcript_12661;transcript_86215;transcript_82040;transcript_44031;tra…
molecular_function	molecular function regulator	GO:0098772	enzyme regulator activity	GO:0030234	methionine adenosyltransferase regulator activity	GO:0048270	11	0.00018039	transcript_70915;transcript_62693;transcript_92041;transcript_89300;transcript_55951;transcript_2407;transcript_64166;transcript_79518;transcript_91796;transcript_57874;transcript_72416
molecular_function	molecular function regulator	GO:0098772	enzyme regulator activity	GO:0030234	enzyme activator activity	GO:0008047	1125	0.01844867	transcript_45674;transcript_52766;transcript_31596;transcript_99688;transcript_118713;transcript_85629;transcript_63906;transcript_66621;transcript_105054;transcript_59478;transcript_63777;transcript_26916;transcript_1872;transcript_148836;transcript_105023;transcript_70460;transcript_73345;transcript_61663;transcript_451;transcript_7074;transcript_84855;transcript_67804;transcript_126578;transcr…
molecular_function	molecular function regulator	GO:0098772	enzyme regulator activity	GO:0030234	ornithine decarboxylase regulator activity	GO:0042979	21	0.00034438	transcript_13422;transcript_14585;transcript_25785;transcript_13121;transcript_38054;transcript_10767;transcript_10895;transcript_29010;transcript_57984;transcript_77229;transcript_7123;transcript_124004;transcript_25509;transcript_5429;transcript_48226;transcript_145906;transcript_79170;transcript_34233;transcript_91008;transcript_135195;transcript_111009
molecular_function	molecular function regulator	GO:0098772	enzyme regulator activity	GO:0030234	cyclase regulator activity	GO:0010851	3	0.00004920	transcript_115216;transcript_121230;transcript_12171
molecular_function	molecular function regulator	GO:0098772	enzyme regulator activity	GO:0030234	enzyme inhibitor activity	GO:0004857	893	0.01464415	transcript_78944;transcript_136875;transcript_49812;transcript_55236;transcript_107259;transcript_41749;transcript_111637;transcript_93422;transcript_94935;transcript_66991;transcript_13144;transcript_16244;transcript_39426;transcript_40434;transcript_14716;transcript_66857;transcript_119250;transcript_88743;transcript_120939;transcript_97183;transcript_12661;transcript_86215;transcript_82040;tra…
molecular_function	molecular function regulator	GO:0098772	enzyme regulator activity	GO:0030234	DNA polymerase processivity factor activity	GO:0030337	28	0.00045917	transcript_10517;transcript_127049;transcript_73816;transcript_21983;transcript_22117;transcript_140660;transcript_114821;transcript_98230;transcript_49719;transcript_86098;transcript_101992;transcript_135523;transcript_133177;transcript_22431;transcript_131516;transcript_124009;transcript_137095;transcript_23207;transcript_107336;transcript_25582;transcript_16485;transcript_131477;transcript_102…
molecular_function	molecular function regulator	GO:0098772	receptor regulator activity	GO:0030545	neurotransmitter receptor regulator activity	GO:0099602	4	0.00006560	transcript_130500;transcript_99625;transcript_21710;transcript_72372
molecular_function	molecular function regulator	GO:0098772	receptor regulator activity	GO:0030545	signaling receptor activator activity	GO:0030546	410	0.00672352	transcript_114651;transcript_7848;transcript_73344;transcript_42712;transcript_23758;transcript_121331;transcript_97181;transcript_49464;transcript_76139;transcript_126982;transcript_33113;transcript_25737;transcript_49142;transcript_127939;transcript_34847;transcript_145596;transcript_50926;transcript_77756;transcript_65971;transcript_129047;transcript_16873;transcript_50553;transcript_142679;tr…
molecular_function	molecular function regulator	GO:0098772	receptor regulator activity	GO:0030545	receptor inhibitor activity	GO:0030547	13	0.00021318	transcript_5457;transcript_33169;transcript_76131;transcript_10836;transcript_22331;transcript_70645;transcript_67799;transcript_38906;transcript_3608;transcript_39693;transcript_106254;transcript_67863;transcript_62914
molecular_function	molecular function regulator	GO:0098772	guanyl-nucleotide exchange factor activity	GO:0005085	Ras guanyl-nucleotide exchange factor activity	GO:0005088	194	0.00318137	transcript_92641;transcript_71356;transcript_22723;transcript_75289;transcript_31524;transcript_52591;transcript_5669;transcript_91264;transcript_149338;transcript_38604;transcript_42243;transcript_49638;transcript_116398;transcript_63769;transcript_78196;transcript_63569;transcript_31634;transcript_97081;transcript_50209;transcript_139753;transcript_58371;transcript_14322;transcript_61031;transc…
molecular_function	molecular function regulator	GO:0098772	guanyl-nucleotide exchange factor activity	GO:0005085	ARF guanyl-nucleotide exchange factor activity	GO:0005086	61	0.00100033	transcript_51926;transcript_12660;transcript_87038;transcript_115234;transcript_64210;transcript_96758;transcript_1794;transcript_123617;transcript_7581;transcript_31778;transcript_76293;transcript_80819;transcript_38855;transcript_86475;transcript_99216;transcript_85103;transcript_42141;transcript_69986;transcript_1956;transcript_109096;transcript_59388;transcript_64788;transcript_121256;transcr…
molecular_function	binding	GO:0005488	heterocyclic compound binding	GO:1901363	nucleic acid binding	GO:0003676	17020	0.27910790	transcript_95048;transcript_90039;transcript_109034;transcript_90037;transcript_109033;transcript_109032;transcript_114388;transcript_42902;transcript_42905;transcript_114659;transcript_3641;transcript_3643;transcript_29590;transcript_115387;transcript_7555;transcript_7559;transcript_81399;transcript_80663;transcript_78944;transcript_107788;transcript_78942;transcript_78949;transcript_78948;trans…
molecular_function	binding	GO:0005488	heterocyclic compound binding	GO:1901363	folic acid binding	GO:0005542	14	0.00022958	transcript_72321;transcript_123690;transcript_105914;transcript_143659;transcript_137732;transcript_117133;transcript_53593;transcript_138159;transcript_121345;transcript_23105;transcript_90154;transcript_61792;transcript_45607;transcript_36502
molecular_function	binding	GO:0005488	heterocyclic compound binding	GO:1901363	biotin binding	GO:0009374	21	0.00034438	transcript_44711;transcript_53874;transcript_39367;transcript_18968;transcript_71527;transcript_58162;transcript_42198;transcript_27611;transcript_28067;transcript_33056;transcript_89397;transcript_86513;transcript_42871;transcript_43569;transcript_114406;transcript_37048;transcript_40443;transcript_101009;transcript_61296;transcript_1391;transcript_62806
molecular_function	binding	GO:0005488	heterocyclic compound binding	GO:1901363	riboflavin binding	GO:1902444	7	0.00011479	transcript_148059;transcript_135883;transcript_146385;transcript_66687;transcript_59520;transcript_137955;transcript_25786
molecular_function	binding	GO:0005488	heterocyclic compound binding	GO:1901363	nucleoside phosphate binding	GO:1901265	9084	0.14896687	transcript_90033;transcript_90037;transcript_53104;transcript_53100;transcript_42909;transcript_3643;transcript_78941;transcript_31223;transcript_47740;transcript_47742;transcript_106785;transcript_106788;transcript_49819;transcript_49811;transcript_61191;transcript_68645;transcript_76892;transcript_41464;transcript_81535;transcript_81536;transcript_77417;transcript_107251;transcript_48148;transc…
molecular_function	binding	GO:0005488	heterocyclic compound binding	GO:1901363	macrolide binding	GO:0005527	7	0.00011479	transcript_55484;transcript_964;transcript_8497;transcript_49577;transcript_121094;transcript_25795;transcript_14810
molecular_function	binding	GO:0005488	heterocyclic compound binding	GO:1901363	nucleoside binding	GO:0001882	1596	0.02617252	transcript_90033;transcript_107251;transcript_76687;transcript_84395;transcript_121698;transcript_24433;transcript_24439;transcript_24382;transcript_128408;transcript_29652;transcript_66996;transcript_93078;transcript_29456;transcript_42755;transcript_105023;transcript_142245;transcript_57521;transcript_13806;transcript_456;transcript_85988;transcript_67802;transcript_87298;transcript_19095;trans…
molecular_function	binding	GO:0005488	heterocyclic compound binding	GO:1901363	thiamine binding	GO:0030975	2	0.00003280	transcript_91899;transcript_117237
molecular_function	binding	GO:0005488	heterocyclic compound binding	GO:1901363	thiamine pyrophosphate binding	GO:0030976	53	0.00086914	transcript_41535;transcript_59639;transcript_92730;transcript_105594;transcript_45889;transcript_59143;transcript_69905;transcript_137433;transcript_83716;transcript_98131;transcript_29866;transcript_46909;transcript_47842;transcript_138892;transcript_65470;transcript_59016;transcript_29227;transcript_45205;transcript_74756;transcript_6139;transcript_32779;transcript_599;transcript_103783;transcr…
molecular_function	binding	GO:0005488	heterocyclic compound binding	GO:1901363	tetrapyrrole binding	GO:0046906	560	0.00918334	transcript_3648;transcript_47748;transcript_107251;transcript_19265;transcript_64489;transcript_127449;transcript_48807;transcript_18949;transcript_70469;transcript_50550;transcript_52046;transcript_115778;transcript_56107;transcript_117320;transcript_114144;transcript_4535;transcript_20212;transcript_66131;transcript_48674;transcript_77140;transcript_36179;transcript_100065;transcript_16428;tran…
molecular_function	binding	GO:0005488	heterocyclic compound binding	GO:1901363	serotonin binding	GO:0051378	10	0.00016399	transcript_111281;transcript_38633;transcript_38959;transcript_81602;transcript_68188;transcript_122703;transcript_38185;transcript_48854;transcript_40264;transcript_18827
molecular_function	binding	GO:0005488	heterocyclic compound binding	GO:1901363	lipoic acid binding	GO:0031405	1	0.00001640	transcript_6998
molecular_function	binding	GO:0005488	heterocyclic compound binding	GO:1901363	nucleobase binding	GO:0002054	2	0.00003280	transcript_121769;transcript_15910
molecular_function	binding	GO:0005488	heterocyclic compound binding	GO:1901363	molybdopterin cofactor binding	GO:0043546	20	0.00032798	transcript_19265;transcript_20176;transcript_165;transcript_106021;transcript_33310;transcript_43599;transcript_49025;transcript_79625;transcript_93239;transcript_59255;transcript_52956;transcript_55884;transcript_45881;transcript_56721;transcript_46427;transcript_45585;transcript_29480;transcript_128000;transcript_79809;transcript_33295
molecular_function	binding	GO:0005488	heterocyclic compound binding	GO:1901363	vitamin B6 binding	GO:0070279	292	0.00478846	transcript_78535;transcript_38430;transcript_59474;transcript_42911;transcript_49666;transcript_116699;transcript_79582;transcript_79589;transcript_55483;transcript_87318;transcript_146840;transcript_43716;transcript_143506;transcript_45442;transcript_140153;transcript_23256;transcript_92269;transcript_24700;transcript_27547;transcript_46300;transcript_115037;transcript_85565;transcript_9708;tran…
molecular_function	binding	GO:0005488	amine binding	GO:0043176	serotonin binding	GO:0051378	10	0.00016399	transcript_111281;transcript_38633;transcript_38959;transcript_81602;transcript_68188;transcript_122703;transcript_38185;transcript_48854;transcript_40264;transcript_18827
molecular_function	binding	GO:0005488	extracellular matrix binding	GO:0050840	laminin binding	GO:0043236	12	0.00019679	transcript_25867;transcript_31196;transcript_146370;transcript_39790;transcript_84056;transcript_26606;transcript_63440;transcript_53653;transcript_42494;transcript_31315;transcript_147934;transcript_32087
molecular_function	binding	GO:0005488	protein binding	GO:0005515	histone binding	GO:0042393	463	0.00759265	transcript_47742;transcript_24384;transcript_24152;transcript_65613;transcript_129652;transcript_79142;transcript_96279;transcript_95210;transcript_5794;transcript_645;transcript_23096;transcript_1153;transcript_50186;transcript_45967;transcript_98810;transcript_61939;transcript_18492;transcript_108276;transcript_106864;transcript_31921;transcript_9962;transcript_5952;transcript_30086;transcript_…
molecular_function	binding	GO:0005488	protein binding	GO:0005515	cullin family protein binding	GO:0097602	34	0.00055756	transcript_40019;transcript_83080;transcript_35681;transcript_94554;transcript_39843;transcript_45601;transcript_103706;transcript_85685;transcript_83395;transcript_78491;transcript_102592;transcript_107608;transcript_64667;transcript_119435;transcript_62404;transcript_86974;transcript_4231;transcript_15547;transcript_14846;transcript_5205;transcript_66265;transcript_133661;transcript_66696;trans…
molecular_function	binding	GO:0005488	protein binding	GO:0005515	identical protein binding	GO:0042802	651	0.01067563	transcript_31597;transcript_2253;transcript_48807;transcript_135659;transcript_42755;transcript_104046;transcript_25404;transcript_70561;transcript_60410;transcript_52682;transcript_77667;transcript_76138;transcript_92593;transcript_47074;transcript_81887;transcript_37608;transcript_23096;transcript_1152;transcript_102935;transcript_133799;transcript_26302;transcript_140051;transcript_130539;tran…
molecular_function	binding	GO:0005488	protein binding	GO:0005515	importin-alpha family protein binding	GO:0061676	20	0.00032798	transcript_114604;transcript_49246;transcript_97868;transcript_41466;transcript_73992;transcript_48825;transcript_94141;transcript_22416;transcript_105350;transcript_53246;transcript_106689;transcript_19455;transcript_74488;transcript_44016;transcript_95957;transcript_28117;transcript_19557;transcript_128235;transcript_95011;transcript_15154
molecular_function	binding	GO:0005488	protein binding	GO:0005515	p53 binding	GO:0002039	47	0.00077074	transcript_61939;transcript_46292;transcript_144088;transcript_94798;transcript_118902;transcript_50807;transcript_71704;transcript_19041;transcript_77653;transcript_54164;transcript_40057;transcript_18800;transcript_46872;transcript_88551;transcript_45886;transcript_113367;transcript_28697;transcript_139935;transcript_79890;transcript_100496;transcript_118627;transcript_123709;transcript_9695;tr…
molecular_function	binding	GO:0005488	protein binding	GO:0005515	insulin receptor substrate binding	GO:0043560	39	0.00063955	transcript_30677;transcript_115897;transcript_115891;transcript_88169;transcript_2114;transcript_47212;transcript_52015;transcript_19411;transcript_18808;transcript_96385;transcript_685;transcript_108394;transcript_35459;transcript_30734;transcript_94191;transcript_132308;transcript_5924;transcript_70342;transcript_93034;transcript_74367;transcript_110797;transcript_1414;transcript_25451;transcri…
molecular_function	binding	GO:0005488	protein binding	GO:0005515	alpha-catenin binding	GO:0045294	19	0.00031158	transcript_62976;transcript_56800;transcript_92568;transcript_72479;transcript_94772;transcript_69501;transcript_72071;transcript_64494;transcript_70426;transcript_106289;transcript_67890;transcript_10393;transcript_47047;transcript_79727;transcript_94776;transcript_63614;transcript_41186;transcript_124977;transcript_110785
molecular_function	binding	GO:0005488	protein binding	GO:0005515	apolipoprotein binding	GO:0034185	2	0.00003280	transcript_128699;transcript_15947
molecular_function	binding	GO:0005488	protein binding	GO:0005515	co-receptor binding	GO:0039706	12	0.00019679	transcript_5457;transcript_33169;transcript_76131;transcript_10836;transcript_70645;transcript_67799;transcript_38906;transcript_3608;transcript_39693;transcript_106254;transcript_67863;transcript_62914
molecular_function	binding	GO:0005488	protein binding	GO:0005515	enzyme binding	GO:0019899	3127	0.05127911	transcript_136878;transcript_31221;transcript_49810;transcript_31596;transcript_31591;transcript_55230;transcript_99688;transcript_76687;transcript_19263;transcript_106129;transcript_70990;transcript_40294;transcript_5175;transcript_110542;transcript_118712;transcript_51926;transcript_2253;transcript_59471;transcript_63777;transcript_87047;transcript_49818;transcript_140358;transcript_130141;tran…
molecular_function	binding	GO:0005488	protein binding	GO:0005515	protein C-terminus binding	GO:0008022	9	0.00014759	transcript_88749;transcript_31338;transcript_102380;transcript_1744;transcript_114375;transcript_198;transcript_82296;transcript_114866;transcript_113224
molecular_function	binding	GO:0005488	protein binding	GO:0005515	Wnt-protein binding	GO:0017147	80	0.00131191	transcript_116484;transcript_104094;transcript_34605;transcript_112787;transcript_803;transcript_67686;transcript_51896;transcript_41973;transcript_64779;transcript_33946;transcript_19363;transcript_39493;transcript_80559;transcript_19281;transcript_126236;transcript_42402;transcript_17580;transcript_20145;transcript_73000;transcript_43974;transcript_19075;transcript_140613;transcript_621;transcr…
molecular_function	binding	GO:0005488	protein binding	GO:0005515	SNARE binding	GO:0000149	417	0.00683831	transcript_70999;transcript_101550;transcript_60594;transcript_143928;transcript_87672;transcript_1872;transcript_74569;transcript_81362;transcript_52043;transcript_83138;transcript_41533;transcript_132037;transcript_60414;transcript_96872;transcript_113007;transcript_114147;transcript_76816;transcript_116792;transcript_67574;transcript_67571;transcript_87505;transcript_36149;transcript_49910;tra…
molecular_function	binding	GO:0005488	protein binding	GO:0005515	chaperone binding	GO:0051087	106	0.00173827	transcript_29235;transcript_147270;transcript_24549;transcript_23838;transcript_24209;transcript_102846;transcript_290;transcript_34232;transcript_122447;transcript_46846;transcript_142486;transcript_53648;transcript_678;transcript_54458;transcript_27660;transcript_114350;transcript_126347;transcript_91466;transcript_52092;transcript_48930;transcript_130478;transcript_46539;transcript_47839;trans…
molecular_function	binding	GO:0005488	protein binding	GO:0005515	unfolded protein binding	GO:0051082	294	0.00482125	transcript_81535;transcript_61507;transcript_138927;transcript_29658;transcript_97974;transcript_1875;transcript_5569;transcript_2725;transcript_125171;transcript_55484;transcript_65603;transcript_87503;transcript_29235;transcript_20586;transcript_124520;transcript_57441;transcript_53216;transcript_24549;transcript_24209;transcript_6952;transcript_113346;transcript_34232;transcript_122447;transcr…
molecular_function	binding	GO:0005488	protein binding	GO:0005515	calmodulin binding	GO:0005516	329	0.00539521	transcript_77419;transcript_46593;transcript_85623;transcript_2254;transcript_30958;transcript_130141;transcript_77415;transcript_56108;transcript_113007;transcript_84667;transcript_44581;transcript_65608;transcript_67574;transcript_108274;transcript_142578;transcript_112915;transcript_103748;transcript_3718;transcript_50710;transcript_107093;transcript_46299;transcript_123580;transcript_104981;t…
molecular_function	binding	GO:0005488	protein binding	GO:0005515	misfolded protein binding	GO:0051787	50	0.00081994	transcript_57441;transcript_23838;transcript_105864;transcript_88962;transcript_73993;transcript_28610;transcript_50188;transcript_13374;transcript_93356;transcript_93043;transcript_120863;transcript_11722;transcript_28538;transcript_101630;transcript_22522;transcript_87757;transcript_107428;transcript_57986;transcript_38844;transcript_89299;transcript_5130;transcript_53375;transcript_66799;trans…
molecular_function	binding	GO:0005488	protein binding	GO:0005515	proline-rich region binding	GO:0070064	3	0.00004920	transcript_43344;transcript_57137;transcript_51563
molecular_function	binding	GO:0005488	protein binding	GO:0005515	G-protein alpha-subunit binding	GO:0001965	20	0.00032798	transcript_126863;transcript_58493;transcript_29145;transcript_27906;transcript_106401;transcript_67823;transcript_37129;transcript_62533;transcript_46081;transcript_100148;transcript_79757;transcript_78588;transcript_43104;transcript_89349;transcript_63621;transcript_34709;transcript_19062;transcript_85422;transcript_129621;transcript_68894
molecular_function	binding	GO:0005488	protein binding	GO:0005515	fibronectin binding	GO:0001968	29	0.00047557	transcript_99067;transcript_115234;transcript_64210;transcript_109141;transcript_7581;transcript_6397;transcript_22130;transcript_84693;transcript_1956;transcript_64788;transcript_1778;transcript_128988;transcript_55367;transcript_18401;transcript_100523;transcript_69437;transcript_67711;transcript_57135;transcript_91580;transcript_83914;transcript_54852;transcript_50870;transcript_60847;transcri…
molecular_function	binding	GO:0005488	protein binding	GO:0005515	heat shock protein binding	GO:0031072	152	0.00249262	transcript_81535;transcript_88212;transcript_29658;transcript_55484;transcript_152;transcript_150;transcript_57441;transcript_53216;transcript_34232;transcript_122447;transcript_49788;transcript_148057;transcript_142486;transcript_53648;transcript_45276;transcript_1717;transcript_31396;transcript_38956;transcript_29505;transcript_33943;transcript_678;transcript_137839;transcript_91466;transcript_…
molecular_function	binding	GO:0005488	protein binding	GO:0005515	proteoglycan binding	GO:0043394	19	0.00031158	transcript_38315;transcript_70561;transcript_60410;transcript_81887;transcript_34046;transcript_45516;transcript_101624;transcript_20145;transcript_75966;transcript_53002;transcript_55287;transcript_111938;transcript_74200;transcript_31320;transcript_44525;transcript_60542;transcript_2136;transcript_83026;transcript_137414
molecular_function	binding	GO:0005488	protein binding	GO:0005515	profilin binding	GO:0005522	64	0.00104952	transcript_10514;transcript_136448;transcript_129597;transcript_12080;transcript_112818;transcript_10788;transcript_97301;transcript_7048;transcript_11745;transcript_114522;transcript_108165;transcript_132587;transcript_15699;transcript_112848;transcript_21541;transcript_137313;transcript_70393;transcript_120727;transcript_140006;transcript_12298;transcript_11170;transcript_12310;transcript_13085…
molecular_function	binding	GO:0005488	protein binding	GO:0005515	transcription factor binding	GO:0008134	899	0.01474254	transcript_104787;transcript_49817;transcript_31591;transcript_96129;transcript_130141;transcript_28503;transcript_142244;transcript_46629;transcript_104046;transcript_49662;transcript_67800;transcript_6850;transcript_62976;transcript_122683;transcript_39577;transcript_91112;transcript_99;transcript_72325;transcript_55484;transcript_49468;transcript_140676;transcript_116450;transcript_35817;trans…
molecular_function	binding	GO:0005488	protein binding	GO:0005515	G-protein beta-subunit binding	GO:0031681	19	0.00031158	transcript_70998;transcript_77415;transcript_87168;transcript_26984;transcript_28734;transcript_70626;transcript_91843;transcript_107832;transcript_64049;transcript_74576;transcript_116048;transcript_53049;transcript_146824;transcript_52535;transcript_87360;transcript_56322;transcript_87332;transcript_51013;transcript_67543
molecular_function	binding	GO:0005488	protein binding	GO:0005515	dynein light chain binding	GO:0045503	41	0.00067235	transcript_59211;transcript_71670;transcript_109668;transcript_3719;transcript_109375;transcript_107627;transcript_8145;transcript_110123;transcript_80103;transcript_98392;transcript_91256;transcript_38129;transcript_9906;transcript_119009;transcript_101089;transcript_10273;transcript_109045;transcript_112954;transcript_133495;transcript_131659;transcript_13265;transcript_7930;transcript_11198;tr…
molecular_function	binding	GO:0005488	protein binding	GO:0005515	dynein heavy chain binding	GO:0045504	54	0.00088554	transcript_59211;transcript_71670;transcript_109668;transcript_3719;transcript_109375;transcript_107627;transcript_8145;transcript_31256;transcript_110123;transcript_80103;transcript_98392;transcript_91256;transcript_38129;transcript_9906;transcript_119009;transcript_135955;transcript_101089;transcript_10273;transcript_109045;transcript_102523;transcript_112954;transcript_88095;transcript_133495;…
molecular_function	binding	GO:0005488	protein binding	GO:0005515	dynein intermediate chain binding	GO:0045505	26	0.00042637	transcript_28443;transcript_87355;transcript_61829;transcript_8245;transcript_8387;transcript_58327;transcript_89510;transcript_29441;transcript_59726;transcript_114718;transcript_112554;transcript_130236;transcript_32608;transcript_105747;transcript_23530;transcript_31613;transcript_27941;transcript_25391;transcript_35725;transcript_117664;transcript_86787;transcript_8837;transcript_80448;transc…
molecular_function	binding	GO:0005488	protein binding	GO:0005515	insulin binding	GO:0043559	10	0.00016399	transcript_115897;transcript_115891;transcript_18808;transcript_685;transcript_35459;transcript_1414;transcript_29072;transcript_34668;transcript_110352;transcript_130270
molecular_function	binding	GO:0005488	protein binding	GO:0005515	modification-dependent protein binding	GO:0140030	379	0.00621515	transcript_47742;transcript_106128;transcript_85985;transcript_65613;transcript_79059;transcript_97183;transcript_76138;transcript_95210;transcript_75775;transcript_5794;transcript_645;transcript_91092;transcript_1153;transcript_59943;transcript_98810;transcript_48881;transcript_97638;transcript_61939;transcript_50921;transcript_59635;transcript_106864;transcript_31921;transcript_9962;transcript_…
molecular_function	binding	GO:0005488	protein binding	GO:0005515	translation initiation factor binding	GO:0031369	70	0.00114792	transcript_115387;transcript_145788;transcript_109891;transcript_95095;transcript_127687;transcript_80097;transcript_115170;transcript_61105;transcript_70375;transcript_141599;transcript_73050;transcript_125973;transcript_88138;transcript_61573;transcript_25784;transcript_4904;transcript_46569;transcript_90782;transcript_4151;transcript_148926;transcript_15333;transcript_113485;transcript_118071;…
molecular_function	binding	GO:0005488	protein binding	GO:0005515	protein binding, bridging	GO:0030674	263	0.00431289	transcript_31221;transcript_75901;transcript_60594;transcript_79934;transcript_82663;transcript_41533;transcript_120938;transcript_49463;transcript_39351;transcript_102704;transcript_88169;transcript_34391;transcript_74042;transcript_112832;transcript_49919;transcript_78115;transcript_97512;transcript_49911;transcript_124527;transcript_29249;transcript_41396;transcript_64571;transcript_121485;tra…
molecular_function	binding	GO:0005488	protein binding	GO:0005515	signaling receptor binding	GO:0005102	2034	0.03335520	transcript_114651;transcript_31221;transcript_81534;transcript_31591;transcript_104640;transcript_106120;transcript_75017;transcript_64488;transcript_38314;transcript_38315;transcript_87047;transcript_86427;transcript_52561;transcript_76704;transcript_7848;transcript_83271;transcript_5560;transcript_79934;transcript_19845;transcript_73344;transcript_19840;transcript_42712;transcript_31414;transcr…
molecular_function	binding	GO:0005488	protein binding	GO:0005515	complement binding	GO:0001848	23	0.00037717	transcript_140151;transcript_61437;transcript_107199;transcript_36249;transcript_11864;transcript_146088;transcript_108403;transcript_21940;transcript_136659;transcript_61861;transcript_100753;transcript_17932;transcript_23485;transcript_94182;transcript_74092;transcript_103620;transcript_6575;transcript_131019;transcript_147037;transcript_124150;transcript_57203;transcript_84345;transcript_61215
molecular_function	binding	GO:0005488	protein binding	GO:0005515	dynein light intermediate chain binding	GO:0051959	36	0.00059036	transcript_49999;transcript_87355;transcript_11422;transcript_61829;transcript_36764;transcript_31440;transcript_8387;transcript_58327;transcript_4745;transcript_89510;transcript_36463;transcript_116034;transcript_88887;transcript_87510;transcript_59726;transcript_114718;transcript_112554;transcript_6133;transcript_66239;transcript_130236;transcript_85854;transcript_92934;transcript_105747;transc…
molecular_function	binding	GO:0005488	protein binding	GO:0005515	cytoskeletal protein binding	GO:0008092	3918	0.06425057	transcript_92622;transcript_106785;transcript_81536;transcript_73975;transcript_77419;transcript_100208;transcript_19263;transcript_89782;transcript_37331;transcript_5172;transcript_5176;transcript_41742;transcript_41740;transcript_70661;transcript_110542;transcript_127199;transcript_68105;transcript_2253;transcript_65359;transcript_2254;transcript_134120;transcript_69475;transcript_66621;transcr…
molecular_function	binding	GO:0005488	protein binding	GO:0005515	basal transcription machinery binding	GO:0001098	171	0.00280420	transcript_136878;transcript_70990;transcript_32944;transcript_49662;transcript_91112;transcript_23549;transcript_59005;transcript_137379;transcript_131795;transcript_76284;transcript_119567;transcript_75123;transcript_75125;transcript_56226;transcript_95823;transcript_56711;transcript_63250;transcript_46525;transcript_8810;transcript_28484;transcript_119844;transcript_68479;transcript_118307;tra…
molecular_function	binding	GO:0005488	protein binding	GO:0005515	protein dimerization activity	GO:0046983	941	0.01543129	transcript_72592;transcript_40294;transcript_2253;transcript_94456;transcript_95532;transcript_130141;transcript_42755;transcript_142244;transcript_46629;transcript_104046;transcript_49660;transcript_19099;transcript_25404;transcript_43050;transcript_119252;transcript_129653;transcript_122689;transcript_121338;transcript_39577;transcript_86214;transcript_77667;transcript_92593;transcript_47074;tr…
molecular_function	binding	GO:0005488	protein binding	GO:0005515	cytokine binding	GO:0019955	58	0.00095113	transcript_64763;transcript_12993;transcript_25510;transcript_19461;transcript_130380;transcript_104476;transcript_7669;transcript_35834;transcript_30903;transcript_116124;transcript_100941;transcript_38150;transcript_27328;transcript_23143;transcript_127360;transcript_10384;transcript_147143;transcript_55981;transcript_59717;transcript_61554;transcript_115804;transcript_45019;transcript_142588;t…
molecular_function	binding	GO:0005488	protein binding	GO:0005515	beta-catenin binding	GO:0008013	110	0.00180387	transcript_70561;transcript_20588;transcript_73193;transcript_144088;transcript_138430;transcript_78674;transcript_1968;transcript_57600;transcript_36762;transcript_39412;transcript_64772;transcript_79692;transcript_64128;transcript_131153;transcript_69142;transcript_26762;transcript_40164;transcript_101624;transcript_35964;transcript_105566;transcript_141442;transcript_19829;transcript_119815;tr…
molecular_function	binding	GO:0005488	protein binding	GO:0005515	connexin binding	GO:0071253	19	0.00031158	transcript_62301;transcript_18678;transcript_51225;transcript_35490;transcript_110345;transcript_50722;transcript_51126;transcript_60816;transcript_134520;transcript_143616;transcript_125564;transcript_37780;transcript_47409;transcript_132410;transcript_1537;transcript_3038;transcript_1407;transcript_37122;transcript_126801
molecular_function	binding	GO:0005488	protein binding	GO:0005515	phosphoprotein binding	GO:0051219	47	0.00077074	transcript_72868;transcript_116344;transcript_66892;transcript_1234;transcript_72548;transcript_55563;transcript_52113;transcript_147410;transcript_88035;transcript_59145;transcript_18732;transcript_90190;transcript_78308;transcript_62539;transcript_8166;transcript_45787;transcript_78275;transcript_58801;transcript_53141;transcript_76172;transcript_33877;transcript_38966;transcript_93636;transcri…
molecular_function	binding	GO:0005488	protein binding	GO:0005515	laminin binding	GO:0043236	12	0.00019679	transcript_25867;transcript_31196;transcript_146370;transcript_39790;transcript_84056;transcript_26606;transcript_63440;transcript_53653;transcript_42494;transcript_31315;transcript_147934;transcript_32087
molecular_function	binding	GO:0005488	protein binding	GO:0005515	protein domain specific binding	GO:0019904	325	0.00532962	transcript_2253;transcript_126312;transcript_97974;transcript_1875;transcript_126387;transcript_8240;transcript_115897;transcript_115891;transcript_72868;transcript_11348;transcript_26302;transcript_87503;transcript_50887;transcript_140157;transcript_90284;transcript_47179;transcript_147272;transcript_139994;transcript_66892;transcript_10514;transcript_148978;transcript_136448;transcript_5956;tra…
molecular_function	binding	GO:0005488	protein binding	GO:0005515	protein self-association	GO:0043621	14	0.00022958	transcript_115170;transcript_61676;transcript_61573;transcript_4151;transcript_70218;transcript_113832;transcript_62707;transcript_120486;transcript_2870;transcript_2007;transcript_84416;transcript_96822;transcript_50397;transcript_144655
molecular_function	binding	GO:0005488	protein binding	GO:0005515	protein N-terminus binding	GO:0047485	20	0.00032798	transcript_113081;transcript_87592;transcript_63914;transcript_93121;transcript_62092;transcript_71847;transcript_109855;transcript_79424;transcript_53207;transcript_60720;transcript_106566;transcript_90970;transcript_133947;transcript_106754;transcript_67656;transcript_82296;transcript_61828;transcript_94275;transcript_47934;transcript_57121
molecular_function	binding	GO:0005488	protein binding	GO:0005515	cyclin binding	GO:0030332	38	0.00062316	transcript_23096;transcript_137082;transcript_51628;transcript_50106;transcript_12634;transcript_130500;transcript_131460;transcript_58398;transcript_5212;transcript_51189;transcript_53944;transcript_55092;transcript_57366;transcript_21710;transcript_23551;transcript_29976;transcript_62423;transcript_103158;transcript_16655;transcript_13843;transcript_80915;transcript_116755;transcript_126015;tra…
molecular_function	binding	GO:0005488	protein binding	GO:0005515	cell-cell adhesion mediator activity	GO:0098632	40	0.00065595	transcript_109033;transcript_120252;transcript_90442;transcript_72511;transcript_95340;transcript_36853;transcript_72094;transcript_15620;transcript_23922;transcript_91758;transcript_16444;transcript_107033;transcript_64666;transcript_127234;transcript_26126;transcript_5447;transcript_100645;transcript_88789;transcript_25409;transcript_21768;transcript_8284;transcript_110904;transcript_139763;tra…
molecular_function	binding	GO:0005488	protein binding	GO:0005515	clathrin binding	GO:0030276	121	0.00198426	transcript_101550;transcript_74569;transcript_45341;transcript_46691;transcript_116792;transcript_67578;transcript_110428;transcript_17636;transcript_16580;transcript_43151;transcript_118906;transcript_110205;transcript_55439;transcript_2520;transcript_6636;transcript_19987;transcript_116834;transcript_35173;transcript_137661;transcript_5398;transcript_118486;transcript_93627;transcript_122205;tr…
molecular_function	binding	GO:0005488	protein binding	GO:0005515	ubiquitin-like protein binding	GO:0032182	229	0.00375533	transcript_50963;transcript_2977;transcript_20210;transcript_124076;transcript_66131;transcript_49236;transcript_92149;transcript_106863;transcript_35865;transcript_84053;transcript_133856;transcript_114597;transcript_41283;transcript_24285;transcript_3224;transcript_94348;transcript_67176;transcript_6538;transcript_2097;transcript_57607;transcript_108071;transcript_12129;transcript_18783;transcr…
molecular_function	binding	GO:0005488	protein binding	GO:0005515	growth factor binding	GO:0019838	193	0.00316497	transcript_55236;transcript_55844;transcript_455;transcript_99067;transcript_115891;transcript_104575;transcript_99606;transcript_70002;transcript_49486;transcript_44610;transcript_51997;transcript_293;transcript_16747;transcript_101711;transcript_77565;transcript_10256;transcript_135965;transcript_66413;transcript_73943;transcript_47212;transcript_104476;transcript_123332;transcript_36073;transc…
molecular_function	binding	GO:0005488	protein binding	GO:0005515	TAP binding	GO:0046977	12	0.00019679	transcript_107782;transcript_29885;transcript_63444;transcript_129771;transcript_20096;transcript_2880;transcript_95993;transcript_35677;transcript_61032;transcript_110131;transcript_23410;transcript_10523
molecular_function	binding	GO:0005488	protein binding	GO:0005515	cell adhesion molecule binding	GO:0050839	353	0.00578878	transcript_106120;transcript_98809;transcript_76704;transcript_113113;transcript_62976;transcript_112203;transcript_98852;transcript_68445;transcript_115234;transcript_25658;transcript_56800;transcript_43262;transcript_58342;transcript_64210;transcript_92568;transcript_114519;transcript_92463;transcript_962;transcript_60491;transcript_109141;transcript_73153;transcript_43558;transcript_51997;tran…
molecular_function	binding	GO:0005488	protein binding	GO:0005515	opsonin binding	GO:0001846	17	0.00027878	transcript_61437;transcript_107199;transcript_36249;transcript_11864;transcript_21940;transcript_136659;transcript_61861;transcript_100753;transcript_17932;transcript_94182;transcript_74092;transcript_131019;transcript_147037;transcript_124150;transcript_57203;transcript_84345;transcript_61215
molecular_function	binding	GO:0005488	protein binding	GO:0005515	protein kinase A binding	GO:0051018	69	0.00113152	transcript_46596;transcript_48805;transcript_118333;transcript_42829;transcript_73424;transcript_73193;transcript_57898;transcript_34340;transcript_37902;transcript_80543;transcript_2572;transcript_119815;transcript_95432;transcript_82939;transcript_86382;transcript_20239;transcript_64517;transcript_52887;transcript_42630;transcript_72892;transcript_75937;transcript_78165;transcript_85260;transcr…
molecular_function	binding	GO:0005488	protein binding	GO:0005515	S100 protein binding	GO:0044548	2	0.00003280	transcript_22763;transcript_57597
molecular_function	binding	GO:0005488	protein binding	GO:0005515	dystroglycan binding	GO:0002162	4	0.00006560	transcript_18152;transcript_147830;transcript_134183;transcript_23979
molecular_function	binding	GO:0005488	protein binding	GO:0005515	calcium-dependent protein binding	GO:0048306	10	0.00016399	transcript_26135;transcript_146578;transcript_65591;transcript_72925;transcript_41361;transcript_116966;transcript_72663;transcript_26571;transcript_145080;transcript_34107
molecular_function	binding	GO:0005488	protein binding	GO:0005515	delta-catenin binding	GO:0070097	8	0.00013119	transcript_73193;transcript_119815;transcript_84051;transcript_102661;transcript_78330;transcript_65907;transcript_4443;transcript_59528
molecular_function	binding	GO:0005488	protein binding	GO:0005515	phosphatidylinositol 3-kinase binding	GO:0043548	39	0.00063955	transcript_115897;transcript_115891;transcript_78831;transcript_31359;transcript_47212;transcript_19411;transcript_18808;transcript_15714;transcript_85961;transcript_42069;transcript_685;transcript_108394;transcript_13491;transcript_70807;transcript_44021;transcript_35459;transcript_83117;transcript_30734;transcript_33415;transcript_132308;transcript_70342;transcript_40564;transcript_1414;transcr…
molecular_function	binding	GO:0005488	protein binding	GO:0005515	ion channel binding	GO:0044325	64	0.00104952	transcript_77412;transcript_1156;transcript_964;transcript_73423;transcript_132776;transcript_128393;transcript_24160;transcript_77653;transcript_34691;transcript_131299;transcript_18317;transcript_49577;transcript_18800;transcript_25012;transcript_62301;transcript_18678;transcript_95432;transcript_30963;transcript_51225;transcript_4311;transcript_77164;transcript_117597;transcript_70312;transcri…
molecular_function	binding	GO:0005488	protein binding	GO:0005515	SNAP receptor activity	GO:0005484	1977	0.03242047	transcript_78944;transcript_107788;transcript_78949;transcript_106781;transcript_55233;transcript_100209;transcript_99531;transcript_70999;transcript_40290;transcript_64151;transcript_64150;transcript_111633;transcript_134120;transcript_48806;transcript_69477;transcript_63015;transcript_56310;transcript_87672;transcript_33812;transcript_86394;transcript_54924;transcript_1870;transcript_1872;trans…
molecular_function	binding	GO:0005488	protein binding	GO:0005515	SMAD binding	GO:0046332	104	0.00170548	transcript_25173;transcript_135874;transcript_49463;transcript_9023;transcript_7402;transcript_49911;transcript_964;transcript_29249;transcript_109783;transcript_84830;transcript_29104;transcript_30242;transcript_42697;transcript_47950;transcript_79460;transcript_46025;transcript_19257;transcript_29467;transcript_55540;transcript_48094;transcript_114196;transcript_41359;transcript_88616;transcrip…
molecular_function	binding	GO:0005488	protein binding	GO:0005515	14-3-3 protein binding	GO:0071889	2	0.00003280	transcript_17398;transcript_70017
molecular_function	binding	GO:0005488	protein binding	GO:0005515	scaffold protein binding	GO:0097110	1	0.00001640	transcript_148138
molecular_function	binding	GO:0005488	carbohydrate derivative binding	GO:0097367	galactoside binding	GO:0016936	24	0.00039357	transcript_27466;transcript_60923;transcript_139622;transcript_65427;transcript_68297;transcript_47654;transcript_27155;transcript_55361;transcript_33181;transcript_28010;transcript_119885;transcript_96255;transcript_55478;transcript_99464;transcript_147695;transcript_68307;transcript_143302;transcript_35079;transcript_78997;transcript_349;transcript_29543;transcript_66088;transcript_91235;transc…
molecular_function	binding	GO:0005488	carbohydrate derivative binding	GO:0097367	proteoglycan binding	GO:0043394	19	0.00031158	transcript_38315;transcript_70561;transcript_60410;transcript_81887;transcript_34046;transcript_45516;transcript_101624;transcript_20145;transcript_75966;transcript_53002;transcript_55287;transcript_111938;transcript_74200;transcript_31320;transcript_44525;transcript_60542;transcript_2136;transcript_83026;transcript_137414
molecular_function	binding	GO:0005488	carbohydrate derivative binding	GO:0097367	nucleoside binding	GO:0001882	1596	0.02617252	transcript_90033;transcript_107251;transcript_76687;transcript_84395;transcript_121698;transcript_24433;transcript_24439;transcript_24382;transcript_128408;transcript_29652;transcript_66996;transcript_93078;transcript_29456;transcript_42755;transcript_105023;transcript_142245;transcript_57521;transcript_13806;transcript_456;transcript_85988;transcript_67802;transcript_87298;transcript_19095;trans…
molecular_function	binding	GO:0005488	carbohydrate derivative binding	GO:0097367	sialic acid binding	GO:0033691	36	0.00059036	transcript_65682;transcript_144622;transcript_82466;transcript_133131;transcript_71350;transcript_127878;transcript_102773;transcript_80713;transcript_84438;transcript_115557;transcript_122897;transcript_117350;transcript_122885;transcript_5773;transcript_98635;transcript_144264;transcript_43993;transcript_69500;transcript_24106;transcript_126289;transcript_138476;transcript_107460;transcript_142…
molecular_function	binding	GO:0005488	carbohydrate derivative binding	GO:0097367	poly-ADP-D-ribose binding	GO:0072572	2	0.00003280	transcript_28671;transcript_28268
molecular_function	binding	GO:0005488	carbohydrate derivative binding	GO:0097367	lipopolysaccharide binding	GO:0001530	27	0.00044277	transcript_44580;transcript_92839;transcript_59179;transcript_20850;transcript_61021;transcript_88618;transcript_96571;transcript_29585;transcript_111107;transcript_17774;transcript_86063;transcript_101230;transcript_3443;transcript_7146;transcript_138449;transcript_122472;transcript_134324;transcript_145626;transcript_5082;transcript_121917;transcript_67865;transcript_106260;transcript_26368;tra…
molecular_function	binding	GO:0005488	carbohydrate derivative binding	GO:0097367	glycolipid binding	GO:0051861	2	0.00003280	transcript_21394;transcript_126854
molecular_function	binding	GO:0005488	carbohydrate derivative binding	GO:0097367	chitin binding	GO:0008061	20	0.00032798	transcript_132851;transcript_106376;transcript_85916;transcript_114603;transcript_130216;transcript_79647;transcript_21250;transcript_86064;transcript_2507;transcript_122197;transcript_14840;transcript_123894;transcript_114646;transcript_48835;transcript_23569;transcript_76970;transcript_131735;transcript_20180;transcript_109720;transcript_88246
molecular_function	binding	GO:0005488	carbohydrate derivative binding	GO:0097367	ribonucleotide binding	GO:0032553	8303	0.13615940	transcript_90033;transcript_90037;transcript_53100;transcript_42909;transcript_3643;transcript_78941;transcript_31223;transcript_47740;transcript_106785;transcript_106788;transcript_49819;transcript_61191;transcript_68645;transcript_76892;transcript_41464;transcript_81535;transcript_81536;transcript_77417;transcript_107251;transcript_48148;transcript_76687;transcript_92308;transcript_106124;trans…
molecular_function	binding	GO:0005488	carbohydrate derivative binding	GO:0097367	deoxyribonucleotide binding	GO:0032552	6	0.00009839	transcript_140383;transcript_35464;transcript_64191;transcript_97390;transcript_106685;transcript_62777
molecular_function	binding	GO:0005488	carbohydrate derivative binding	GO:0097367	fructose-6-phosphate binding	GO:0070095	15	0.00024598	transcript_96462;transcript_102627;transcript_5452;transcript_112917;transcript_136738;transcript_40247;transcript_86255;transcript_96145;transcript_103494;transcript_69665;transcript_145450;transcript_99950;transcript_9686;transcript_147054;transcript_96984
molecular_function	binding	GO:0005488	carbohydrate derivative binding	GO:0097367	glycosaminoglycan binding	GO:0005539	253	0.00414890	transcript_115522;transcript_99688;transcript_72620;transcript_39426;transcript_31414;transcript_113113;transcript_59158;transcript_6408;transcript_75981;transcript_34155;transcript_34844;transcript_36284;transcript_30899;transcript_79449;transcript_55374;transcript_137656;transcript_96935;transcript_59327;transcript_50804;transcript_1613;transcript_67381;transcript_132109;transcript_105147;trans…
molecular_function	binding	GO:0005488	cofactor binding	GO:0048037	heme binding	GO:0020037	535	0.00877337	transcript_47748;transcript_107251;transcript_19265;transcript_64489;transcript_127449;transcript_48807;transcript_18949;transcript_70469;transcript_50550;transcript_52046;transcript_115778;transcript_56107;transcript_117320;transcript_114144;transcript_4535;transcript_20212;transcript_66131;transcript_48674;transcript_77140;transcript_36179;transcript_100065;transcript_16428;transcript_1349;tran…
molecular_function	binding	GO:0005488	cofactor binding	GO:0048037	cobalamin binding	GO:0031419	25	0.00040997	transcript_3648;transcript_110424;transcript_142732;transcript_148155;transcript_39418;transcript_121401;transcript_60160;transcript_2868;transcript_78309;transcript_104421;transcript_37080;transcript_37087;transcript_53580;transcript_11032;transcript_39438;transcript_100964;transcript_11259;transcript_111412;transcript_100147;transcript_9776;transcript_46230;transcript_19458;transcript_144527;tr…
molecular_function	binding	GO:0005488	cofactor binding	GO:0048037	glutathione binding	GO:0043295	3	0.00004920	transcript_122596;transcript_80151;transcript_80419
molecular_function	binding	GO:0005488	cofactor binding	GO:0048037	quinone binding	GO:0048038	74	0.00121351	transcript_46309;transcript_115374;transcript_64434;transcript_68730;transcript_127018;transcript_58417;transcript_3246;transcript_135575;transcript_146457;transcript_148342;transcript_21594;transcript_99675;transcript_101866;transcript_2776;transcript_28515;transcript_59148;transcript_85431;transcript_78410;transcript_25876;transcript_33588;transcript_18969;transcript_12401;transcript_135219;tra…
molecular_function	binding	GO:0005488	cofactor binding	GO:0048037	coenzyme binding	GO:0050662	1207	0.01979337	transcript_53104;transcript_47742;transcript_49811;transcript_77417;transcript_19265;transcript_106127;transcript_2251;transcript_78535;transcript_38430;transcript_59474;transcript_143928;transcript_42911;transcript_57284;transcript_116881;transcript_44711;transcript_6035;transcript_128248;transcript_49666;transcript_116699;transcript_41535;transcript_79582;transcript_79589;transcript_65613;trans…
molecular_function	binding	GO:0005488	cofactor binding	GO:0048037	phosphopantetheine binding	GO:0031177	4	0.00006560	transcript_32177;transcript_37855;transcript_121570;transcript_31725
molecular_function	binding	GO:0005488	cofactor binding	GO:0048037	prosthetic group binding	GO:0051192	3	0.00004920	transcript_36985;transcript_69503;transcript_26871
molecular_function	binding	GO:0005488	cofactor binding	GO:0048037	iron-sulfur cluster binding	GO:0051536	198	0.00324697	transcript_81537;transcript_89627;transcript_48805;transcript_44013;transcript_44869;transcript_23545;transcript_39814;transcript_25658;transcript_20585;transcript_36133;transcript_111775;transcript_146254;transcript_107095;transcript_56929;transcript_146962;transcript_127018;transcript_36944;transcript_97096;transcript_111766;transcript_64640;transcript_1187;transcript_48549;transcript_62988;tra…
molecular_function	binding	GO:0005488	polyamine binding	GO:0019808	spermidine binding	GO:0019809	6	0.00009839	transcript_15346;transcript_25566;transcript_147777;transcript_129791;transcript_26064;transcript_26056
molecular_function	binding	GO:0005488	amide binding	GO:0033218	folic acid binding	GO:0005542	14	0.00022958	transcript_72321;transcript_123690;transcript_105914;transcript_143659;transcript_137732;transcript_117133;transcript_53593;transcript_138159;transcript_121345;transcript_23105;transcript_90154;transcript_61792;transcript_45607;transcript_36502
molecular_function	binding	GO:0005488	amide binding	GO:0033218	biotin binding	GO:0009374	21	0.00034438	transcript_44711;transcript_53874;transcript_39367;transcript_18968;transcript_71527;transcript_58162;transcript_42198;transcript_27611;transcript_28067;transcript_33056;transcript_89397;transcript_86513;transcript_42871;transcript_43569;transcript_114406;transcript_37048;transcript_40443;transcript_101009;transcript_61296;transcript_1391;transcript_62806
molecular_function	binding	GO:0005488	amide binding	GO:0033218	fatty-acyl-CoA binding	GO:0000062	47	0.00077074	transcript_5454;transcript_125653;transcript_74297;transcript_78280;transcript_11216;transcript_112102;transcript_42017;transcript_43378;transcript_39725;transcript_91940;transcript_108471;transcript_15021;transcript_52183;transcript_45655;transcript_18964;transcript_117142;transcript_117272;transcript_102124;transcript_108975;transcript_17934;transcript_117075;transcript_38394;transcript_14490;t…
molecular_function	binding	GO:0005488	amide binding	GO:0033218	ceramide binding	GO:0097001	45	0.00073795	transcript_4330;transcript_24209;transcript_139179;transcript_73052;transcript_129129;transcript_105596;transcript_106159;transcript_2202;transcript_46539;transcript_42406;transcript_47839;transcript_68500;transcript_4390;transcript_71591;transcript_75317;transcript_139808;transcript_60341;transcript_99553;transcript_58427;transcript_67936;transcript_68737;transcript_141153;transcript_66462;trans…
molecular_function	binding	GO:0005488	amide binding	GO:0033218	peptide binding	GO:0042277	340	0.00557560	transcript_64763;transcript_84390;transcript_120252;transcript_58442;transcript_139725;transcript_66990;transcript_27148;transcript_52769;transcript_19097;transcript_81742;transcript_46218;transcript_55484;transcript_17907;transcript_115897;transcript_115891;transcript_20218;transcript_11346;transcript_51585;transcript_59615;transcript_25510;transcript_562;transcript_67576;transcript_68686;transc…
molecular_function	binding	GO:0005488	amide binding	GO:0033218	phosphopantetheine binding	GO:0031177	4	0.00006560	transcript_32177;transcript_37855;transcript_121570;transcript_31725
molecular_function	binding	GO:0005488	ion binding	GO:0043167	cation binding	GO:0043169	12871	0.21106920	transcript_90039;transcript_131101;transcript_92622;transcript_109033;transcript_109032;transcript_42903;transcript_3641;transcript_3648;transcript_7555;transcript_7559;transcript_80667;transcript_80663;transcript_136874;transcript_100298;transcript_47748;transcript_33434;transcript_104787;transcript_106783;transcript_102096;transcript_93076;transcript_49811;transcript_49817;transcript_76894;tran…
molecular_function	binding	GO:0005488	ion binding	GO:0043167	anion binding	GO:0043168	10514	0.17241719	transcript_45674;transcript_90033;transcript_90037;transcript_53104;transcript_53100;transcript_42909;transcript_3643;transcript_78941;transcript_31223;transcript_104787;transcript_47740;transcript_106785;transcript_106788;transcript_49819;transcript_61191;transcript_68645;transcript_76892;transcript_41464;transcript_81535;transcript_81536;transcript_73975;transcript_77417;transcript_107251;trans…
molecular_function	binding	GO:0005488	molecular adaptor activity	GO:0060090	protein binding, bridging	GO:0030674	263	0.00431289	transcript_31221;transcript_75901;transcript_60594;transcript_79934;transcript_82663;transcript_41533;transcript_120938;transcript_49463;transcript_39351;transcript_102704;transcript_88169;transcript_34391;transcript_74042;transcript_112832;transcript_49919;transcript_78115;transcript_97512;transcript_49911;transcript_124527;transcript_29249;transcript_41396;transcript_64571;transcript_121485;tra…
molecular_function	binding	GO:0005488	lipid binding	GO:0008289	diacylglycerol binding	GO:0019992	9	0.00014759	transcript_39842;transcript_105596;transcript_42406;transcript_111732;transcript_136903;transcript_40234;transcript_34669;transcript_115787;transcript_40882
molecular_function	binding	GO:0005488	lipid binding	GO:0008289	phospholipid binding	GO:0005543	1101	0.01805510	transcript_45674;transcript_73975;transcript_19262;transcript_110544;transcript_118712;transcript_86075;transcript_33521;transcript_63906;transcript_62365;transcript_50613;transcript_101550;transcript_109548;transcript_140358;transcript_54924;transcript_74569;transcript_92919;transcript_92804;transcript_61663;transcript_73833;transcript_67806;transcript_92201;transcript_82662;transcript_74155;tra…
molecular_function	binding	GO:0005488	lipid binding	GO:0008289	steroid binding	GO:0005496	146	0.00239423	transcript_78040;transcript_44954;transcript_17013;transcript_108512;transcript_114147;transcript_40582;transcript_131799;transcript_79675;transcript_120567;transcript_24914;transcript_73423;transcript_125653;transcript_53761;transcript_27650;transcript_62557;transcript_5664;transcript_30243;transcript_67170;transcript_50705;transcript_47214;transcript_81103;transcript_117876;transcript_29660;tra…
molecular_function	binding	GO:0005488	lipid binding	GO:0008289	fatty acid binding	GO:0005504	35	0.00057396	transcript_104787;transcript_125654;transcript_86790;transcript_71936;transcript_108055;transcript_122997;transcript_106722;transcript_96265;transcript_148813;transcript_80311;transcript_3955;transcript_26867;transcript_90331;transcript_101151;transcript_102296;transcript_30515;transcript_6998;transcript_62519;transcript_118040;transcript_120105;transcript_28519;transcript_116681;transcript_10204…
molecular_function	binding	GO:0005488	lipid binding	GO:0008289	lipopolysaccharide binding	GO:0001530	27	0.00044277	transcript_44580;transcript_92839;transcript_59179;transcript_20850;transcript_61021;transcript_88618;transcript_96571;transcript_29585;transcript_111107;transcript_17774;transcript_86063;transcript_101230;transcript_3443;transcript_7146;transcript_138449;transcript_122472;transcript_134324;transcript_145626;transcript_5082;transcript_121917;transcript_67865;transcript_106260;transcript_26368;tra…
molecular_function	binding	GO:0005488	lipid binding	GO:0008289	glycolipid binding	GO:0051861	2	0.00003280	transcript_21394;transcript_126854
molecular_function	binding	GO:0005488	lipid binding	GO:0008289	isoprenoid binding	GO:0019840	5	0.00008199	transcript_113903;transcript_134828;transcript_108048;transcript_26275;transcript_50408
molecular_function	binding	GO:0005488	lipid binding	GO:0008289	sphingolipid binding	GO:0046625	45	0.00073795	transcript_4330;transcript_24209;transcript_139179;transcript_73052;transcript_129129;transcript_105596;transcript_106159;transcript_2202;transcript_46539;transcript_42406;transcript_47839;transcript_68500;transcript_4390;transcript_71591;transcript_75317;transcript_139808;transcript_60341;transcript_99553;transcript_58427;transcript_67936;transcript_68737;transcript_141153;transcript_66462;trans…
molecular_function	binding	GO:0005488	organic cyclic compound binding	GO:0097159	nucleic acid binding	GO:0003676	17020	0.27910790	transcript_95048;transcript_90039;transcript_109034;transcript_90037;transcript_109033;transcript_109032;transcript_114388;transcript_42902;transcript_42905;transcript_114659;transcript_3641;transcript_3643;transcript_29590;transcript_115387;transcript_7555;transcript_7559;transcript_81399;transcript_80663;transcript_78944;transcript_107788;transcript_78942;transcript_78949;transcript_78948;trans…
molecular_function	binding	GO:0005488	organic cyclic compound binding	GO:0097159	folic acid binding	GO:0005542	14	0.00022958	transcript_72321;transcript_123690;transcript_105914;transcript_143659;transcript_137732;transcript_117133;transcript_53593;transcript_138159;transcript_121345;transcript_23105;transcript_90154;transcript_61792;transcript_45607;transcript_36502
molecular_function	binding	GO:0005488	organic cyclic compound binding	GO:0097159	biotin binding	GO:0009374	21	0.00034438	transcript_44711;transcript_53874;transcript_39367;transcript_18968;transcript_71527;transcript_58162;transcript_42198;transcript_27611;transcript_28067;transcript_33056;transcript_89397;transcript_86513;transcript_42871;transcript_43569;transcript_114406;transcript_37048;transcript_40443;transcript_101009;transcript_61296;transcript_1391;transcript_62806
molecular_function	binding	GO:0005488	organic cyclic compound binding	GO:0097159	riboflavin binding	GO:1902444	7	0.00011479	transcript_148059;transcript_135883;transcript_146385;transcript_66687;transcript_59520;transcript_137955;transcript_25786
molecular_function	binding	GO:0005488	organic cyclic compound binding	GO:0097159	L-DOPA binding	GO:0072544	3	0.00004920	transcript_29874;transcript_29766;transcript_53690
molecular_function	binding	GO:0005488	organic cyclic compound binding	GO:0097159	tyrosine binding	GO:0072545	3	0.00004920	transcript_29874;transcript_29766;transcript_53690
molecular_function	binding	GO:0005488	organic cyclic compound binding	GO:0097159	nucleoside phosphate binding	GO:1901265	9084	0.14896687	transcript_90033;transcript_90037;transcript_53104;transcript_53100;transcript_42909;transcript_3643;transcript_78941;transcript_31223;transcript_47740;transcript_47742;transcript_106785;transcript_106788;transcript_49819;transcript_49811;transcript_61191;transcript_68645;transcript_76892;transcript_41464;transcript_81535;transcript_81536;transcript_77417;transcript_107251;transcript_48148;transc…
molecular_function	binding	GO:0005488	organic cyclic compound binding	GO:0097159	steroid binding	GO:0005496	146	0.00239423	transcript_78040;transcript_44954;transcript_17013;transcript_108512;transcript_114147;transcript_40582;transcript_131799;transcript_79675;transcript_120567;transcript_24914;transcript_73423;transcript_125653;transcript_53761;transcript_27650;transcript_62557;transcript_5664;transcript_30243;transcript_67170;transcript_50705;transcript_47214;transcript_81103;transcript_117876;transcript_29660;tra…
molecular_function	binding	GO:0005488	organic cyclic compound binding	GO:0097159	macrolide binding	GO:0005527	7	0.00011479	transcript_55484;transcript_964;transcript_8497;transcript_49577;transcript_121094;transcript_25795;transcript_14810
molecular_function	binding	GO:0005488	organic cyclic compound binding	GO:0097159	nucleoside binding	GO:0001882	1596	0.02617252	transcript_90033;transcript_107251;transcript_76687;transcript_84395;transcript_121698;transcript_24433;transcript_24439;transcript_24382;transcript_128408;transcript_29652;transcript_66996;transcript_93078;transcript_29456;transcript_42755;transcript_105023;transcript_142245;transcript_57521;transcript_13806;transcript_456;transcript_85988;transcript_67802;transcript_87298;transcript_19095;trans…
molecular_function	binding	GO:0005488	organic cyclic compound binding	GO:0097159	thiamine binding	GO:0030975	2	0.00003280	transcript_91899;transcript_117237
molecular_function	binding	GO:0005488	organic cyclic compound binding	GO:0097159	thiamine pyrophosphate binding	GO:0030976	53	0.00086914	transcript_41535;transcript_59639;transcript_92730;transcript_105594;transcript_45889;transcript_59143;transcript_69905;transcript_137433;transcript_83716;transcript_98131;transcript_29866;transcript_46909;transcript_47842;transcript_138892;transcript_65470;transcript_59016;transcript_29227;transcript_45205;transcript_74756;transcript_6139;transcript_32779;transcript_599;transcript_103783;transcr…
molecular_function	binding	GO:0005488	organic cyclic compound binding	GO:0097159	tetrapyrrole binding	GO:0046906	560	0.00918334	transcript_3648;transcript_47748;transcript_107251;transcript_19265;transcript_64489;transcript_127449;transcript_48807;transcript_18949;transcript_70469;transcript_50550;transcript_52046;transcript_115778;transcript_56107;transcript_117320;transcript_114144;transcript_4535;transcript_20212;transcript_66131;transcript_48674;transcript_77140;transcript_36179;transcript_100065;transcript_16428;tran…
molecular_function	binding	GO:0005488	organic cyclic compound binding	GO:0097159	serotonin binding	GO:0051378	10	0.00016399	transcript_111281;transcript_38633;transcript_38959;transcript_81602;transcript_68188;transcript_122703;transcript_38185;transcript_48854;transcript_40264;transcript_18827
molecular_function	binding	GO:0005488	organic cyclic compound binding	GO:0097159	catecholamine binding	GO:1901338	11	0.00018039	transcript_61977;transcript_27677;transcript_42685;transcript_27300;transcript_133435;transcript_19524;transcript_29874;transcript_29766;transcript_119731;transcript_53690;transcript_144423
molecular_function	binding	GO:0005488	organic cyclic compound binding	GO:0097159	lipoic acid binding	GO:0031405	1	0.00001640	transcript_6998
molecular_function	binding	GO:0005488	organic cyclic compound binding	GO:0097159	nucleobase binding	GO:0002054	2	0.00003280	transcript_121769;transcript_15910
molecular_function	binding	GO:0005488	organic cyclic compound binding	GO:0097159	molybdopterin cofactor binding	GO:0043546	20	0.00032798	transcript_19265;transcript_20176;transcript_165;transcript_106021;transcript_33310;transcript_43599;transcript_49025;transcript_79625;transcript_93239;transcript_59255;transcript_52956;transcript_55884;transcript_45881;transcript_56721;transcript_46427;transcript_45585;transcript_29480;transcript_128000;transcript_79809;transcript_33295
molecular_function	binding	GO:0005488	organic cyclic compound binding	GO:0097159	vitamin B6 binding	GO:0070279	292	0.00478846	transcript_78535;transcript_38430;transcript_59474;transcript_42911;transcript_49666;transcript_116699;transcript_79582;transcript_79589;transcript_55483;transcript_87318;transcript_146840;transcript_43716;transcript_143506;transcript_45442;transcript_140153;transcript_23256;transcript_92269;transcript_24700;transcript_27547;transcript_46300;transcript_115037;transcript_85565;transcript_9708;tran…
molecular_function	binding	GO:0005488	small molecule binding	GO:0036094	oxygen binding	GO:0019825	22	0.00036077	transcript_16428;transcript_42827;transcript_127680;transcript_75041;transcript_60654;transcript_145889;transcript_130677;transcript_2376;transcript_2373;transcript_139271;transcript_93998;transcript_89669;transcript_40193;transcript_102390;transcript_140140;transcript_69490;transcript_130514;transcript_144093;transcript_26969;transcript_25609;transcript_133617;transcript_26912
molecular_function	binding	GO:0005488	small molecule binding	GO:0036094	monosaccharide binding	GO:0048029	142	0.00232863	transcript_58442;transcript_10595;transcript_119684;transcript_92839;transcript_14376;transcript_70543;transcript_123698;transcript_99305;transcript_95824;transcript_59179;transcript_64645;transcript_135964;transcript_117878;transcript_1806;transcript_21689;transcript_31111;transcript_43680;transcript_82110;transcript_87428;transcript_52097;transcript_18399;transcript_29585;transcript_109112;tran…
molecular_function	binding	GO:0005488	small molecule binding	GO:0036094	nucleoside binding	GO:0001882	1596	0.02617252	transcript_90033;transcript_107251;transcript_76687;transcript_84395;transcript_121698;transcript_24433;transcript_24439;transcript_24382;transcript_128408;transcript_29652;transcript_66996;transcript_93078;transcript_29456;transcript_42755;transcript_105023;transcript_142245;transcript_57521;transcript_13806;transcript_456;transcript_85988;transcript_67802;transcript_87298;transcript_19095;trans…
molecular_function	binding	GO:0005488	small molecule binding	GO:0036094	organic acid binding	GO:0043177	294	0.00482125	transcript_104787;transcript_65682;transcript_44711;transcript_144622;transcript_122681;transcript_96460;transcript_72321;transcript_82466;transcript_40582;transcript_100789;transcript_133131;transcript_143506;transcript_70911;transcript_71350;transcript_62058;transcript_67756;transcript_34844;transcript_125654;transcript_127878;transcript_102773;transcript_29886;transcript_80713;transcript_12369…
molecular_function	binding	GO:0005488	small molecule binding	GO:0036094	alcohol binding	GO:0043178	169	0.00277140	transcript_139897;transcript_44954;transcript_114147;transcript_40439;transcript_40582;transcript_131799;transcript_79675;transcript_102345;transcript_24914;transcript_57045;transcript_36148;transcript_95095;transcript_73423;transcript_125653;transcript_37685;transcript_67481;transcript_53761;transcript_57896;transcript_27650;transcript_28080;transcript_33603;transcript_67170;transcript_121766;tr…
molecular_function	binding	GO:0005488	small molecule binding	GO:0036094	nucleobase binding	GO:0002054	2	0.00003280	transcript_121769;transcript_15910
molecular_function	binding	GO:0005488	small molecule binding	GO:0036094	vitamin binding	GO:0019842	482	0.00790423	transcript_3648;transcript_78535;transcript_38430;transcript_59474;transcript_42911;transcript_44711;transcript_78040;transcript_49666;transcript_116699;transcript_41535;transcript_79582;transcript_79589;transcript_72321;transcript_55483;transcript_87318;transcript_146840;transcript_43716;transcript_143506;transcript_59639;transcript_45442;transcript_140153;transcript_110424;transcript_23256;tran…
molecular_function	binding	GO:0005488	small molecule binding	GO:0036094	nucleotide binding	GO:0000166	9084	0.14896687	transcript_90033;transcript_90037;transcript_53104;transcript_53100;transcript_42909;transcript_3643;transcript_78941;transcript_31223;transcript_47740;transcript_47742;transcript_106785;transcript_106788;transcript_49819;transcript_49811;transcript_61191;transcript_68645;transcript_76892;transcript_41464;transcript_81535;transcript_81536;transcript_77417;transcript_107251;transcript_48148;transc…
molecular_function	binding	GO:0005488	carbohydrate binding	GO:0030246	monosaccharide binding	GO:0048029	142	0.00232863	transcript_58442;transcript_10595;transcript_119684;transcript_92839;transcript_14376;transcript_70543;transcript_123698;transcript_99305;transcript_95824;transcript_59179;transcript_64645;transcript_135964;transcript_117878;transcript_1806;transcript_21689;transcript_31111;transcript_43680;transcript_82110;transcript_87428;transcript_52097;transcript_18399;transcript_29585;transcript_109112;tran…
molecular_function	binding	GO:0005488	carbohydrate binding	GO:0030246	polysaccharide binding	GO:0030247	50	0.00081994	transcript_87242;transcript_90209;transcript_9963;transcript_77381;transcript_76856;transcript_57037;transcript_70539;transcript_107280;transcript_85095;transcript_34816;transcript_95385;transcript_7161;transcript_115008;transcript_123649;transcript_2576;transcript_4296;transcript_11693;transcript_3530;transcript_130132;transcript_144407;transcript_84907;transcript_95763;transcript_73388;transcri…
molecular_function	binding	GO:0005488	carbohydrate binding	GO:0030246	oligosaccharide binding	GO:0070492	5	0.00008199	transcript_106376;transcript_114603;transcript_114646;transcript_20180;transcript_109720
molecular_function	binding	GO:0005488	fatty acid derivative binding	GO:1901567	fatty-acyl-CoA binding	GO:0000062	47	0.00077074	transcript_5454;transcript_125653;transcript_74297;transcript_78280;transcript_11216;transcript_112102;transcript_42017;transcript_43378;transcript_39725;transcript_91940;transcript_108471;transcript_15021;transcript_52183;transcript_45655;transcript_18964;transcript_117142;transcript_117272;transcript_102124;transcript_108975;transcript_17934;transcript_117075;transcript_38394;transcript_14490;t…
molecular_function	binding	GO:0005488	modified amino acid binding	GO:0072341	folic acid binding	GO:0005542	14	0.00022958	transcript_72321;transcript_123690;transcript_105914;transcript_143659;transcript_137732;transcript_117133;transcript_53593;transcript_138159;transcript_121345;transcript_23105;transcript_90154;transcript_61792;transcript_45607;transcript_36502
molecular_function	binding	GO:0005488	modified amino acid binding	GO:0072341	L-DOPA binding	GO:0072544	3	0.00004920	transcript_29874;transcript_29766;transcript_53690
molecular_function	binding	GO:0005488	modified amino acid binding	GO:0072341	glutathione binding	GO:0043295	3	0.00004920	transcript_122596;transcript_80151;transcript_80419
molecular_function	binding	GO:0005488	modified amino acid binding	GO:0072341	phosphatidylserine binding	GO:0001786	66	0.00108232	transcript_101550;transcript_74569;transcript_92804;transcript_75012;transcript_116792;transcript_17636;transcript_16580;transcript_97037;transcript_91268;transcript_48250;transcript_2526;transcript_69405;transcript_56349;transcript_108242;transcript_2862;transcript_131583;transcript_76561;transcript_39026;transcript_93876;transcript_137026;transcript_35883;transcript_97384;transcript_106619;tran…
molecular_function	binding	GO:0005488	modified amino acid binding	GO:0072341	phosphopantetheine binding	GO:0031177	4	0.00006560	transcript_32177;transcript_37855;transcript_121570;transcript_31725
molecular_function	binding	GO:0005488	cell adhesion mediator activity	GO:0098631	cell-matrix adhesion mediator activity	GO:0098634	16	0.00026238	transcript_109141;transcript_6397;transcript_22130;transcript_84693;transcript_128988;transcript_55367;transcript_100523;transcript_121590;transcript_69437;transcript_57135;transcript_91580;transcript_50870;transcript_81044;transcript_115934;transcript_133103;transcript_48539
molecular_function	binding	GO:0005488	cell adhesion mediator activity	GO:0098631	laminin receptor activity	GO:0005055	4	0.00006560	transcript_25867;transcript_146370;transcript_26606;transcript_147934
molecular_function	binding	GO:0005488	cell adhesion mediator activity	GO:0098631	cell-cell adhesion mediator activity	GO:0098632	40	0.00065595	transcript_109033;transcript_120252;transcript_90442;transcript_72511;transcript_95340;transcript_36853;transcript_72094;transcript_15620;transcript_23922;transcript_91758;transcript_16444;transcript_107033;transcript_64666;transcript_127234;transcript_26126;transcript_5447;transcript_100645;transcript_88789;transcript_25409;transcript_21768;transcript_8284;transcript_110904;transcript_139763;tra…
molecular_function	binding	GO:0005488	drug binding	GO:0008144	oxygen binding	GO:0019825	22	0.00036077	transcript_16428;transcript_42827;transcript_127680;transcript_75041;transcript_60654;transcript_145889;transcript_130677;transcript_2376;transcript_2373;transcript_139271;transcript_93998;transcript_89669;transcript_40193;transcript_102390;transcript_140140;transcript_69490;transcript_130514;transcript_144093;transcript_26969;transcript_25609;transcript_133617;transcript_26912
molecular_function	binding	GO:0005488	drug binding	GO:0008144	folic acid binding	GO:0005542	14	0.00022958	transcript_72321;transcript_123690;transcript_105914;transcript_143659;transcript_137732;transcript_117133;transcript_53593;transcript_138159;transcript_121345;transcript_23105;transcript_90154;transcript_61792;transcript_45607;transcript_36502
molecular_function	binding	GO:0005488	drug binding	GO:0008144	S-adenosyl-L-methionine binding	GO:1904047	18	0.00029518	transcript_116971;transcript_28136;transcript_11869;transcript_42950;transcript_117523;transcript_50815;transcript_107449;transcript_101358;transcript_45435;transcript_12320;transcript_81269;transcript_53191;transcript_135519;transcript_91983;transcript_83432;transcript_135814;transcript_130910;transcript_102595
molecular_function	binding	GO:0005488	drug binding	GO:0008144	biotin binding	GO:0009374	21	0.00034438	transcript_44711;transcript_53874;transcript_39367;transcript_18968;transcript_71527;transcript_58162;transcript_42198;transcript_27611;transcript_28067;transcript_33056;transcript_89397;transcript_86513;transcript_42871;transcript_43569;transcript_114406;transcript_37048;transcript_40443;transcript_101009;transcript_61296;transcript_1391;transcript_62806
molecular_function	binding	GO:0005488	drug binding	GO:0008144	ethanol binding	GO:0035276	3	0.00004920	transcript_139897;transcript_23512;transcript_139002
molecular_function	binding	GO:0005488	drug binding	GO:0008144	riboflavin binding	GO:1902444	7	0.00011479	transcript_148059;transcript_135883;transcript_146385;transcript_66687;transcript_59520;transcript_137955;transcript_25786
molecular_function	binding	GO:0005488	drug binding	GO:0008144	L-DOPA binding	GO:0072544	3	0.00004920	transcript_29874;transcript_29766;transcript_53690
molecular_function	binding	GO:0005488	drug binding	GO:0008144	macrolide binding	GO:0005527	7	0.00011479	transcript_55484;transcript_964;transcript_8497;transcript_49577;transcript_121094;transcript_25795;transcript_14810
molecular_function	binding	GO:0005488	drug binding	GO:0008144	ATP binding	GO:0005524	6595	0.10815021	transcript_90037;transcript_53100;transcript_42909;transcript_3643;transcript_78941;transcript_31223;transcript_47740;transcript_106785;transcript_106788;transcript_49819;transcript_61191;transcript_68645;transcript_76892;transcript_41464;transcript_81535;transcript_81536;transcript_48148;transcript_92308;transcript_106124;transcript_46593;transcript_46591;transcript_46594;transcript_58516;transc…
molecular_function	binding	GO:0005488	drug binding	GO:0008144	cobalamin binding	GO:0031419	25	0.00040997	transcript_3648;transcript_110424;transcript_142732;transcript_148155;transcript_39418;transcript_121401;transcript_60160;transcript_2868;transcript_78309;transcript_104421;transcript_37080;transcript_37087;transcript_53580;transcript_11032;transcript_39438;transcript_100964;transcript_11259;transcript_111412;transcript_100147;transcript_9776;transcript_46230;transcript_19458;transcript_144527;tr…
molecular_function	binding	GO:0005488	drug binding	GO:0008144	thiamine binding	GO:0030975	2	0.00003280	transcript_91899;transcript_117237
molecular_function	binding	GO:0005488	drug binding	GO:0008144	cyclosporin A binding	GO:0016018	10	0.00016399	transcript_55484;transcript_25424;transcript_25423;transcript_54745;transcript_101713;transcript_83616;transcript_39553;transcript_26743;transcript_20890;transcript_77298
molecular_function	binding	GO:0005488	drug binding	GO:0008144	AMP binding	GO:0016208	9	0.00014759	transcript_33267;transcript_121769;transcript_89435;transcript_103494;transcript_421;transcript_15910;transcript_145450;transcript_40514;transcript_45396
molecular_function	binding	GO:0005488	drug binding	GO:0008144	glycine binding	GO:0016594	6	0.00009839	transcript_53784;transcript_63363;transcript_44148;transcript_59687;transcript_73472;transcript_102584
molecular_function	binding	GO:0005488	drug binding	GO:0008144	chitin binding	GO:0008061	20	0.00032798	transcript_132851;transcript_106376;transcript_85916;transcript_114603;transcript_130216;transcript_79647;transcript_21250;transcript_86064;transcript_2507;transcript_122197;transcript_14840;transcript_123894;transcript_114646;transcript_48835;transcript_23569;transcript_76970;transcript_131735;transcript_20180;transcript_109720;transcript_88246
molecular_function	binding	GO:0005488	drug binding	GO:0008144	dopamine binding	GO:0035240	11	0.00018039	transcript_61977;transcript_27677;transcript_42685;transcript_27300;transcript_133435;transcript_19524;transcript_29874;transcript_29766;transcript_119731;transcript_53690;transcript_144423
molecular_function	binding	GO:0005488	drug binding	GO:0008144	inositol hexakisphosphate binding	GO:0000822	13	0.00021318	transcript_95095;transcript_37685;transcript_60753;transcript_58990;transcript_37228;transcript_113485;transcript_81967;transcript_1574;transcript_42026;transcript_18718;transcript_47644;transcript_36044;transcript_41223
molecular_function	binding	GO:0005488	drug binding	GO:0008144	vitamin B6 binding	GO:0070279	292	0.00478846	transcript_78535;transcript_38430;transcript_59474;transcript_42911;transcript_49666;transcript_116699;transcript_79582;transcript_79589;transcript_55483;transcript_87318;transcript_146840;transcript_43716;transcript_143506;transcript_45442;transcript_140153;transcript_23256;transcript_92269;transcript_24700;transcript_27547;transcript_46300;transcript_115037;transcript_85565;transcript_9708;tran…
molecular_function	binding	GO:0005488	drug binding	GO:0008144	acetylcholine binding	GO:0042166	6	0.00009839	transcript_87428;transcript_120233;transcript_16653;transcript_56994;transcript_60442;transcript_139347
molecular_function	binding	GO:0005488	hormone binding	GO:0042562	epidermal growth factor binding	GO:0048408	5	0.00008199	transcript_77011;transcript_65997;transcript_28176;transcript_76601;transcript_120274
molecular_function	binding	GO:0005488	hormone binding	GO:0042562	steroid hormone binding	GO:1990239	8	0.00013119	transcript_108512;transcript_50705;transcript_76936;transcript_57303;transcript_130261;transcript_148402;transcript_52145;transcript_101330
molecular_function	binding	GO:0005488	hormone binding	GO:0042562	thyroid hormone binding	GO:0070324	40	0.00065595	transcript_66991;transcript_12661;transcript_122038;transcript_16741;transcript_69232;transcript_18003;transcript_133952;transcript_45690;transcript_122898;transcript_110376;transcript_134966;transcript_26756;transcript_115831;transcript_11698;transcript_34629;transcript_12524;transcript_109678;transcript_120057;transcript_18526;transcript_125133;transcript_128674;transcript_105585;transcript_111…
molecular_function	binding	GO:0005488	hormone binding	GO:0042562	peptide hormone binding	GO:0017046	64	0.00104952	transcript_64763;transcript_139725;transcript_66990;transcript_55484;transcript_115897;transcript_115891;transcript_59615;transcript_68686;transcript_74237;transcript_3224;transcript_94348;transcript_2097;transcript_64321;transcript_5552;transcript_8497;transcript_74476;transcript_100941;transcript_127047;transcript_18808;transcript_23143;transcript_7860;transcript_685;transcript_7119;transcript_…
molecular_function	binding	GO:0005488	hormone binding	GO:0042562	acetylcholine binding	GO:0042166	6	0.00009839	transcript_87428;transcript_120233;transcript_16653;transcript_56994;transcript_60442;transcript_139347
molecular_function	binding	GO:0005488	sulfur compound binding	GO:1901681	S-adenosyl-L-methionine binding	GO:1904047	18	0.00029518	transcript_116971;transcript_28136;transcript_11869;transcript_42950;transcript_117523;transcript_50815;transcript_107449;transcript_101358;transcript_45435;transcript_12320;transcript_81269;transcript_53191;transcript_135519;transcript_91983;transcript_83432;transcript_135814;transcript_130910;transcript_102595
molecular_function	binding	GO:0005488	sulfur compound binding	GO:1901681	biotin binding	GO:0009374	21	0.00034438	transcript_44711;transcript_53874;transcript_39367;transcript_18968;transcript_71527;transcript_58162;transcript_42198;transcript_27611;transcript_28067;transcript_33056;transcript_89397;transcript_86513;transcript_42871;transcript_43569;transcript_114406;transcript_37048;transcript_40443;transcript_101009;transcript_61296;transcript_1391;transcript_62806
molecular_function	binding	GO:0005488	sulfur compound binding	GO:1901681	fatty-acyl-CoA binding	GO:0000062	47	0.00077074	transcript_5454;transcript_125653;transcript_74297;transcript_78280;transcript_11216;transcript_112102;transcript_42017;transcript_43378;transcript_39725;transcript_91940;transcript_108471;transcript_15021;transcript_52183;transcript_45655;transcript_18964;transcript_117142;transcript_117272;transcript_102124;transcript_108975;transcript_17934;transcript_117075;transcript_38394;transcript_14490;t…
molecular_function	binding	GO:0005488	sulfur compound binding	GO:1901681	glutathione binding	GO:0043295	3	0.00004920	transcript_122596;transcript_80151;transcript_80419
molecular_function	binding	GO:0005488	sulfur compound binding	GO:1901681	heparan sulfate proteoglycan binding	GO:0043395	1	0.00001640	transcript_75966
molecular_function	binding	GO:0005488	sulfur compound binding	GO:1901681	heparin binding	GO:0008201	155	0.00254182	transcript_99688;transcript_39426;transcript_31414;transcript_113113;transcript_59158;transcript_6408;transcript_75981;transcript_34155;transcript_30899;transcript_79449;transcript_55374;transcript_137656;transcript_96935;transcript_59327;transcript_132109;transcript_107195;transcript_32165;transcript_10256;transcript_8784;transcript_60659;transcript_98985;transcript_22331;transcript_102898;trans…
molecular_function	binding	GO:0005488	sulfur compound binding	GO:1901681	thiamine binding	GO:0030975	2	0.00003280	transcript_91899;transcript_117237
molecular_function	binding	GO:0005488	sulfur compound binding	GO:1901681	thiamine pyrophosphate binding	GO:0030976	53	0.00086914	transcript_41535;transcript_59639;transcript_92730;transcript_105594;transcript_45889;transcript_59143;transcript_69905;transcript_137433;transcript_83716;transcript_98131;transcript_29866;transcript_46909;transcript_47842;transcript_138892;transcript_65470;transcript_59016;transcript_29227;transcript_45205;transcript_74756;transcript_6139;transcript_32779;transcript_599;transcript_103783;transcr…
molecular_function	binding	GO:0005488	sulfur compound binding	GO:1901681	lipoic acid binding	GO:0031405	1	0.00001640	transcript_6998
molecular_function	binding	GO:0005488	chromatin binding	GO:0003682	nucleosome binding	GO:0031491	80	0.00131191	transcript_102700;transcript_147083;transcript_127870;transcript_26357;transcript_121564;transcript_136944;transcript_72426;transcript_147627;transcript_23117;transcript_46046;transcript_26246;transcript_25108;transcript_32545;transcript_112736;transcript_110810;transcript_18392;transcript_48314;transcript_41607;transcript_15697;transcript_123289;transcript_141966;transcript_25135;transcript_4594…
molecular_function	binding	GO:0005488	chromatin binding	GO:0003682	chromatin DNA binding	GO:0031490	173	0.00283700	transcript_126312;transcript_96794;transcript_130765;transcript_111246;transcript_144151;transcript_74589;transcript_564;transcript_97638;transcript_35127;transcript_127870;transcript_19464;transcript_54332;transcript_100170;transcript_5369;transcript_36950;transcript_26357;transcript_121564;transcript_39803;transcript_147627;transcript_23117;transcript_57039;transcript_103535;transcript_56078;tr…
molecular_function	binding	GO:0005488	chromatin binding	GO:0003682	promoter-specific chromatin binding	GO:1990841	71	0.00116432	transcript_3642;transcript_27385;transcript_23549;transcript_137379;transcript_113732;transcript_100170;transcript_68967;transcript_46525;transcript_8810;transcript_10114;transcript_36702;transcript_49246;transcript_101402;transcript_97868;transcript_41466;transcript_78498;transcript_18889;transcript_73992;transcript_106108;transcript_138944;transcript_48825;transcript_18187;transcript_125638;tra…
molecular_function	binding	GO:0005488	protein-containing complex binding	GO:0044877	AP-2 adaptor complex binding	GO:0035612	6	0.00009839	transcript_83272;transcript_92954;transcript_73343;transcript_132418;transcript_65637;transcript_51475
molecular_function	binding	GO:0005488	protein-containing complex binding	GO:0044877	ribonucleoprotein complex binding	GO:0043021	309	0.00506724	transcript_76895;transcript_139727;transcript_79059;transcript_77300;transcript_47007;transcript_20218;transcript_137379;transcript_29960;transcript_3944;transcript_87663;transcript_87419;transcript_90178;transcript_85567;transcript_65975;transcript_127685;transcript_105864;transcript_115371;transcript_34963;transcript_125188;transcript_51749;transcript_41310;transcript_60279;transcript_44692;tra…
molecular_function	binding	GO:0005488	protein-containing complex binding	GO:0044877	activin binding	GO:0048185	19	0.00031158	transcript_116452;transcript_964;transcript_49577;transcript_127360;transcript_8757;transcript_79389;transcript_117029;transcript_36719;transcript_121094;transcript_1359;transcript_135347;transcript_25795;transcript_2157;transcript_133700;transcript_129451;transcript_146853;transcript_14810;transcript_8551;transcript_113030
molecular_function	binding	GO:0005488	protein-containing complex binding	GO:0044877	collagen binding	GO:0005518	82	0.00134470	transcript_76897;transcript_131563;transcript_105055;transcript_92463;transcript_66890;transcript_109141;transcript_21528;transcript_89532;transcript_59327;transcript_71252;transcript_130322;transcript_93369;transcript_32098;transcript_8784;transcript_86613;transcript_68859;transcript_6397;transcript_22130;transcript_78198;transcript_138097;transcript_126349;transcript_62888;transcript_142310;tra…
molecular_function	binding	GO:0005488	protein-containing complex binding	GO:0044877	integrin binding	GO:0005178	169	0.00277140	transcript_106120;transcript_76704;transcript_113113;transcript_112203;transcript_68445;transcript_115234;transcript_25658;transcript_64210;transcript_114519;transcript_92463;transcript_60491;transcript_109141;transcript_73153;transcript_43558;transcript_86081;transcript_61440;transcript_10256;transcript_7581;transcript_107201;transcript_73943;transcript_105511;transcript_63938;transcript_53643;t…
molecular_function	binding	GO:0005488	protein-containing complex binding	GO:0044877	G-protein beta/gamma-subunit complex binding	GO:0031683	120	0.00196786	transcript_75017;transcript_38314;transcript_83271;transcript_55966;transcript_47512;transcript_158;transcript_31118;transcript_120064;transcript_57894;transcript_74736;transcript_74500;transcript_52591;transcript_38604;transcript_30009;transcript_69243;transcript_38403;transcript_62476;transcript_91831;transcript_59858;transcript_83334;transcript_20243;transcript_73127;transcript_11318;transcrip…
molecular_function	binding	GO:0005488	protein-containing complex binding	GO:0044877	nucleosome binding	GO:0031491	80	0.00131191	transcript_102700;transcript_147083;transcript_127870;transcript_26357;transcript_121564;transcript_136944;transcript_72426;transcript_147627;transcript_23117;transcript_46046;transcript_26246;transcript_25108;transcript_32545;transcript_112736;transcript_110810;transcript_18392;transcript_48314;transcript_41607;transcript_15697;transcript_123289;transcript_141966;transcript_25135;transcript_4594…
molecular_function	binding	GO:0005488	protein-containing complex binding	GO:0044877	intraciliary transport particle B binding	GO:0120170	4	0.00006560	transcript_54717;transcript_107127;transcript_11038;transcript_98572
molecular_function	binding	GO:0005488	protein-containing complex binding	GO:0044877	Arp2/3 complex binding	GO:0071933	34	0.00055756	transcript_81360;transcript_89196;transcript_33113;transcript_95986;transcript_19464;transcript_93366;transcript_39565;transcript_103535;transcript_31270;transcript_45410;transcript_46437;transcript_59928;transcript_22999;transcript_32755;transcript_67820;transcript_66838;transcript_45167;transcript_91991;transcript_58833;transcript_71235;transcript_67240;transcript_2268;transcript_123517;transcr…
molecular_function	binding	GO:0005488	protein-containing complex binding	GO:0044877	TFIIH-class transcription factor complex binding	GO:0001097	16	0.00026238	transcript_137379;transcript_46525;transcript_8810;transcript_125638;transcript_129067;transcript_64756;transcript_105278;transcript_4978;transcript_101392;transcript_81432;transcript_80966;transcript_28753;transcript_2134;transcript_94570;transcript_99497;transcript_110099
molecular_function	binding	GO:0005488	protein-containing complex binding	GO:0044877	AP-3 adaptor complex binding	GO:0035651	7	0.00011479	transcript_89270;transcript_114357;transcript_76405;transcript_49821;transcript_32013;transcript_132414;transcript_40101
molecular_function	binding	GO:0005488	protein-containing complex binding	GO:0044877	AP-1 adaptor complex binding	GO:0035650	2	0.00003280	transcript_42761;transcript_41847
molecular_function	binding	GO:0005488	protein-containing complex binding	GO:0044877	insulin receptor binding	GO:0005158	187	0.00306658	transcript_64488;transcript_79934;transcript_82663;transcript_48471;transcript_88083;transcript_78831;transcript_31359;transcript_64571;transcript_92655;transcript_141514;transcript_41831;transcript_115456;transcript_102533;transcript_41096;transcript_33487;transcript_44550;transcript_36971;transcript_119266;transcript_92591;transcript_44265;transcript_65383;transcript_52015;transcript_72738;tran…
molecular_function	binding	GO:0005488	protein-containing complex binding	GO:0044877	protein-lipid complex binding	GO:0071814	27	0.00044277	transcript_109034;transcript_21848;transcript_144787;transcript_61437;transcript_107199;transcript_36249;transcript_11864;transcript_131313;transcript_21940;transcript_136659;transcript_61861;transcript_100753;transcript_17932;transcript_61678;transcript_94182;transcript_74092;transcript_93497;transcript_32318;transcript_139080;transcript_131019;transcript_147037;transcript_282;transcript_124150;…
molecular_function	binding	GO:0005488	protein-containing complex binding	GO:0044877	intermediate filament binding	GO:0019215	21	0.00034438	transcript_64487;transcript_392;transcript_41449;transcript_75577;transcript_78735;transcript_39193;transcript_67601;transcript_59675;transcript_34369;transcript_63057;transcript_1923;transcript_41529;transcript_49476;transcript_118769;transcript_75117;transcript_39735;transcript_48563;transcript_102480;transcript_43006;transcript_88056;transcript_28477
molecular_function	binding	GO:0005488	protein-containing complex binding	GO:0044877	dynein complex binding	GO:0070840	34	0.00055756	transcript_74042;transcript_101627;transcript_67083;transcript_88148;transcript_112580;transcript_99793;transcript_88644;transcript_117960;transcript_87393;transcript_51905;transcript_9454;transcript_89463;transcript_81069;transcript_71748;transcript_94411;transcript_117838;transcript_120559;transcript_79987;transcript_107083;transcript_86747;transcript_101421;transcript_13056;transcript_60645;tr…
molecular_function	binding	GO:0005488	protein-containing complex binding	GO:0044877	proteasome binding	GO:0070628	83	0.00136110	transcript_79059;transcript_5794;transcript_645;transcript_31921;transcript_105864;transcript_114597;transcript_3224;transcript_31935;transcript_94348;transcript_2097;transcript_142152;transcript_211;transcript_76517;transcript_139940;transcript_121223;transcript_101985;transcript_31978;transcript_32307;transcript_122200;transcript_26098;transcript_50812;transcript_46517;transcript_31749;transcri…
molecular_function	binding	GO:0005488	protein-containing complex binding	GO:0044877	actin filament binding	GO:0051015	1589	0.02605772	transcript_92622;transcript_73975;transcript_100208;transcript_37331;transcript_41742;transcript_70661;transcript_68105;transcript_134120;transcript_69475;transcript_86621;transcript_57178;transcript_38312;transcript_56310;transcript_140356;transcript_83278;transcript_101372;transcript_79936;transcript_53313;transcript_86989;transcript_127224;transcript_44011;transcript_4183;transcript_32162;tran…
molecular_function	binding	GO:0005488	protein-containing complex binding	GO:0044877	anaphase-promoting complex binding	GO:0010997	5	0.00008199	transcript_133149;transcript_16018;transcript_125560;transcript_3357;transcript_71008
molecular_function	binding	GO:0005488	protein-containing complex binding	GO:0044877	kinetochore binding	GO:0043515	16	0.00026238	transcript_33971;transcript_38388;transcript_115726;transcript_75291;transcript_60863;transcript_118378;transcript_80759;transcript_18834;transcript_63524;transcript_62811;transcript_18774;transcript_61002;transcript_34776;transcript_45312;transcript_18820;transcript_36965
molecular_function	binding	GO:0005488	metal cluster binding	GO:0051540	iron-sulfur cluster binding	GO:0051536	198	0.00324697	transcript_81537;transcript_89627;transcript_48805;transcript_44013;transcript_44869;transcript_23545;transcript_39814;transcript_25658;transcript_20585;transcript_36133;transcript_111775;transcript_146254;transcript_107095;transcript_56929;transcript_146962;transcript_127018;transcript_36944;transcript_97096;transcript_111766;transcript_64640;transcript_1187;transcript_48549;transcript_62988;tra…
molecular_function	binding	GO:0005488	quaternary ammonium group binding	GO:0050997	phosphatidylcholine binding	GO:0031210	66	0.00108232	transcript_82662;transcript_71678;transcript_40582;transcript_122722;transcript_73678;transcript_77266;transcript_59175;transcript_44486;transcript_31012;transcript_93083;transcript_63767;transcript_41404;transcript_105596;transcript_61965;transcript_55068;transcript_64087;transcript_42226;transcript_148576;transcript_42406;transcript_72143;transcript_35639;transcript_57293;transcript_4629;transc…
molecular_function	binding	GO:0005488	neurotransmitter binding	GO:0042165	corticotropin-releasing hormone binding	GO:0051424	2	0.00003280	transcript_139725;transcript_106309
molecular_function	binding	GO:0005488	neurotransmitter binding	GO:0042165	serotonin binding	GO:0051378	10	0.00016399	transcript_111281;transcript_38633;transcript_38959;transcript_81602;transcript_68188;transcript_122703;transcript_38185;transcript_48854;transcript_40264;transcript_18827
molecular_function	binding	GO:0005488	neurotransmitter binding	GO:0042165	glycine binding	GO:0016594	6	0.00009839	transcript_53784;transcript_63363;transcript_44148;transcript_59687;transcript_73472;transcript_102584
molecular_function	binding	GO:0005488	neurotransmitter binding	GO:0042165	acetylcholine binding	GO:0042166	6	0.00009839	transcript_87428;transcript_120233;transcript_16653;transcript_56994;transcript_60442;transcript_139347
molecular_function	molecular transducer activity	GO:0060089	cyclin-dependent protein kinase activity	GO:0097472	cyclin-dependent protein serine/threonine kinase activity	GO:0004693	61	0.00100033	transcript_11730;transcript_126578;transcript_121615;transcript_13677;transcript_133342;transcript_46964;transcript_86459;transcript_12634;transcript_130500;transcript_108868;transcript_95330;transcript_93625;transcript_74791;transcript_99625;transcript_19182;transcript_94964;transcript_124626;transcript_65813;transcript_12801;transcript_70452;transcript_21710;transcript_16412;transcript_510;tran…
molecular_function	molecular transducer activity	GO:0060089	cyclic nucleotide-dependent protein kinase activity	GO:0004690	cGMP-dependent protein kinase activity	GO:0004692	7	0.00011479	transcript_77415;transcript_28734;transcript_91843;transcript_53049;transcript_56322;transcript_87332;transcript_51013
molecular_function	molecular transducer activity	GO:0060089	cyclic nucleotide-dependent protein kinase activity	GO:0004690	cAMP-dependent protein kinase activity	GO:0004691	17	0.00027878	transcript_63901;transcript_48805;transcript_22083;transcript_34340;transcript_37902;transcript_57439;transcript_20239;transcript_20097;transcript_128366;transcript_38269;transcript_44759;transcript_46276;transcript_56596;transcript_32112;transcript_59078;transcript_42294;transcript_49296
molecular_function	molecular transducer activity	GO:0060089	signaling receptor activity	GO:0038023	protein-hormone receptor activity	GO:0016500	19	0.00031158	transcript_30677;transcript_115897;transcript_115891;transcript_93661;transcript_18808;transcript_50774;transcript_685;transcript_35459;transcript_1414;transcript_93197;transcript_29072;transcript_53907;transcript_89049;transcript_83353;transcript_57098;transcript_34668;transcript_62187;transcript_110352;transcript_130270
molecular_function	molecular transducer activity	GO:0060089	signaling receptor activity	GO:0038023	transmembrane signaling receptor activity	GO:0004888	1889	0.03097737	transcript_64763;transcript_31222;transcript_61191;transcript_52766;transcript_40430;transcript_55238;transcript_84574;transcript_122341;transcript_84396;transcript_121695;transcript_96712;transcript_120259;transcript_57046;transcript_139899;transcript_36272;transcript_143115;transcript_26484;transcript_102930;transcript_73347;transcript_55844;transcript_455;transcript_113117;transcript_67100;tra…
molecular_function	molecular transducer activity	GO:0060089	signaling receptor activity	GO:0038023	steroid hormone receptor activity	GO:0003707	180	0.00295179	transcript_104787;transcript_127190;transcript_17013;transcript_108512;transcript_11343;transcript_94718;transcript_120567;transcript_9545;transcript_63096;transcript_80130;transcript_58063;transcript_93136;transcript_122038;transcript_116715;transcript_40714;transcript_34966;transcript_30243;transcript_28816;transcript_86790;transcript_16105;transcript_50705;transcript_101523;transcript_47214;tr…
molecular_function	molecular transducer activity	GO:0060089	signaling receptor activity	GO:0038023	neurotrophin receptor activity	GO:0005030	1	0.00001640	transcript_90665
molecular_function	molecular transducer activity	GO:0060089	signaling receptor activity	GO:0038023	coreceptor activity	GO:0015026	40	0.00065595	transcript_65897;transcript_34605;transcript_80991;transcript_884;transcript_130380;transcript_51896;transcript_41973;transcript_118548;transcript_43976;transcript_43974;transcript_10384;transcript_19723;transcript_43826;transcript_115804;transcript_83189;transcript_98925;transcript_34071;transcript_68483;transcript_58588;transcript_28305;transcript_1148;transcript_34859;transcript_55504;transcri…
molecular_function	molecular transducer activity	GO:0060089	signaling receptor activity	GO:0038023	peptide receptor activity	GO:0001653	187	0.00306658	transcript_12993;transcript_17013;transcript_55484;transcript_17907;transcript_83330;transcript_95244;transcript_25510;transcript_3120;transcript_68686;transcript_310;transcript_74237;transcript_19461;transcript_89538;transcript_90308;transcript_1617;transcript_16296;transcript_3224;transcript_30243;transcript_94348;transcript_38030;transcript_49783;transcript_2097;transcript_98291;transcript_273…
molecular_function	molecular transducer activity	GO:0060089	signaling receptor activity	GO:0038023	neurotransmitter receptor activity	GO:0030594	96	0.00157429	transcript_143115;transcript_87669;transcript_111281;transcript_62796;transcript_67482;transcript_51991;transcript_2835;transcript_145666;transcript_72780;transcript_94949;transcript_38633;transcript_38959;transcript_35679;transcript_98053;transcript_34801;transcript_5463;transcript_1371;transcript_52368;transcript_84696;transcript_127584;transcript_24742;transcript_89911;transcript_15610;transcr…
molecular_function	molecular transducer activity	GO:0060089	signaling receptor activity	GO:0038023	photoreceptor activity	GO:0009881	22	0.00036077	transcript_38263;transcript_36952;transcript_61965;transcript_64087;transcript_42226;transcript_79336;transcript_46235;transcript_132339;transcript_105386;transcript_62549;transcript_728;transcript_144031;transcript_134509;transcript_99151;transcript_25839;transcript_84107;transcript_27802;transcript_82578;transcript_21838;transcript_100925;transcript_56641;transcript_22670
molecular_function	molecular transducer activity	GO:0060089	signaling receptor activity	GO:0038023	pattern recognition receptor activity	GO:0038187	5	0.00008199	transcript_88216;transcript_61678;transcript_143053;transcript_32318;transcript_282
molecular_function	catalytic activity	GO:0003824	ligase activity	GO:0016874	ligase activity, forming carbon-oxygen bonds	GO:0016875	231	0.00378813	transcript_76892;transcript_41464;transcript_46591;transcript_13145;transcript_97979;transcript_5560;transcript_97404;transcript_101034;transcript_99067;transcript_85276;transcript_5796;transcript_63536;transcript_19353;transcript_59826;transcript_23549;transcript_140730;transcript_50889;transcript_51427;transcript_55965;transcript_20581;transcript_40979;transcript_48353;transcript_57727;transcri…
molecular_function	catalytic activity	GO:0003824	ligase activity	GO:0016874	ligase activity, forming carbon-sulfur bonds	GO:0016877	136	0.00223024	transcript_48148;transcript_70998;transcript_40299;transcript_62362;transcript_120252;transcript_92383;transcript_88749;transcript_56109;transcript_99065;transcript_56459;transcript_33267;transcript_36853;transcript_126760;transcript_60361;transcript_85934;transcript_106948;transcript_48944;transcript_18876;transcript_6802;transcript_1718;transcript_65386;transcript_69409;transcript_75406;transcr…
molecular_function	catalytic activity	GO:0003824	ligase activity	GO:0016874	ligase activity, forming carbon-nitrogen bonds	GO:0016879	223	0.00365694	transcript_49819;transcript_92308;transcript_19090;transcript_52682;transcript_100789;transcript_76365;transcript_106862;transcript_75869;transcript_65168;transcript_88274;transcript_23010;transcript_39548;transcript_129203;transcript_38927;transcript_7272;transcript_20089;transcript_87731;transcript_9133;transcript_43343;transcript_60366;transcript_54717;transcript_124641;transcript_36563;transc…
molecular_function	catalytic activity	GO:0003824	ligase activity	GO:0016874	ligase activity, forming carbon-carbon bonds	GO:0016885	53	0.00086914	transcript_44711;transcript_41532;transcript_20006;transcript_49;transcript_31347;transcript_39924;transcript_53874;transcript_20178;transcript_65839;transcript_39754;transcript_78013;transcript_126281;transcript_48938;transcript_39254;transcript_80398;transcript_45285;transcript_104888;transcript_27241;transcript_71527;transcript_61595;transcript_39544;transcript_48447;transcript_18761;transcrip…
molecular_function	catalytic activity	GO:0003824	ligase activity	GO:0016874	ligase activity, forming phosphoric ester bonds	GO:0016886	15	0.00024598	transcript_53640;transcript_1806;transcript_43680;transcript_63847;transcript_50200;transcript_112879;transcript_21876;transcript_113314;transcript_48840;transcript_83905;transcript_90131;transcript_43675;transcript_50532;transcript_72576;transcript_19382
molecular_function	catalytic activity	GO:0003824	lyase activity	GO:0016829	ferrochelatase activity	GO:0004325	18	0.00029518	transcript_56929;transcript_108530;transcript_52773;transcript_52776;transcript_69466;transcript_52857;transcript_29380;transcript_52175;transcript_28444;transcript_51036;transcript_74030;transcript_33142;transcript_28853;transcript_46916;transcript_29158;transcript_46415;transcript_49524;transcript_21653
molecular_function	catalytic activity	GO:0003824	lyase activity	GO:0016829	carbon-sulfur lyase activity	GO:0016846	54	0.00088554	transcript_25943;transcript_115037;transcript_84055;transcript_102308;transcript_33689;transcript_25352;transcript_125314;transcript_101383;transcript_934;transcript_15924;transcript_9868;transcript_7752;transcript_32756;transcript_9761;transcript_136465;transcript_34318;transcript_72071;transcript_65361;transcript_15320;transcript_133146;transcript_55653;transcript_100823;transcript_23324;transc…
molecular_function	catalytic activity	GO:0003824	lyase activity	GO:0016829	carbon-nitrogen lyase activity	GO:0016840	55	0.00090194	transcript_76701;transcript_75777;transcript_74291;transcript_46300;transcript_8665;transcript_111399;transcript_99352;transcript_95950;transcript_76052;transcript_16731;transcript_3747;transcript_88221;transcript_64636;transcript_70155;transcript_65916;transcript_32853;transcript_90277;transcript_114744;transcript_10769;transcript_111470;transcript_84054;transcript_67418;transcript_131525;transc…
molecular_function	catalytic activity	GO:0003824	lyase activity	GO:0016829	phosphorus-oxygen lyase activity	GO:0016849	77	0.00126271	transcript_31223;transcript_35699;transcript_56318;transcript_31414;transcript_43977;transcript_35980;transcript_68686;transcript_75288;transcript_55374;transcript_74237;transcript_44101;transcript_72359;transcript_110124;transcript_98985;transcript_44234;transcript_8654;transcript_875;transcript_39724;transcript_124759;transcript_137214;transcript_33993;transcript_97229;transcript_44037;transcri…
molecular_function	catalytic activity	GO:0003824	lyase activity	GO:0016829	carbon-oxygen lyase activity	GO:0016835	305	0.00500164	transcript_100298;transcript_81537;transcript_9410;transcript_13804;transcript_44013;transcript_14710;transcript_116692;transcript_68601;transcript_74151;transcript_130768;transcript_11509;transcript_129322;transcript_145036;transcript_16619;transcript_16614;transcript_39814;transcript_15336;transcript_79856;transcript_83786;transcript_6405;transcript_115914;transcript_61937;transcript_131458;tra…
molecular_function	catalytic activity	GO:0003824	lyase activity	GO:0016829	carbon-carbon lyase activity	GO:0016830	278	0.00455887	transcript_38430;transcript_140725;transcript_86397;transcript_18949;transcript_49666;transcript_23753;transcript_129742;transcript_29668;transcript_23669;transcript_137946;transcript_147539;transcript_19402;transcript_138809;transcript_21340;transcript_56905;transcript_92269;transcript_130388;transcript_58927;transcript_141353;transcript_114222;transcript_19743;transcript_123920;transcript_22788…
molecular_function	catalytic activity	GO:0003824	catalytic activity, acting on RNA	GO:0140098	ribonuclease activity	GO:0004540	349	0.00572319	transcript_7415;transcript_125753;transcript_94932;transcript_31124;transcript_59472;transcript_77412;transcript_43398;transcript_127763;transcript_23758;transcript_104225;transcript_45028;transcript_6264;transcript_15671;transcript_45338;transcript_69331;transcript_48356;transcript_43061;transcript_122033;transcript_1066;transcript_136441;transcript_90325;transcript_77388;transcript_77389;transc…
molecular_function	catalytic activity	GO:0003824	catalytic activity, acting on RNA	GO:0140098	catalytic activity, acting on a tRNA	GO:0140101	369	0.00605116	transcript_76892;transcript_41464;transcript_46591;transcript_7415;transcript_98948;transcript_13145;transcript_97979;transcript_5560;transcript_19090;transcript_97404;transcript_101034;transcript_99067;transcript_85276;transcript_5796;transcript_63536;transcript_37608;transcript_19353;transcript_59826;transcript_23549;transcript_63902;transcript_140730;transcript_116412;transcript_143199;transcr…
molecular_function	catalytic activity	GO:0003824	catalytic activity, acting on RNA	GO:0140098	DNA/RNA helicase activity	GO:0033677	17	0.00027878	transcript_4342;transcript_49246;transcript_97868;transcript_41466;transcript_73992;transcript_48825;transcript_94141;transcript_87629;transcript_53246;transcript_19455;transcript_74488;transcript_44016;transcript_95957;transcript_28117;transcript_19557;transcript_5272;transcript_15154
molecular_function	catalytic activity	GO:0003824	catalytic activity, acting on RNA	GO:0140098	RNA helicase activity	GO:0003724	279	0.00457527	transcript_35698;transcript_72628;transcript_28373;transcript_21263;transcript_66991;transcript_79933;transcript_40292;transcript_51047;transcript_45027;transcript_12661;transcript_147783;transcript_18753;transcript_123856;transcript_104942;transcript_32878;transcript_32000;transcript_139443;transcript_13354;transcript_72826;transcript_312;transcript_314;transcript_74504;transcript_298;transcript…
molecular_function	catalytic activity	GO:0003824	catalytic activity, acting on RNA	GO:0140098	second spliceosomal transesterification activity	GO:0000386	6	0.00009839	transcript_109780;transcript_56937;transcript_119217;transcript_79547;transcript_125932;transcript_14052
molecular_function	catalytic activity	GO:0003824	catalytic activity, acting on RNA	GO:0140098	oxidative RNA demethylase activity	GO:0035515	13	0.00021318	transcript_126012;transcript_116978;transcript_33253;transcript_15055;transcript_62758;transcript_134604;transcript_12559;transcript_56754;transcript_119390;transcript_117055;transcript_128942;transcript_64840;transcript_62434
molecular_function	catalytic activity	GO:0003824	catalytic activity, acting on RNA	GO:0140098	catalytic activity, acting on a rRNA	GO:0140102	87	0.00142670	transcript_80667;transcript_98559;transcript_124404;transcript_36273;transcript_22939;transcript_24017;transcript_1344;transcript_114515;transcript_68689;transcript_36852;transcript_127012;transcript_43634;transcript_120491;transcript_116971;transcript_30613;transcript_4672;transcript_138668;transcript_45912;transcript_102552;transcript_8;transcript_143985;transcript_89323;transcript_104116;trans…
molecular_function	catalytic activity	GO:0003824	catalytic activity, acting on RNA	GO:0140098	RNA polymerase activity	GO:0097747	129	0.00211545	transcript_64151;transcript_12812;transcript_89781;transcript_1151;transcript_123139;transcript_50921;transcript_123712;transcript_100173;transcript_22249;transcript_124130;transcript_94946;transcript_83959;transcript_129515;transcript_62980;transcript_139946;transcript_56137;transcript_71114;transcript_7660;transcript_20033;transcript_32409;transcript_39356;transcript_27705;transcript_132505;tra…
molecular_function	catalytic activity	GO:0003824	catalytic activity, acting on RNA	GO:0140098	RNA methyltransferase activity	GO:0008173	170	0.00278780	transcript_80667;transcript_98948;transcript_98559;transcript_124404;transcript_36273;transcript_22939;transcript_24017;transcript_63902;transcript_76284;transcript_143199;transcript_1344;transcript_114515;transcript_68689;transcript_99229;transcript_36852;transcript_127012;transcript_136118;transcript_95286;transcript_43634;transcript_120491;transcript_116971;transcript_102358;transcript_30613;t…
molecular_function	catalytic activity	GO:0003824	catalytic activity, acting on RNA	GO:0140098	RNA glycosylase activity	GO:0030597	5	0.00008199	transcript_106474;transcript_10401;transcript_84091;transcript_118263;transcript_59809
molecular_function	catalytic activity	GO:0003824	catalytic activity, acting on RNA	GO:0140098	RNA ligase activity	GO:0008452	2	0.00003280	transcript_53640;transcript_19382
molecular_function	catalytic activity	GO:0003824	catalytic activity, acting on RNA	GO:0140098	RNA uridylyltransferase activity	GO:0050265	3	0.00004920	transcript_2588;transcript_74680;transcript_94024
molecular_function	catalytic activity	GO:0003824	catalytic activity, acting on RNA	GO:0140098	RNA-3'-phosphate cyclase activity	GO:0003963	1	0.00001640	transcript_21876
molecular_function	catalytic activity	GO:0003824	catalytic activity, acting on a protein	GO:0140096	biotin-protein ligase activity	GO:0018271	2	0.00003280	transcript_33640;transcript_42582
molecular_function	catalytic activity	GO:0003824	catalytic activity, acting on a protein	GO:0140096	protein prenyltransferase activity	GO:0008318	21	0.00034438	transcript_7659;transcript_80864;transcript_12009;transcript_24705;transcript_112769;transcript_87660;transcript_75714;transcript_115673;transcript_28774;transcript_16948;transcript_88233;transcript_106908;transcript_123655;transcript_14789;transcript_125495;transcript_120615;transcript_112191;transcript_91454;transcript_116828;transcript_16087;transcript_123953
molecular_function	catalytic activity	GO:0003824	catalytic activity, acting on a protein	GO:0140096	protein-tyrosine sulfotransferase activity	GO:0008476	16	0.00026238	transcript_109543;transcript_92147;transcript_82594;transcript_8780;transcript_5575;transcript_11242;transcript_104274;transcript_126190;transcript_118171;transcript_21452;transcript_134239;transcript_6287;transcript_86474;transcript_5887;transcript_99198;transcript_112596
molecular_function	catalytic activity	GO:0003824	catalytic activity, acting on a protein	GO:0140096	palmitoyl-(protein) hydrolase activity	GO:0008474	41	0.00067235	transcript_92897;transcript_11734;transcript_59504;transcript_79166;transcript_90692;transcript_81108;transcript_6806;transcript_22940;transcript_50749;transcript_41119;transcript_62130;transcript_1206;transcript_41887;transcript_126712;transcript_48817;transcript_60888;transcript_118960;transcript_97418;transcript_105931;transcript_139475;transcript_85388;transcript_35469;transcript_100248;trans…
molecular_function	catalytic activity	GO:0003824	catalytic activity, acting on a protein	GO:0140096	protein ADP-ribosylase activity	GO:1990404	21	0.00034438	transcript_136255;transcript_68717;transcript_18875;transcript_38009;transcript_37448;transcript_104166;transcript_29464;transcript_85920;transcript_20195;transcript_38741;transcript_57339;transcript_49891;transcript_40198;transcript_37887;transcript_15759;transcript_51801;transcript_37972;transcript_43135;transcript_51115;transcript_28685;transcript_64716
molecular_function	catalytic activity	GO:0003824	catalytic activity, acting on a protein	GO:0140096	protein methylesterase activity	GO:0051723	9	0.00014759	transcript_276;transcript_91617;transcript_125478;transcript_95487;transcript_88537;transcript_5816;transcript_122546;transcript_55227;transcript_30641
molecular_function	catalytic activity	GO:0003824	catalytic activity, acting on a protein	GO:0140096	GPI-anchor transamidase activity	GO:0003923	11	0.00018039	transcript_47868;transcript_95942;transcript_46562;transcript_27321;transcript_27246;transcript_52142;transcript_50494;transcript_103914;transcript_119792;transcript_90680;transcript_20900
molecular_function	catalytic activity	GO:0003824	catalytic activity, acting on a protein	GO:0140096	microtubule-severing ATPase activity	GO:0008568	19	0.00031158	transcript_98791;transcript_65898;transcript_87582;transcript_41670;transcript_114477;transcript_121732;transcript_38121;transcript_52888;transcript_5724;transcript_107773;transcript_82139;transcript_119051;transcript_99118;transcript_27863;transcript_27310;transcript_87802;transcript_8054;transcript_114708;transcript_140327
molecular_function	catalytic activity	GO:0003824	catalytic activity, acting on a protein	GO:0140096	protein methyltransferase activity	GO:0008276	326	0.00534602	transcript_3642;transcript_27385;transcript_118710;transcript_135650;transcript_124404;transcript_36273;transcript_98451;transcript_89199;transcript_61777;transcript_52917;transcript_131246;transcript_137080;transcript_102628;transcript_127114;transcript_1344;transcript_54503;transcript_54502;transcript_117438;transcript_138802;transcript_16582;transcript_65194;transcript_36647;transcript_92981;t…
molecular_function	catalytic activity	GO:0003824	catalytic activity, acting on a protein	GO:0140096	ubiquitinyl hydrolase activity	GO:0101005	530	0.00869137	transcript_50007;transcript_106128;transcript_82984;transcript_87367;transcript_24439;transcript_59478;transcript_50554;transcript_75623;transcript_49662;transcript_61665;transcript_117128;transcript_83138;transcript_121334;transcript_55480;transcript_47518;transcript_47519;transcript_643;transcript_28047;transcript_16610;transcript_39817;transcript_57173;transcript_99605;transcript_45961;transcr…
molecular_function	catalytic activity	GO:0003824	catalytic activity, acting on a protein	GO:0140096	phosphoprotein phosphatase activity	GO:0004721	647	0.01061004	transcript_98243;transcript_48142;transcript_5172;transcript_110542;transcript_35203;transcript_21267;transcript_60663;transcript_88459;transcript_31422;transcript_147821;transcript_116889;transcript_7848;transcript_92917;transcript_98455;transcript_116691;transcript_111400;transcript_127765;transcript_21442;transcript_17014;transcript_144547;transcript_72324;transcript_6264;transcript_6267;trans…
molecular_function	catalytic activity	GO:0003824	catalytic activity, acting on a protein	GO:0140096	protein-lysine 6-oxidase activity	GO:0004720	7	0.00011479	transcript_111028;transcript_65368;transcript_69452;transcript_100902;transcript_71860;transcript_79632;transcript_102170
molecular_function	catalytic activity	GO:0003824	catalytic activity, acting on a protein	GO:0140096	protein deglycase activity	GO:0036524	3	0.00004920	transcript_88216;transcript_143053;transcript_24301
molecular_function	catalytic activity	GO:0003824	catalytic activity, acting on a protein	GO:0140096	peptidyl-asparagine 3-dioxygenase activity	GO:0036140	11	0.00018039	transcript_802;transcript_44019;transcript_33772;transcript_120578;transcript_36723;transcript_19833;transcript_36826;transcript_124972;transcript_36871;transcript_34702;transcript_51476
molecular_function	catalytic activity	GO:0003824	catalytic activity, acting on a protein	GO:0140096	peptidyl-cysteine S-nitrosylase activity	GO:0035605	22	0.00036077	transcript_140158;transcript_26224;transcript_145300;transcript_24664;transcript_139757;transcript_144296;transcript_140808;transcript_63841;transcript_141139;transcript_31434;transcript_26551;transcript_48913;transcript_131895;transcript_24227;transcript_145719;transcript_7124;transcript_26118;transcript_143823;transcript_142265;transcript_26698;transcript_88036;transcript_142749
molecular_function	catalytic activity	GO:0003824	catalytic activity, acting on a protein	GO:0140096	protein xylosyltransferase activity	GO:0030158	11	0.00018039	transcript_120768;transcript_139171;transcript_118387;transcript_71968;transcript_66523;transcript_130134;transcript_30083;transcript_38183;transcript_80492;transcript_54865;transcript_25632
molecular_function	catalytic activity	GO:0003824	catalytic activity, acting on a protein	GO:0140096	protein-cysteine S-acyltransferase activity	GO:0019707	121	0.00198426	transcript_120255;transcript_49661;transcript_50233;transcript_60970;transcript_138304;transcript_32878;transcript_17775;transcript_124522;transcript_142827;transcript_22704;transcript_82416;transcript_56225;transcript_123614;transcript_36762;transcript_673;transcript_16627;transcript_79692;transcript_79691;transcript_71322;transcript_61865;transcript_27900;transcript_76169;transcript_7164;transc…
molecular_function	catalytic activity	GO:0003824	catalytic activity, acting on a protein	GO:0140096	ubiquitin-like protein transferase activity	GO:0019787	1374	0.02253198	transcript_114389;transcript_107782;transcript_33434;transcript_31595;transcript_77417;transcript_27386;transcript_122346;transcript_2251;transcript_104972;transcript_50437;transcript_62361;transcript_16906;transcript_66629;transcript_56314;transcript_36278;transcript_36273;transcript_82899;transcript_2723;transcript_90200;transcript_92804;transcript_72121;transcript_85989;transcript_87166;transc…
molecular_function	catalytic activity	GO:0003824	catalytic activity, acting on a protein	GO:0140096	catalytic activity, acting on a glycoprotein	GO:0140103	77	0.00126271	transcript_114652;transcript_110115;transcript_67778;transcript_15216;transcript_144703;transcript_104733;transcript_67382;transcript_82342;transcript_55849;transcript_55848;transcript_107838;transcript_47361;transcript_76327;transcript_105668;transcript_97411;transcript_143550;transcript_98416;transcript_67000;transcript_21282;transcript_44291;transcript_52977;transcript_48934;transcript_37823;t…
molecular_function	catalytic activity	GO:0003824	catalytic activity, acting on a protein	GO:0140096	dihydrolipoyllysine-residue acetyltransferase activity	GO:0004742	24	0.00039357	transcript_16582;transcript_121904;transcript_8917;transcript_94233;transcript_106394;transcript_134667;transcript_15792;transcript_94387;transcript_83533;transcript_17038;transcript_139029;transcript_124966;transcript_142914;transcript_96428;transcript_111671;transcript_98413;transcript_16662;transcript_120921;transcript_14138;transcript_105184;transcript_17658;transcript_21009;transcript_18910;…
molecular_function	catalytic activity	GO:0003824	catalytic activity, acting on a protein	GO:0140096	peptidyl-proline dioxygenase activity	GO:0031543	20	0.00032798	transcript_87665;transcript_123698;transcript_99305;transcript_135964;transcript_86957;transcript_123648;transcript_1742;transcript_84960;transcript_81665;transcript_88703;transcript_15464;transcript_84408;transcript_83111;transcript_89485;transcript_51490;transcript_138321;transcript_102;transcript_99054;transcript_15824;transcript_81228
molecular_function	catalytic activity	GO:0003824	catalytic activity, acting on a protein	GO:0140096	transferase activity, transferring amino-acyl groups	GO:0016755	73	0.00119711	transcript_88748;transcript_72868;transcript_128027;transcript_117436;transcript_80995;transcript_96751;transcript_66892;transcript_55433;transcript_36474;transcript_112604;transcript_16939;transcript_91972;transcript_137460;transcript_138702;transcript_17235;transcript_91785;transcript_135806;transcript_81276;transcript_72548;transcript_120516;transcript_55563;transcript_52113;transcript_79453;t…
molecular_function	catalytic activity	GO:0003824	catalytic activity, acting on a protein	GO:0140096	protein adenylylhydrolase activity	GO:0044603	3	0.00004920	transcript_46846;transcript_1445;transcript_40065
molecular_function	catalytic activity	GO:0003824	catalytic activity, acting on a protein	GO:0140096	peptidyl-lysine 5-dioxygenase activity	GO:0070815	20	0.00032798	transcript_82371;transcript_130588;transcript_52097;transcript_66979;transcript_78513;transcript_90684;transcript_16764;transcript_56687;transcript_32505;transcript_66852;transcript_36609;transcript_59994;transcript_105628;transcript_59846;transcript_66242;transcript_98831;transcript_60203;transcript_1398;transcript_74847;transcript_110255
molecular_function	catalytic activity	GO:0003824	catalytic activity, acting on a protein	GO:0140096	protein deacetylase activity	GO:0033558	85	0.00139390	transcript_42903;transcript_105367;transcript_9623;transcript_91380;transcript_75416;transcript_49087;transcript_24835;transcript_77560;transcript_84503;transcript_14746;transcript_19041;transcript_24162;transcript_21597;transcript_63054;transcript_49246;transcript_75950;transcript_3581;transcript_24594;transcript_52918;transcript_39360;transcript_126833;transcript_82400;transcript_56428;transcri…
molecular_function	catalytic activity	GO:0003824	catalytic activity, acting on a protein	GO:0140096	protein kinase activity	GO:0004672	2944	0.04827812	transcript_3643;transcript_31223;transcript_49813;transcript_61191;transcript_46593;transcript_103576;transcript_41148;transcript_85623;transcript_122346;transcript_138924;transcript_119445;transcript_119193;transcript_21908;transcript_73504;transcript_63901;transcript_35208;transcript_48805;transcript_58442;transcript_66625;transcript_63013;transcript_57046;transcript_59472;transcript_143924;tra…
molecular_function	catalytic activity	GO:0003824	catalytic activity, acting on a protein	GO:0140096	peptidase activity	GO:0008233	2422	0.03971794	transcript_131101;transcript_50007;transcript_7553;transcript_106783;transcript_93076;transcript_31597;transcript_73971;transcript_106128;transcript_82984;transcript_64155;transcript_118717;transcript_87367;transcript_98949;transcript_121692;transcript_13000;transcript_78531;transcript_30954;transcript_24439;transcript_69067;transcript_120252;transcript_31124;transcript_15283;transcript_50619;tra…
molecular_function	catalytic activity	GO:0003824	catalytic activity, acting on a protein	GO:0140096	protein disulfide isomerase activity	GO:0003756	94	0.00154149	transcript_37337;transcript_124228;transcript_47073;transcript_143014;transcript_69857;transcript_14362;transcript_114222;transcript_64649;transcript_28744;transcript_6966;transcript_134910;transcript_59342;transcript_6746;transcript_129815;transcript_12435;transcript_46608;transcript_106399;transcript_128341;transcript_34945;transcript_120981;transcript_57216;transcript_43726;transcript_17712;tr…
molecular_function	catalytic activity	GO:0003824	catalytic activity, acting on a protein	GO:0140096	peptidyl-prolyl cis-trans isomerase activity	GO:0003755	107	0.00175467	transcript_12995;transcript_55484;transcript_10126;transcript_148359;transcript_4475;transcript_7595;transcript_46855;transcript_964;transcript_76477;transcript_41441;transcript_46412;transcript_97300;transcript_147815;transcript_104989;transcript_35529;transcript_136013;transcript_136781;transcript_8497;transcript_8964;transcript_49577;transcript_83085;transcript_45494;transcript_83293;transcrip…
molecular_function	catalytic activity	GO:0003824	catalytic activity, acting on a protein	GO:0140096	protein-glycine ligase activity	GO:0070735	3	0.00004920	transcript_54717;transcript_92249;transcript_11038
molecular_function	catalytic activity	GO:0003824	catalytic activity, acting on a protein	GO:0140096	procollagen galactosyltransferase activity	GO:0050211	1	0.00001640	transcript_46355
molecular_function	catalytic activity	GO:0003824	catalytic activity, acting on a protein	GO:0140096	peptidyl-histidine dioxygenase activity	GO:0036139	11	0.00018039	transcript_802;transcript_44019;transcript_33772;transcript_120578;transcript_36723;transcript_19833;transcript_36826;transcript_124972;transcript_36871;transcript_34702;transcript_51476
molecular_function	catalytic activity	GO:0003824	catalytic activity, acting on a protein	GO:0140096	procollagen glucosyltransferase activity	GO:0033823	8	0.00013119	transcript_78513;transcript_90684;transcript_66852;transcript_105628;transcript_59846;transcript_98831;transcript_60203;transcript_74847
molecular_function	catalytic activity	GO:0003824	catalytic activity, acting on a protein	GO:0140096	histone demethylase activity	GO:0032452	113	0.00185307	transcript_119259;transcript_40438;transcript_84661;transcript_144151;transcript_74589;transcript_564;transcript_82371;transcript_35127;transcript_36950;transcript_40879;transcript_57039;transcript_96818;transcript_69076;transcript_59249;transcript_37531;transcript_674;transcript_130588;transcript_89385;transcript_109306;transcript_68053;transcript_145446;transcript_8415;transcript_877;transcript…
molecular_function	catalytic activity	GO:0003824	catalytic activity, acting on a protein	GO:0140096	protein N-acetylglucosaminyltransferase activity	GO:0016262	16	0.00026238	transcript_39573;transcript_90;transcript_29555;transcript_31684;transcript_28900;transcript_122541;transcript_31556;transcript_70131;transcript_28771;transcript_222;transcript_35193;transcript_28178;transcript_50626;transcript_87735;transcript_1009;transcript_123556
molecular_function	catalytic activity	GO:0003824	catalytic activity, acting on a protein	GO:0140096	peptide-O-fucosyltransferase activity	GO:0046922	1	0.00001640	transcript_92432
molecular_function	catalytic activity	GO:0003824	catalytic activity, acting on a protein	GO:0140096	dihydrolipoyllysine-residue succinyltransferase activity	GO:0004149	23	0.00037717	transcript_16582;transcript_76675;transcript_62832;transcript_134667;transcript_15792;transcript_94387;transcript_83533;transcript_17038;transcript_139029;transcript_46326;transcript_124966;transcript_142914;transcript_96428;transcript_123557;transcript_16662;transcript_120921;transcript_14138;transcript_84498;transcript_105184;transcript_15444;transcript_17658;transcript_129092;transcript_18654
molecular_function	catalytic activity	GO:0003824	catalytic activity, acting on a protein	GO:0140096	polypeptide N-acetylgalactosaminyltransferase activity	GO:0004653	8	0.00013119	transcript_59735;transcript_92654;transcript_7473;transcript_6825;transcript_110278;transcript_98229;transcript_57546;transcript_95802
molecular_function	catalytic activity	GO:0003824	catalytic activity, acting on a protein	GO:0140096	peptidylamidoglycolate lyase activity	GO:0004598	3	0.00004920	transcript_111470;transcript_67418;transcript_58271
molecular_function	catalytic activity	GO:0003824	catalytic activity, acting on a protein	GO:0140096	peptide-aspartate beta-dioxygenase activity	GO:0004597	34	0.00055756	transcript_9518;transcript_114224;transcript_10788;transcript_97301;transcript_11745;transcript_132587;transcript_112848;transcript_83833;transcript_21541;transcript_104656;transcript_12298;transcript_11170;transcript_12310;transcript_10613;transcript_80164;transcript_87518;transcript_9567;transcript_111431;transcript_82703;transcript_134396;transcript_10567;transcript_8809;transcript_105358;tran…
molecular_function	catalytic activity	GO:0003824	catalytic activity, acting on a protein	GO:0140096	microtubule plus end polymerase	GO:0061863	3	0.00004920	transcript_1449;transcript_18890;transcript_6040
molecular_function	catalytic activity	GO:0003824	catalytic activity, acting on DNA	GO:0140097	DNA helicase activity	GO:0003678	141	0.00231223	transcript_65687;transcript_3082;transcript_114306;transcript_77144;transcript_82786;transcript_8030;transcript_44363;transcript_87508;transcript_102197;transcript_36648;transcript_144088;transcript_109781;transcript_139171;transcript_146962;transcript_127014;transcript_144814;transcript_107015;transcript_115865;transcript_20173;transcript_97006;transcript_69245;transcript_48549;transcript_7663;t…
molecular_function	catalytic activity	GO:0003824	catalytic activity, acting on DNA	GO:0140097	DNA polymerase activity	GO:0034061	121	0.00198426	transcript_146789;transcript_68448;transcript_46519;transcript_34605;transcript_101189;transcript_137713;transcript_31358;transcript_88660;transcript_14462;transcript_38038;transcript_54714;transcript_64640;transcript_107935;transcript_56072;transcript_68539;transcript_41973;transcript_90259;transcript_62988;transcript_72971;transcript_37843;transcript_62271;transcript_141285;transcript_110997;tr…
molecular_function	catalytic activity	GO:0003824	catalytic activity, acting on DNA	GO:0140097	annealing helicase activity	GO:0036310	11	0.00018039	transcript_82786;transcript_49321;transcript_80629;transcript_83636;transcript_18735;transcript_117900;transcript_19399;transcript_43415;transcript_115930;transcript_46387;transcript_81718
molecular_function	catalytic activity	GO:0003824	catalytic activity, acting on DNA	GO:0140097	DNA/RNA helicase activity	GO:0033677	17	0.00027878	transcript_4342;transcript_49246;transcript_97868;transcript_41466;transcript_73992;transcript_48825;transcript_94141;transcript_87629;transcript_53246;transcript_19455;transcript_74488;transcript_44016;transcript_95957;transcript_28117;transcript_19557;transcript_5272;transcript_15154
molecular_function	catalytic activity	GO:0003824	catalytic activity, acting on DNA	GO:0140097	transposase activity	GO:0004803	1	0.00001640	transcript_32070
molecular_function	catalytic activity	GO:0003824	catalytic activity, acting on DNA	GO:0140097	tyrosyl-DNA phosphodiesterase activity	GO:0070259	7	0.00011479	transcript_29669;transcript_41931;transcript_141742;transcript_96390;transcript_70566;transcript_64622;transcript_121158
molecular_function	catalytic activity	GO:0003824	catalytic activity, acting on DNA	GO:0140097	DNA topoisomerase activity	GO:0003916	39	0.00063955	transcript_50798;transcript_57179;transcript_49002;transcript_103270;transcript_144647;transcript_54294;transcript_68543;transcript_62856;transcript_117629;transcript_135319;transcript_49459;transcript_101877;transcript_33497;transcript_45197;transcript_54148;transcript_134167;transcript_127880;transcript_114460;transcript_112694;transcript_125368;transcript_35336;transcript_36521;transcript_1172…
molecular_function	catalytic activity	GO:0003824	catalytic activity, acting on DNA	GO:0140097	DNA photolyase activity	GO:0003913	5	0.00008199	transcript_82240;transcript_65012;transcript_6498;transcript_99894;transcript_102500
molecular_function	catalytic activity	GO:0003824	catalytic activity, acting on DNA	GO:0140097	DNA-methyltransferase activity	GO:0009008	9	0.00014759	transcript_111281;transcript_38633;transcript_38959;transcript_122703;transcript_89134;transcript_32635;transcript_38185;transcript_40264;transcript_18827
molecular_function	catalytic activity	GO:0003824	catalytic activity, acting on DNA	GO:0140097	recombinase activity	GO:0000150	4	0.00006560	transcript_102197;transcript_41756;transcript_124616;transcript_105640
molecular_function	catalytic activity	GO:0003824	catalytic activity, acting on DNA	GO:0140097	deoxyribonuclease activity	GO:0004536	68	0.00111512	transcript_83701;transcript_7415;transcript_57520;transcript_66818;transcript_94723;transcript_90283;transcript_5850;transcript_70542;transcript_38370;transcript_104191;transcript_124957;transcript_146962;transcript_81445;transcript_64640;transcript_79618;transcript_54568;transcript_62988;transcript_142401;transcript_59039;transcript_37843;transcript_70914;transcript_114874;transcript_146528;tran…
molecular_function	catalytic activity	GO:0003824	catalytic activity, acting on DNA	GO:0140097	DNA translocase activity	GO:0015616	4	0.00006560	transcript_27829;transcript_115565;transcript_45773;transcript_4516
molecular_function	catalytic activity	GO:0003824	catalytic activity, acting on DNA	GO:0140097	DNA demethylase activity	GO:0035514	5	0.00008199	transcript_33253;transcript_62758;transcript_56754;transcript_64840;transcript_62434
molecular_function	catalytic activity	GO:0003824	catalytic activity, acting on DNA	GO:0140097	DNA N-glycosylase activity	GO:0019104	23	0.00037717	transcript_114651;transcript_41261;transcript_71327;transcript_41921;transcript_17615;transcript_53223;transcript_26373;transcript_107920;transcript_121414;transcript_5134;transcript_89310;transcript_131064;transcript_84597;transcript_139398;transcript_89046;transcript_58082;transcript_147931;transcript_137383;transcript_27600;transcript_73339;transcript_27257;transcript_27017;transcript_117461
molecular_function	catalytic activity	GO:0003824	catalytic activity, acting on DNA	GO:0140097	DNA-(apurinic or apyrimidinic site) endonuclease activity	GO:0003906	33	0.00054116	transcript_114651;transcript_92140;transcript_41261;transcript_83242;transcript_71327;transcript_98311;transcript_81138;transcript_114874;transcript_17615;transcript_45354;transcript_30291;transcript_26373;transcript_56682;transcript_11933;transcript_59271;transcript_96257;transcript_58554;transcript_104683;transcript_54755;transcript_114736;transcript_118268;transcript_124799;transcript_62037;tr…
molecular_function	catalytic activity	GO:0003824	catalytic activity, acting on DNA	GO:0140097	DNA ligase activity	GO:0003909	12	0.00019679	transcript_1806;transcript_43680;transcript_63847;transcript_50200;transcript_112879;transcript_113314;transcript_48840;transcript_83905;transcript_90131;transcript_43675;transcript_50532;transcript_72576
molecular_function	catalytic activity	GO:0003824	hydrolase activity	GO:0016787	hydrolase activity, acting on glycosyl bonds	GO:0016798	461	0.00755986	transcript_43368;transcript_114651;transcript_138922;transcript_52048;transcript_31410;transcript_79056;transcript_26139;transcript_132851;transcript_80827;transcript_33528;transcript_30950;transcript_65442;transcript_54893;transcript_16151;transcript_43744;transcript_98956;transcript_75983;transcript_129428;transcript_18499;transcript_4108;transcript_61264;transcript_62245;transcript_15743;trans…
molecular_function	catalytic activity	GO:0003824	hydrolase activity	GO:0016787	hydrolase activity, acting on acid carbon-carbon bonds	GO:0016822	4	0.00006560	transcript_113188;transcript_137843;transcript_81788;transcript_102508
molecular_function	catalytic activity	GO:0003824	hydrolase activity	GO:0016787	hydrolase activity, acting on acid sulfur-nitrogen bonds	GO:0016826	3	0.00004920	transcript_56751;transcript_9436;transcript_142857
molecular_function	catalytic activity	GO:0003824	hydrolase activity	GO:0016787	hydrolase activity, acting on acid phosphorus-nitrogen bonds	GO:0016825	547	0.00897015	transcript_106783;transcript_98949;transcript_13000;transcript_30954;transcript_15283;transcript_50619;transcript_76700;transcript_71737;transcript_81365;transcript_19842;transcript_453;transcript_67801;transcript_39627;transcript_122685;transcript_61775;transcript_120682;transcript_90447;transcript_50960;transcript_126988;transcript_15676;transcript_15674;transcript_40587;transcript_50237;transc…
molecular_function	catalytic activity	GO:0003824	hydrolase activity	GO:0016787	GPI-anchor transamidase activity	GO:0003923	11	0.00018039	transcript_47868;transcript_95942;transcript_46562;transcript_27321;transcript_27246;transcript_52142;transcript_50494;transcript_103914;transcript_119792;transcript_90680;transcript_20900
molecular_function	catalytic activity	GO:0003824	hydrolase activity	GO:0016787	hydrolase activity, acting on carbon-nitrogen (but not peptide) bonds	GO:0016810	480	0.00787143	transcript_42903;transcript_92308;transcript_111441;transcript_110545;transcript_88214;transcript_66996;transcript_38315;transcript_105367;transcript_121338;transcript_27263;transcript_40937;transcript_70233;transcript_74425;transcript_9623;transcript_40582;transcript_100789;transcript_144157;transcript_44582;transcript_48671;transcript_128779;transcript_61599;transcript_91380;transcript_143620;t…
molecular_function	catalytic activity	GO:0003824	hydrolase activity	GO:0016787	hydrolase activity, acting on acid anhydrides	GO:0016817	3898	0.06392260	transcript_90037;transcript_109032;transcript_42909;transcript_136871;transcript_106785;transcript_106788;transcript_68645;transcript_81536;transcript_31595;transcript_73979;transcript_107251;transcript_30174;transcript_76687;transcript_46594;transcript_35698;transcript_37333;transcript_37331;transcript_41742;transcript_72628;transcript_70661;transcript_75017;transcript_65687;transcript_64489;tra…
molecular_function	catalytic activity	GO:0003824	hydrolase activity	GO:0016787	ubiquitinyl hydrolase activity	GO:0101005	530	0.00869137	transcript_50007;transcript_106128;transcript_82984;transcript_87367;transcript_24439;transcript_59478;transcript_50554;transcript_75623;transcript_49662;transcript_61665;transcript_117128;transcript_83138;transcript_121334;transcript_55480;transcript_47518;transcript_47519;transcript_643;transcript_28047;transcript_16610;transcript_39817;transcript_57173;transcript_99605;transcript_45961;transcr…
molecular_function	catalytic activity	GO:0003824	hydrolase activity	GO:0016787	hydrolase activity, acting on ester bonds	GO:0016788	2847	0.04668744	transcript_92897;transcript_98243;transcript_106787;transcript_93077;transcript_48142;transcript_99687;transcript_46591;transcript_70993;transcript_5172;transcript_70669;transcript_83701;transcript_110542;transcript_110545;transcript_87242;transcript_7415;transcript_30957;transcript_73500;transcript_35203;transcript_128403;transcript_125753;transcript_94932;transcript_31124;transcript_116484;tran…
molecular_function	catalytic activity	GO:0003824	hydrolase activity	GO:0016787	peptidase activity	GO:0008233	2422	0.03971794	transcript_131101;transcript_50007;transcript_7553;transcript_106783;transcript_93076;transcript_31597;transcript_73971;transcript_106128;transcript_82984;transcript_64155;transcript_118717;transcript_87367;transcript_98949;transcript_121692;transcript_13000;transcript_78531;transcript_30954;transcript_24439;transcript_69067;transcript_120252;transcript_31124;transcript_15283;transcript_50619;tra…
molecular_function	catalytic activity	GO:0003824	hydrolase activity	GO:0016787	deacetylase activity	GO:0019213	119	0.00195146	transcript_42903;transcript_105367;transcript_9623;transcript_88958;transcript_91380;transcript_75416;transcript_49087;transcript_1557;transcript_24835;transcript_9333;transcript_77560;transcript_84503;transcript_14746;transcript_19041;transcript_24162;transcript_21597;transcript_63054;transcript_49246;transcript_75950;transcript_83365;transcript_3581;transcript_24594;transcript_46566;transcript_…
molecular_function	catalytic activity	GO:0003824	hydrolase activity	GO:0016787	deaminase activity	GO:0019239	120	0.00196786	transcript_111441;transcript_110545;transcript_38315;transcript_44582;transcript_17630;transcript_92260;transcript_44406;transcript_126942;transcript_64901;transcript_112567;transcript_103856;transcript_104918;transcript_87265;transcript_65115;transcript_10254;transcript_64320;transcript_82753;transcript_47986;transcript_73083;transcript_116400;transcript_85612;transcript_47909;transcript_77767;t…
molecular_function	catalytic activity	GO:0003824	hydrolase activity	GO:0016787	palmitoyl hydrolase activity	GO:0098599	41	0.00067235	transcript_92897;transcript_11734;transcript_59504;transcript_79166;transcript_90692;transcript_81108;transcript_6806;transcript_22940;transcript_50749;transcript_41119;transcript_62130;transcript_1206;transcript_41887;transcript_126712;transcript_48817;transcript_60888;transcript_118960;transcript_97418;transcript_105931;transcript_139475;transcript_85388;transcript_35469;transcript_100248;trans…
molecular_function	catalytic activity	GO:0003824	hydrolase activity	GO:0016787	hydrolase activity, acting on ether bonds	GO:0016801	58	0.00095113	transcript_131101;transcript_53103;transcript_118717;transcript_21264;transcript_129654;transcript_149078;transcript_108277;transcript_120352;transcript_20427;transcript_105917;transcript_104951;transcript_102228;transcript_37150;transcript_47762;transcript_110524;transcript_13755;transcript_21672;transcript_17962;transcript_147514;transcript_90966;transcript_142422;transcript_138636;transcript_9…
molecular_function	catalytic activity	GO:0003824	glycogen debranching enzyme activity	GO:0004133	4-alpha-glucanotransferase activity	GO:0004134	8	0.00013119	transcript_1237;transcript_79555;transcript_36550;transcript_37681;transcript_1140;transcript_54905;transcript_37654;transcript_34878
molecular_function	catalytic activity	GO:0003824	glycogen debranching enzyme activity	GO:0004133	amylo-alpha-1,6-glucosidase activity	GO:0004135	8	0.00013119	transcript_1237;transcript_79555;transcript_36550;transcript_37681;transcript_1140;transcript_54905;transcript_37654;transcript_34878
molecular_function	catalytic activity	GO:0003824	cyclase activity	GO:0009975	adenylate cyclase activity	GO:0004016	46	0.00075435	transcript_35699;transcript_56318;transcript_31414;transcript_43977;transcript_35980;transcript_75288;transcript_55374;transcript_44101;transcript_72359;transcript_98985;transcript_44234;transcript_8654;transcript_875;transcript_97229;transcript_44037;transcript_27938;transcript_120635;transcript_64147;transcript_45705;transcript_33228;transcript_36557;transcript_60311;transcript_20253;transcript…
molecular_function	catalytic activity	GO:0003824	cyclase activity	GO:0009975	guanylate cyclase activity	GO:0004383	30	0.00049196	transcript_31223;transcript_68686;transcript_74237;transcript_110124;transcript_39724;transcript_124759;transcript_137214;transcript_33993;transcript_57971;transcript_60009;transcript_96185;transcript_5898;transcript_56358;transcript_67077;transcript_28467;transcript_129767;transcript_146106;transcript_33535;transcript_145797;transcript_104238;transcript_47873;transcript_118261;transcript_29138;t…
molecular_function	catalytic activity	GO:0003824	cyclase activity	GO:0009975	RNA-3'-phosphate cyclase activity	GO:0003963	1	0.00001640	transcript_21876
molecular_function	catalytic activity	GO:0003824	oxidoreductase activity	GO:0016491	oxidoreductase activity, acting on CH-OH group of donors	GO:0016614	558	0.00915054	transcript_49811;transcript_40431;transcript_75909;transcript_128403;transcript_37432;transcript_139897;transcript_143928;transcript_76705;transcript_143115;transcript_116881;transcript_41946;transcript_73037;transcript_49999;transcript_4187;transcript_95423;transcript_129655;transcript_52680;transcript_29508;transcript_3084;transcript_22127;transcript_29796;transcript_6405;transcript_53317;trans…
molecular_function	catalytic activity	GO:0003824	oxidoreductase activity	GO:0016491	NADPH-adrenodoxin reductase activity	GO:0015039	1	0.00001640	transcript_127395
molecular_function	catalytic activity	GO:0003824	oxidoreductase activity	GO:0016491	oxidoreductase activity, acting on the aldehyde or oxo group of donors	GO:0016903	202	0.00331256	transcript_22941;transcript_46526;transcript_43398;transcript_118691;transcript_41535;transcript_133078;transcript_85273;transcript_138575;transcript_119935;transcript_11348;transcript_131249;transcript_75316;transcript_51915;transcript_83786;transcript_121610;transcript_12231;transcript_119766;transcript_59639;transcript_140158;transcript_47179;transcript_88650;transcript_111282;transcript_17637…
molecular_function	catalytic activity	GO:0003824	oxidoreductase activity	GO:0016491	oxidoreductase activity, acting on a heme group of donors	GO:0016675	44	0.00072155	transcript_75631;transcript_142050;transcript_148580;transcript_14666;transcript_89145;transcript_148343;transcript_137748;transcript_18347;transcript_23057;transcript_27059;transcript_115150;transcript_78653;transcript_148972;transcript_129395;transcript_143637;transcript_143580;transcript_138963;transcript_27041;transcript_146396;transcript_72741;transcript_145341;transcript_76259;transcript_11…
molecular_function	catalytic activity	GO:0003824	oxidoreductase activity	GO:0016491	oxidoreductase activity, acting on diphenols and related substances as donors	GO:0016679	10	0.00016399	transcript_25658;transcript_134918;transcript_27085;transcript_141275;transcript_106420;transcript_146971;transcript_147864;transcript_149038;transcript_102163;transcript_26994
molecular_function	catalytic activity	GO:0003824	oxidoreductase activity	GO:0016491	fatty acid alpha-hydroxylase activity	GO:0080132	2	0.00003280	transcript_136086;transcript_134970
molecular_function	catalytic activity	GO:0003824	oxidoreductase activity	GO:0016491	oxidoreductase activity, acting on the CH-NH group of donors	GO:0016645	136	0.00223024	transcript_92308;transcript_46526;transcript_43398;transcript_4183;transcript_17909;transcript_85273;transcript_74425;transcript_125842;transcript_51915;transcript_83786;transcript_74325;transcript_121610;transcript_95095;transcript_75869;transcript_90324;transcript_40084;transcript_28336;transcript_127018;transcript_67406;transcript_98747;transcript_43840;transcript_39011;transcript_111156;trans…
molecular_function	catalytic activity	GO:0003824	oxidoreductase activity	GO:0016491	dioxygenase activity	GO:0051213	263	0.00431289	transcript_115523;transcript_38256;transcript_147169;transcript_19354;transcript_84661;transcript_119931;transcript_9026;transcript_87665;transcript_57811;transcript_74321;transcript_25969;transcript_61599;transcript_100065;transcript_82371;transcript_126012;transcript_130069;transcript_9518;transcript_105783;transcript_123698;transcript_147917;transcript_99305;transcript_33836;transcript_116053;…
molecular_function	catalytic activity	GO:0003824	oxidoreductase activity	GO:0016491	steroid dehydrogenase activity	GO:0016229	48	0.00078714	transcript_49999;transcript_137947;transcript_42375;transcript_24490;transcript_24973;transcript_43976;transcript_140614;transcript_69984;transcript_4745;transcript_106808;transcript_32178;transcript_36463;transcript_43826;transcript_87510;transcript_17769;transcript_64564;transcript_98925;transcript_66239;transcript_66235;transcript_71777;transcript_78326;transcript_92934;transcript_107668;trans…
molecular_function	catalytic activity	GO:0003824	oxidoreductase activity	GO:0016491	sphingosine hydroxylase activity	GO:0000170	4	0.00006560	transcript_78116;transcript_62482;transcript_31140;transcript_55673
molecular_function	catalytic activity	GO:0003824	oxidoreductase activity	GO:0016491	2-octoprenyl-3-methyl-6-methoxy-1,4-benzoquinone hydroxylase activity	GO:0008682	6	0.00009839	transcript_135431;transcript_26044;transcript_144640;transcript_148098;transcript_130783;transcript_111594
molecular_function	catalytic activity	GO:0003824	oxidoreductase activity	GO:0016491	thyroxine 5'-deiodinase activity	GO:0004800	11	0.00018039	transcript_37279;transcript_36795;transcript_37747;transcript_39442;transcript_27480;transcript_78218;transcript_66233;transcript_123030;transcript_14891;transcript_124651;transcript_13699
molecular_function	catalytic activity	GO:0003824	oxidoreductase activity	GO:0016491	electron transfer activity	GO:0009055	162	0.00265661	transcript_89627;transcript_17909;transcript_25658;transcript_75631;transcript_78361;transcript_142050;transcript_107095;transcript_49547;transcript_148580;transcript_14666;transcript_127018;transcript_89145;transcript_84503;transcript_134918;transcript_146457;transcript_63765;transcript_148343;transcript_27085;transcript_40877;transcript_88658;transcript_147922;transcript_82400;transcript_137748…
molecular_function	catalytic activity	GO:0003824	oxidoreductase activity	GO:0016491	oxidative RNA demethylase activity	GO:0035515	13	0.00021318	transcript_126012;transcript_116978;transcript_33253;transcript_15055;transcript_62758;transcript_134604;transcript_12559;transcript_56754;transcript_119390;transcript_117055;transcript_128942;transcript_64840;transcript_62434
molecular_function	catalytic activity	GO:0003824	oxidoreductase activity	GO:0016491	oxidative DNA demethylase activity	GO:0035516	5	0.00008199	transcript_33253;transcript_62758;transcript_56754;transcript_64840;transcript_62434
molecular_function	catalytic activity	GO:0003824	oxidoreductase activity	GO:0016491	oxidoreductase activity, acting on paired donors, with incorporation or reduction of molecular oxygen	GO:0016705	701	0.01149557	transcript_77417;transcript_55230;transcript_107251;transcript_127449;transcript_2251;transcript_18949;transcript_70469;transcript_50550;transcript_6035;transcript_128248;transcript_52046;transcript_61774;transcript_49882;transcript_115778;transcript_38256;transcript_56107;transcript_117320;transcript_114144;transcript_4535;transcript_19354;transcript_84661;transcript_10030;transcript_28047;trans…
molecular_function	catalytic activity	GO:0003824	oxidoreductase activity	GO:0016491	oxidoreductase activity, acting on single donors with incorporation of molecular oxygen	GO:0016701	68	0.00111512	transcript_147169;transcript_9026;transcript_57811;transcript_25969;transcript_61599;transcript_100065;transcript_130069;transcript_105783;transcript_123698;transcript_147917;transcript_33836;transcript_116053;transcript_24784;transcript_53564;transcript_119653;transcript_14912;transcript_82757;transcript_65516;transcript_84304;transcript_114636;transcript_35236;transcript_17268;transcript_25118;…
molecular_function	catalytic activity	GO:0003824	oxidoreductase activity	GO:0016491	oxidoreductase activity, acting on the CH-CH group of donors	GO:0016627	242	0.00396851	transcript_144622;transcript_96465;transcript_82466;transcript_116412;transcript_137947;transcript_147536;transcript_108858;transcript_78361;transcript_125654;transcript_1063;transcript_74297;transcript_138389;transcript_116052;transcript_89353;transcript_22000;transcript_67380;transcript_148262;transcript_82344;transcript_103270;transcript_112102;transcript_79793;transcript_133425;transcript_478…
molecular_function	catalytic activity	GO:0003824	oxidoreductase activity	GO:0016491	thyroxine 5-deiodinase activity	GO:0033798	3	0.00004920	transcript_37747;transcript_39442;transcript_27480
molecular_function	catalytic activity	GO:0003824	oxidoreductase activity	GO:0016491	oxidoreductase activity, acting on NAD(P)H	GO:0016651	234	0.00383732	transcript_53104;transcript_77417;transcript_106127;transcript_41741;transcript_2251;transcript_89627;transcript_50613;transcript_57284;transcript_21443;transcript_71674;transcript_45348;transcript_145788;transcript_41467;transcript_61916;transcript_20585;transcript_111775;transcript_23251;transcript_147708;transcript_146254;transcript_25947;transcript_145938;transcript_26928;transcript_49547;tra…
molecular_function	catalytic activity	GO:0003824	oxidoreductase activity	GO:0016491	oxidoreductase activity, acting on superoxide radicals as acceptor	GO:0016721	9	0.00014759	transcript_63093;transcript_28740;transcript_26343;transcript_26852;transcript_52830;transcript_6783;transcript_143765;transcript_145776;transcript_69938
molecular_function	catalytic activity	GO:0003824	oxidoreductase activity	GO:0016491	oxidoreductase activity, oxidizing metal ions	GO:0016722	110	0.00180387	transcript_49667;transcript_63535;transcript_42325;transcript_54616;transcript_137129;transcript_59734;transcript_114722;transcript_65522;transcript_127018;transcript_76942;transcript_125512;transcript_147996;transcript_103713;transcript_83738;transcript_93221;transcript_47363;transcript_128294;transcript_53159;transcript_72739;transcript_19452;transcript_27230;transcript_43682;transcript_99219;t…
molecular_function	catalytic activity	GO:0003824	oxidoreductase activity	GO:0016491	oxidoreductase activity, acting on CH or CH2 groups	GO:0016725	24	0.00039357	transcript_141015;transcript_139594;transcript_71936;transcript_2233;transcript_76482;transcript_83614;transcript_90331;transcript_102296;transcript_19122;transcript_55694;transcript_28519;transcript_116681;transcript_84043;transcript_84064;transcript_102040;transcript_33747;transcript_136019;transcript_85768;transcript_45699;transcript_133882;transcript_66829;transcript_51604;transcript_56640;tr…
molecular_function	catalytic activity	GO:0003824	oxidoreductase activity	GO:0016491	NADPH:sulfur oxidoreductase activity	GO:0043914	21	0.00034438	transcript_49882;transcript_53298;transcript_61687;transcript_30329;transcript_88229;transcript_50101;transcript_133879;transcript_97031;transcript_42667;transcript_56871;transcript_57613;transcript_113404;transcript_47709;transcript_38180;transcript_49508;transcript_33397;transcript_29788;transcript_47647;transcript_47936;transcript_66159;transcript_40637
molecular_function	catalytic activity	GO:0003824	oxidoreductase activity	GO:0016491	heme-copper terminal oxidase activity	GO:0015002	44	0.00072155	transcript_75631;transcript_142050;transcript_148580;transcript_14666;transcript_89145;transcript_148343;transcript_137748;transcript_18347;transcript_23057;transcript_27059;transcript_115150;transcript_78653;transcript_148972;transcript_129395;transcript_143637;transcript_143580;transcript_138963;transcript_27041;transcript_146396;transcript_72741;transcript_145341;transcript_76259;transcript_11…
molecular_function	catalytic activity	GO:0003824	oxidoreductase activity	GO:0016491	oxidoreductase activity, acting on peroxide as acceptor	GO:0016684	180	0.00295179	transcript_47748;transcript_122681;transcript_96460;transcript_77308;transcript_66131;transcript_58758;transcript_70911;transcript_67756;transcript_76284;transcript_147535;transcript_99988;transcript_29886;transcript_105868;transcript_103855;transcript_9137;transcript_4220;transcript_102308;transcript_95282;transcript_4022;transcript_26674;transcript_108071;transcript_105328;transcript_141412;tra…
molecular_function	catalytic activity	GO:0003824	oxidoreductase activity	GO:0016491	monooxygenase activity	GO:0004497	523	0.00857658	transcript_77417;transcript_55230;transcript_107251;transcript_127449;transcript_2251;transcript_18949;transcript_70469;transcript_50550;transcript_6035;transcript_128248;transcript_52046;transcript_61774;transcript_49882;transcript_115778;transcript_56107;transcript_117320;transcript_114144;transcript_4535;transcript_10030;transcript_28047;transcript_41467;transcript_48674;transcript_77140;trans…
molecular_function	catalytic activity	GO:0003824	oxidoreductase activity	GO:0016491	oxidoreductase activity, acting on the CH-NH2 group of donors	GO:0016638	117	0.00191866	transcript_103576;transcript_16247;transcript_132030;transcript_60166;transcript_48270;transcript_89257;transcript_115374;transcript_115371;transcript_47162;transcript_48255;transcript_65834;transcript_29614;transcript_71700;transcript_133952;transcript_68148;transcript_64545;transcript_16846;transcript_111028;transcript_110032;transcript_65759;transcript_78410;transcript_115322;transcript_17890;…
molecular_function	catalytic activity	GO:0003824	oxidoreductase activity	GO:0016491	alpha-ketoacid dehydrogenase activity	GO:0003826	4	0.00006560	transcript_48896;transcript_57953;transcript_128511;transcript_83770
molecular_function	catalytic activity	GO:0003824	oxidoreductase activity	GO:0016491	oxidoreductase activity, acting on other nitrogenous compounds as donors	GO:0016661	6	0.00009839	transcript_30456;transcript_29870;transcript_50682;transcript_25948;transcript_107229;transcript_25609
molecular_function	catalytic activity	GO:0003824	oxidoreductase activity	GO:0016491	oxidoreductase activity, acting on a sulfur group of donors	GO:0016667	163	0.00267301	transcript_19265;transcript_106127;transcript_41741;transcript_62973;transcript_124228;transcript_45348;transcript_81222;transcript_57174;transcript_147535;transcript_23251;transcript_148398;transcript_143014;transcript_25947;transcript_49547;transcript_84830;transcript_56929;transcript_85938;transcript_39803;transcript_20176;transcript_6966;transcript_101307;transcript_77656;transcript_146574;tr…
molecular_function	catalytic activity	GO:0003824	peptidoglycan muralytic activity	GO:0061783	N-acetylmuramoyl-L-alanine amidase activity	GO:0008745	8	0.00013119	transcript_67381;transcript_50586;transcript_26195;transcript_38829;transcript_1687;transcript_45608;transcript_47158;transcript_132176
molecular_function	catalytic activity	GO:0003824	peptidoglycan muralytic activity	GO:0061783	lysozyme activity	GO:0003796	32	0.00052476	transcript_26139;transcript_16151;transcript_4108;transcript_91013;transcript_5367;transcript_128454;transcript_49475;transcript_121408;transcript_120594;transcript_28011;transcript_13093;transcript_39358;transcript_128020;transcript_115698;transcript_59488;transcript_108404;transcript_14525;transcript_108269;transcript_121655;transcript_102393;transcript_115369;transcript_52740;transcript_110138…
molecular_function	catalytic activity	GO:0003824	isomerase activity	GO:0016853	intramolecular lyase activity	GO:0016872	51	0.00083634	transcript_52279;transcript_12297;transcript_65096;transcript_78090;transcript_75667;transcript_61379;transcript_62132;transcript_7015;transcript_62408;transcript_53167;transcript_69989;transcript_36984;transcript_116774;transcript_71521;transcript_132087;transcript_66639;transcript_28396;transcript_9611;transcript_27298;transcript_116378;transcript_87297;transcript_57863;transcript_47917;transcr…
molecular_function	catalytic activity	GO:0003824	isomerase activity	GO:0016853	DNA topoisomerase activity	GO:0003916	39	0.00063955	transcript_50798;transcript_57179;transcript_49002;transcript_103270;transcript_144647;transcript_54294;transcript_68543;transcript_62856;transcript_117629;transcript_135319;transcript_49459;transcript_101877;transcript_33497;transcript_45197;transcript_54148;transcript_134167;transcript_127880;transcript_114460;transcript_112694;transcript_125368;transcript_35336;transcript_36521;transcript_1172…
molecular_function	catalytic activity	GO:0003824	isomerase activity	GO:0016853	intramolecular transferase activity	GO:0016866	138	0.00226304	transcript_3648;transcript_80667;transcript_112418;transcript_93271;transcript_114515;transcript_110424;transcript_4938;transcript_120063;transcript_122032;transcript_71817;transcript_14467;transcript_76671;transcript_72907;transcript_44466;transcript_68558;transcript_117686;transcript_10251;transcript_115840;transcript_9789;transcript_86617;transcript_142732;transcript_104982;transcript_5125;tra…
molecular_function	catalytic activity	GO:0003824	isomerase activity	GO:0016853	intramolecular oxidoreductase activity	GO:0016860	176	0.00288619	transcript_37337;transcript_58442;transcript_52046;transcript_124228;transcript_10595;transcript_47073;transcript_119684;transcript_143014;transcript_69857;transcript_14362;transcript_114222;transcript_64645;transcript_64649;transcript_28744;transcript_6966;transcript_134910;transcript_59342;transcript_6746;transcript_129815;transcript_12435;transcript_4425;transcript_88449;transcript_46608;trans…
molecular_function	catalytic activity	GO:0003824	isomerase activity	GO:0016853	racemase and epimerase activity	GO:0016854	49	0.00080354	transcript_21445;transcript_31321;transcript_13734;transcript_134542;transcript_46300;transcript_105083;transcript_37674;transcript_129411;transcript_70773;transcript_10192;transcript_28413;transcript_76052;transcript_51307;transcript_75303;transcript_14865;transcript_27873;transcript_62223;transcript_8190;transcript_74264;transcript_46736;transcript_66373;transcript_9694;transcript_65086;transcr…
molecular_function	catalytic activity	GO:0003824	isomerase activity	GO:0016853	cis-trans isomerase activity	GO:0016859	118	0.00193506	transcript_12995;transcript_55484;transcript_10126;transcript_148359;transcript_61599;transcript_4475;transcript_7595;transcript_46855;transcript_964;transcript_76477;transcript_41441;transcript_46412;transcript_97300;transcript_147815;transcript_104989;transcript_53564;transcript_35529;transcript_136013;transcript_136781;transcript_8497;transcript_8964;transcript_49577;transcript_83085;transcrip…
molecular_function	catalytic activity	GO:0003824	demethylase activity	GO:0032451	sterol 14-demethylase activity	GO:0008398	5	0.00008199	transcript_54066;transcript_96425;transcript_82699;transcript_116132;transcript_106663
molecular_function	catalytic activity	GO:0003824	demethylase activity	GO:0032451	oxidative RNA demethylase activity	GO:0035515	13	0.00021318	transcript_126012;transcript_116978;transcript_33253;transcript_15055;transcript_62758;transcript_134604;transcript_12559;transcript_56754;transcript_119390;transcript_117055;transcript_128942;transcript_64840;transcript_62434
molecular_function	catalytic activity	GO:0003824	demethylase activity	GO:0032451	DNA demethylase activity	GO:0035514	5	0.00008199	transcript_33253;transcript_62758;transcript_56754;transcript_64840;transcript_62434
molecular_function	catalytic activity	GO:0003824	demethylase activity	GO:0032451	histone demethylase activity	GO:0032452	113	0.00185307	transcript_119259;transcript_40438;transcript_84661;transcript_144151;transcript_74589;transcript_564;transcript_82371;transcript_35127;transcript_36950;transcript_40879;transcript_57039;transcript_96818;transcript_69076;transcript_59249;transcript_37531;transcript_674;transcript_130588;transcript_89385;transcript_109306;transcript_68053;transcript_145446;transcript_8415;transcript_877;transcript…
molecular_function	catalytic activity	GO:0003824	transferase activity	GO:0016740	transferase activity, transferring alkyl or aryl (other than methyl) groups	GO:0016765	136	0.00223024	transcript_58516;transcript_33485;transcript_45021;transcript_7659;transcript_58754;transcript_42996;transcript_92300;transcript_147535;transcript_77540;transcript_80864;transcript_12009;transcript_24705;transcript_112769;transcript_119069;transcript_83851;transcript_4224;transcript_102308;transcript_105328;transcript_98812;transcript_25352;transcript_67723;transcript_92843;transcript_93661;trans…
molecular_function	catalytic activity	GO:0003824	transferase activity	GO:0016740	transferase activity, transferring nitrogenous groups	GO:0016769	136	0.00223024	transcript_50618;transcript_116699;transcript_145236;transcript_146840;transcript_43716;transcript_29966;transcript_140153;transcript_140158;transcript_23256;transcript_27547;transcript_58146;transcript_26224;transcript_145300;transcript_22778;transcript_37731;transcript_141919;transcript_24664;transcript_1182;transcript_6635;transcript_19023;transcript_38682;transcript_103583;transcript_51894;tr…
molecular_function	catalytic activity	GO:0003824	transferase activity	GO:0016740	transferase activity, transferring selenium-containing groups	GO:0016785	4	0.00006560	transcript_10907;transcript_123633;transcript_45636;transcript_45231
molecular_function	catalytic activity	GO:0003824	transferase activity	GO:0016740	transferase activity, transferring sulfur-containing groups	GO:0016782	261	0.00428009	transcript_49813;transcript_139725;transcript_109543;transcript_11730;transcript_103578;transcript_139917;transcript_394;transcript_93984;transcript_88958;transcript_50187;transcript_140058;transcript_133135;transcript_23173;transcript_126395;transcript_92147;transcript_145929;transcript_82594;transcript_142826;transcript_17981;transcript_51991;transcript_83273;transcript_68270;transcript_22240;t…
molecular_function	catalytic activity	GO:0003824	transferase activity	GO:0016740	ubiquitin-like protein transferase activity	GO:0019787	1374	0.02253198	transcript_114389;transcript_107782;transcript_33434;transcript_31595;transcript_77417;transcript_27386;transcript_122346;transcript_2251;transcript_104972;transcript_50437;transcript_62361;transcript_16906;transcript_66629;transcript_56314;transcript_36278;transcript_36273;transcript_82899;transcript_2723;transcript_90200;transcript_92804;transcript_72121;transcript_85989;transcript_87166;transc…
molecular_function	catalytic activity	GO:0003824	transferase activity	GO:0016740	transferase activity, transferring glycosyl groups	GO:0016757	994	0.01630043	transcript_114652;transcript_99686;transcript_40293;transcript_40291;transcript_57041;transcript_10413;transcript_42911;transcript_101735;transcript_71735;transcript_136255;transcript_83856;transcript_72127;transcript_39573;transcript_41537;transcript_44112;transcript_79589;transcript_63735;transcript_10590;transcript_90;transcript_55483;transcript_29555;transcript_80472;transcript_110115;transcr…
molecular_function	catalytic activity	GO:0003824	transferase activity	GO:0016740	transferase activity, transferring aldehyde or ketonic groups	GO:0016744	13	0.00021318	transcript_8997;transcript_117805;transcript_7111;transcript_10764;transcript_80243;transcript_34507;transcript_111930;transcript_141071;transcript_23810;transcript_111372;transcript_60465;transcript_11765;transcript_67193
molecular_function	catalytic activity	GO:0003824	transferase activity	GO:0016740	molybdopterin molybdotransferase activity	GO:0061599	1	0.00001640	transcript_56431
molecular_function	catalytic activity	GO:0003824	transferase activity	GO:0016740	Atg8 ligase activity	GO:0019776	3	0.00004920	transcript_25257;transcript_68291;transcript_143428
molecular_function	catalytic activity	GO:0003824	transferase activity	GO:0016740	transferase activity, transferring phosphorus-containing groups	GO:0016772	4469	0.07328632	transcript_53100;transcript_3643;transcript_101554;transcript_31223;transcript_47740;transcript_49813;transcript_61191;transcript_107257;transcript_46593;transcript_103576;transcript_70996;transcript_41148;transcript_64151;transcript_110545;transcript_85623;transcript_122346;transcript_138924;transcript_119445;transcript_119193;transcript_89620;transcript_21908;transcript_73504;transcript_63901;t…
molecular_function	catalytic activity	GO:0003824	transferase activity	GO:0016740	transferase activity, transferring one-carbon groups	GO:0016741	762	0.01249590	transcript_3642;transcript_80667;transcript_27385;transcript_118710;transcript_88214;transcript_98948;transcript_98559;transcript_135650;transcript_124404;transcript_36273;transcript_51204;transcript_98451;transcript_43398;transcript_22154;transcript_89199;transcript_61777;transcript_121338;transcript_22939;transcript_52917;transcript_100789;transcript_24017;transcript_66138;transcript_63902;tran…
molecular_function	catalytic activity	GO:0003824	transferase activity	GO:0016740	transferase activity, transferring acyl groups	GO:0016746	984	0.01613644	transcript_7557;transcript_111630;transcript_81391;transcript_78535;transcript_76352;transcript_24384;transcript_120255;transcript_59474;transcript_133557;transcript_59257;transcript_24152;transcript_130145;transcript_70464;transcript_7071;transcript_49661;transcript_44954;transcript_88748;transcript_61778;transcript_97402;transcript_79142;transcript_81741;transcript_76133;transcript_116458;trans…
molecular_function	catalytic activity	GO:0003824	transferase activity	GO:0016740	microtubule plus end polymerase	GO:0061863	3	0.00004920	transcript_1449;transcript_18890;transcript_6040
cellular_component	membrane-enclosed lumen	GO:0031974	organelle lumen	GO:0043233	vesicle lumen	GO:0031983	6	0.00009839	transcript_111441;transcript_82753;transcript_83362;transcript_137575;transcript_32915;transcript_95693
cellular_component	membrane-enclosed lumen	GO:0031974	organelle lumen	GO:0043233	intracellular organelle lumen	GO:0070013	571	0.00936373	transcript_136874;transcript_76899;transcript_103576;transcript_111441;transcript_37337;transcript_138927;transcript_138924;transcript_78535;transcript_135659;transcript_59474;transcript_97979;transcript_26916;transcript_46627;transcript_41535;transcript_10626;transcript_47074;transcript_33528;transcript_24017;transcript_102935;transcript_57174;transcript_146840;transcript_42326;transcript_143506…
cellular_component	protein-containing complex	GO:0032991	ER membrane insertion complex	GO:0072379	TRC complex	GO:0072380	6	0.00009839	transcript_118308;transcript_106973;transcript_104851;transcript_103795;transcript_33010;transcript_26384
cellular_component	protein-containing complex	GO:0032991	ER membrane insertion complex	GO:0072379	BAT3 complex	GO:0071818	22	0.00036077	transcript_79059;transcript_54619;transcript_105864;transcript_50812;transcript_50513;transcript_78493;transcript_66194;transcript_29259;transcript_13374;transcript_78705;transcript_50496;transcript_53375;transcript_50331;transcript_16060;transcript_61990;transcript_35537;transcript_29312;transcript_69195;transcript_28872;transcript_14552;transcript_46466;transcript_120195
cellular_component	protein-containing complex	GO:0032991	mRNA cleavage factor complex	GO:0005849	mRNA cleavage and polyadenylation specificity factor complex	GO:0005847	29	0.00047557	transcript_147821;transcript_25737;transcript_60036;transcript_46299;transcript_66925;transcript_55770;transcript_13541;transcript_123331;transcript_104765;transcript_113617;transcript_14125;transcript_123778;transcript_52803;transcript_87650;transcript_65676;transcript_12697;transcript_10569;transcript_101603;transcript_47379;transcript_43701;transcript_76868;transcript_108439;transcript_10681;t…
cellular_component	protein-containing complex	GO:0032991	mRNA cleavage factor complex	GO:0005849	mRNA cleavage stimulating factor complex	GO:0005848	3	0.00004920	transcript_13704;transcript_61321;transcript_91052
cellular_component	protein-containing complex	GO:0032991	protein-lipid complex	GO:0032994	lipoprotein particle	GO:1990777	23	0.00037717	transcript_148836;transcript_40582;transcript_29504;transcript_41404;transcript_61574;transcript_20850;transcript_39598;transcript_40300;transcript_85996;transcript_137766;transcript_146880;transcript_36602;transcript_51881;transcript_44732;transcript_105792;transcript_146139;transcript_148489;transcript_78794;transcript_24911;transcript_20449;transcript_148083;transcript_80944;transcript_141636
cellular_component	protein-containing complex	GO:0032991	protein-DNA complex	GO:0032993	telomere cap complex	GO:0000782	16	0.00026238	transcript_26488;transcript_2972;transcript_75093;transcript_64439;transcript_75363;transcript_4154;transcript_14047;transcript_19333;transcript_74054;transcript_75056;transcript_67101;transcript_44916;transcript_104027;transcript_102589;transcript_12448;transcript_16643
cellular_component	protein-containing complex	GO:0032991	protein-DNA complex	GO:0032993	nucleosome	GO:0000786	112	0.00183667	transcript_40294;transcript_14889;transcript_458;transcript_49660;transcript_118693;transcript_129653;transcript_74423;transcript_56801;transcript_133139;transcript_111800;transcript_33403;transcript_112896;transcript_138632;transcript_66079;transcript_10900;transcript_46046;transcript_69363;transcript_102239;transcript_26246;transcript_139496;transcript_30541;transcript_16840;transcript_56857;tr…
cellular_component	protein-containing complex	GO:0032991	protein-DNA complex	GO:0032993	replisome	GO:0030894	1	0.00001640	transcript_115888
cellular_component	protein-containing complex	GO:0032991	protein-DNA complex	GO:0032993	pre-replicative complex	GO:0036387	10	0.00016399	transcript_76360;transcript_139425;transcript_62354;transcript_104459;transcript_57246;transcript_128536;transcript_2803;transcript_94621;transcript_128385;transcript_11046
cellular_component	protein-containing complex	GO:0032991	protein-DNA complex	GO:0032993	transcriptional preinitiation complex	GO:0097550	14	0.00022958	transcript_49662;transcript_91112;transcript_23549;transcript_43921;transcript_78498;transcript_86302;transcript_26405;transcript_103141;transcript_29377;transcript_99775;transcript_51301;transcript_39762;transcript_28114;transcript_52817
cellular_component	protein-containing complex	GO:0032991	protein-DNA complex	GO:0032993	DNA replication preinitiation complex	GO:0031261	4	0.00006560	transcript_25608;transcript_57246;transcript_128536;transcript_128385
cellular_component	protein-containing complex	GO:0032991	gamma-tubulin complex	GO:0000930	gamma-tubulin large complex	GO:0000931	1	0.00001640	transcript_25421
cellular_component	protein-containing complex	GO:0032991	gamma-tubulin complex	GO:0000930	gamma-tubulin small complex	GO:0008275	8	0.00013119	transcript_62930;transcript_99169;transcript_132894;transcript_82024;transcript_63640;transcript_4945;transcript_116732;transcript_40695
cellular_component	protein-containing complex	GO:0032991	Pex17p-Pex14p docking complex	GO:1990415	peroxisomal importomer complex	GO:1990429	4	0.00006560	transcript_119027;transcript_13498;transcript_62280;transcript_10710
cellular_component	protein-containing complex	GO:0032991	fatty acid beta-oxidation multienzyme complex	GO:0036125	mitochondrial fatty acid beta-oxidation multienzyme complex	GO:0016507	12	0.00019679	transcript_6405;transcript_94166;transcript_2634;transcript_73818;transcript_3045;transcript_111097;transcript_3596;transcript_17783;transcript_143130;transcript_24679;transcript_96131;transcript_95452
cellular_component	protein-containing complex	GO:0032991	DNA packaging complex	GO:0044815	nucleosome	GO:0000786	112	0.00183667	transcript_40294;transcript_14889;transcript_458;transcript_49660;transcript_118693;transcript_129653;transcript_74423;transcript_56801;transcript_133139;transcript_111800;transcript_33403;transcript_112896;transcript_138632;transcript_66079;transcript_10900;transcript_46046;transcript_69363;transcript_102239;transcript_26246;transcript_139496;transcript_30541;transcript_16840;transcript_56857;tr…
cellular_component	protein-containing complex	GO:0032991	DNA packaging complex	GO:0044815	condensin complex	GO:0000796	8	0.00013119	transcript_98745;transcript_67522;transcript_19037;transcript_50923;transcript_112696;transcript_52793;transcript_67560;transcript_97150
cellular_component	protein-containing complex	GO:0032991	chaperone complex	GO:0101031	chaperonin-containing T-complex	GO:0005832	57	0.00093473	transcript_76352;transcript_124520;transcript_71783;transcript_105128;transcript_16219;transcript_134517;transcript_15920;transcript_126716;transcript_106882;transcript_13829;transcript_20459;transcript_77369;transcript_62078;transcript_12729;transcript_99836;transcript_13529;transcript_115473;transcript_112210;transcript_380;transcript_69158;transcript_48680;transcript_13244;transcript_137131;tr…
cellular_component	protein-containing complex	GO:0032991	transcription elongation factor complex	GO:0008023	elongin complex	GO:0070449	1	0.00001640	transcript_26565
cellular_component	protein-containing complex	GO:0032991	transcription elongation factor complex	GO:0008023	ELL-EAF complex	GO:0032783	8	0.00013119	transcript_106632;transcript_148920;transcript_24586;transcript_135292;transcript_25220;transcript_146395;transcript_140972;transcript_100516
cellular_component	protein-containing complex	GO:0032991	transcription elongation factor complex	GO:0008023	cyclin/CDK positive transcription elongation factor complex	GO:0008024	13	0.00021318	transcript_64217;transcript_28675;transcript_12634;transcript_25588;transcript_45315;transcript_1832;transcript_80915;transcript_69601;transcript_117396;transcript_60315;transcript_114671;transcript_90809;transcript_99760
cellular_component	protein-containing complex	GO:0032991	transcription elongation factor complex	GO:0008023	Cdc73/Paf1 complex	GO:0016593	40	0.00065595	transcript_95823;transcript_68479;transcript_39501;transcript_147410;transcript_19070;transcript_88035;transcript_78308;transcript_99046;transcript_97519;transcript_64669;transcript_8166;transcript_74493;transcript_35754;transcript_40533;transcript_78275;transcript_128287;transcript_108922;transcript_77340;transcript_38966;transcript_31560;transcript_60600;transcript_19786;transcript_138508;trans…
cellular_component	protein-containing complex	GO:0032991	transcription elongation factor complex	GO:0008023	NELF complex	GO:0032021	12	0.00019679	transcript_140352;transcript_13888;transcript_115004;transcript_46876;transcript_60966;transcript_39190;transcript_44932;transcript_28050;transcript_105354;transcript_24863;transcript_49597;transcript_46819
cellular_component	protein-containing complex	GO:0032991	transcription elongation factor complex	GO:0008023	DSIF complex	GO:0032044	4	0.00006560	transcript_52974;transcript_63869;transcript_46288;transcript_56298
cellular_component	protein-containing complex	GO:0032991	transcription elongation factor complex	GO:0008023	FACT complex	GO:0035101	18	0.00029518	transcript_44033;transcript_27659;transcript_68204;transcript_105143;transcript_89086;transcript_38127;transcript_119461;transcript_130044;transcript_25381;transcript_21786;transcript_51658;transcript_100276;transcript_21381;transcript_7518;transcript_73357;transcript_118065;transcript_141434;transcript_114078
cellular_component	protein-containing complex	GO:0032991	DNA polymerase processivity factor complex	GO:0044796	PCNA complex	GO:0043626	28	0.00045917	transcript_10517;transcript_127049;transcript_73816;transcript_21983;transcript_22117;transcript_140660;transcript_114821;transcript_98230;transcript_49719;transcript_86098;transcript_101992;transcript_135523;transcript_133177;transcript_22431;transcript_131516;transcript_124009;transcript_137095;transcript_23207;transcript_107336;transcript_25582;transcript_16485;transcript_131477;transcript_102…
cellular_component	protein-containing complex	GO:0032991	growth factor complex	GO:0036454	insulin-like growth factor binding protein complex	GO:0016942	1	0.00001640	transcript_25570
cellular_component	protein-containing complex	GO:0032991	ESCRT complex	GO:0036452	ESCRT III complex	GO:0000815	54	0.00088554	transcript_52561;transcript_19840;transcript_59217;transcript_98450;transcript_52410;transcript_140472;transcript_54710;transcript_42695;transcript_86458;transcript_70864;transcript_135809;transcript_71208;transcript_37938;transcript_51911;transcript_19826;transcript_30299;transcript_38086;transcript_18884;transcript_53081;transcript_73237;transcript_33756;transcript_64143;transcript_39027;transc…
cellular_component	protein-containing complex	GO:0032991	ESCRT complex	GO:0036452	ESCRT II complex	GO:0000814	9	0.00014759	transcript_41283;transcript_64114;transcript_50758;transcript_24505;transcript_123309;transcript_73471;transcript_99466;transcript_44940;transcript_136764
cellular_component	protein-containing complex	GO:0032991	ESCRT complex	GO:0036452	ESCRT I complex	GO:0000813	55	0.00090194	transcript_95536;transcript_137512;transcript_2977;transcript_94105;transcript_84053;transcript_114605;transcript_37964;transcript_16935;transcript_7660;transcript_132505;transcript_101483;transcript_112340;transcript_78888;transcript_1209;transcript_119819;transcript_20888;transcript_31431;transcript_76341;transcript_36163;transcript_7369;transcript_6452;transcript_51100;transcript_116707;transc…
cellular_component	protein-containing complex	GO:0032991	cytochrome complex	GO:0070069	respiratory chain complex IV	GO:0045277	36	0.00059036	transcript_89621;transcript_75631;transcript_142050;transcript_148580;transcript_14666;transcript_89145;transcript_137748;transcript_53784;transcript_61280;transcript_21545;transcript_23057;transcript_27059;transcript_115150;transcript_148972;transcript_129395;transcript_143580;transcript_63363;transcript_138963;transcript_146396;transcript_72741;transcript_2487;transcript_23313;transcript_117486…
cellular_component	protein-containing complex	GO:0032991	cytochrome complex	GO:0070069	respiratory chain complex III	GO:0045275	12	0.00019679	transcript_25658;transcript_148749;transcript_134918;transcript_99355;transcript_141275;transcript_8356;transcript_106420;transcript_26034;transcript_146971;transcript_147864;transcript_149038;transcript_102163
cellular_component	protein-containing complex	GO:0032991	kinetochore	GO:0000776	condensed chromosome kinetochore	GO:0000777	147	0.00241063	transcript_64763;transcript_33971;transcript_112077;transcript_91381;transcript_119764;transcript_10861;transcript_106863;transcript_84439;transcript_124526;transcript_129821;transcript_61884;transcript_64837;transcript_74738;transcript_38388;transcript_82599;transcript_15551;transcript_122091;transcript_115726;transcript_97627;transcript_68846;transcript_64124;transcript_89897;transcript_139756;…
cellular_component	protein-containing complex	GO:0032991	MIS12/MIND type complex	GO:0000444	nuclear MIS12/MIND complex	GO:0000818	1	0.00001640	transcript_101813
cellular_component	protein-containing complex	GO:0032991	transporter complex	GO:1990351	mitochondrial intermembrane space protein transporter complex	GO:0042719	4	0.00006560	transcript_143409;transcript_124164;transcript_133758;transcript_13615
cellular_component	protein-containing complex	GO:0032991	transporter complex	GO:1990351	transmembrane transporter complex	GO:1902495	380	0.00623155	transcript_114651;transcript_76899;transcript_35698;transcript_64489;transcript_28373;transcript_19093;transcript_137514;transcript_49469;transcript_109917;transcript_88951;transcript_88953;transcript_34396;transcript_1159;transcript_89081;transcript_133134;transcript_51914;transcript_102345;transcript_78631;transcript_90289;transcript_964;transcript_73423;transcript_62796;transcript_28428;transc…
cellular_component	protein-containing complex	GO:0032991	transporter complex	GO:1990351	peroxisomal importomer complex	GO:1990429	4	0.00006560	transcript_119027;transcript_13498;transcript_62280;transcript_10710
cellular_component	protein-containing complex	GO:0032991	cohesin complex	GO:0008278	meiotic cohesin complex	GO:0030893	15	0.00024598	transcript_99380;transcript_74585;transcript_126443;transcript_47324;transcript_34457;transcript_8014;transcript_110974;transcript_73573;transcript_46063;transcript_9229;transcript_63888;transcript_115283;transcript_27680;transcript_42129;transcript_28364
cellular_component	protein-containing complex	GO:0032991	cohesin complex	GO:0008278	nuclear cohesin complex	GO:0000798	4	0.00006560	transcript_73573;transcript_46063;transcript_63888;transcript_115283
cellular_component	protein-containing complex	GO:0032991	SMC loading complex	GO:0032116	Scc2-Scc4 cohesin loading complex	GO:0090694	7	0.00011479	transcript_42401;transcript_42019;transcript_43475;transcript_134102;transcript_32230;transcript_54472;transcript_45294
cellular_component	protein-containing complex	GO:0032991	nucleocytoplasmic transport complex	GO:0031074	RNA nuclear export complex	GO:0042565	19	0.00031158	transcript_44586;transcript_20247;transcript_44290;transcript_83552;transcript_43964;transcript_98149;transcript_110271;transcript_129387;transcript_130863;transcript_74388;transcript_59184;transcript_20415;transcript_21509;transcript_138699;transcript_15479;transcript_20056;transcript_47189;transcript_22379;transcript_14185
cellular_component	protein-containing complex	GO:0032991	catalytic complex	GO:1902494	phenylalanine-tRNA ligase complex	GO:0009328	13	0.00021318	transcript_66359;transcript_14171;transcript_74340;transcript_102138;transcript_29599;transcript_84093;transcript_18351;transcript_81964;transcript_124654;transcript_1823;transcript_103488;transcript_67976;transcript_82457
cellular_component	protein-containing complex	GO:0032991	catalytic complex	GO:1902494	phosphopyruvate hydratase complex	GO:0000015	103	0.00168908	transcript_100298;transcript_13804;transcript_14710;transcript_116692;transcript_11509;transcript_129322;transcript_16619;transcript_16614;transcript_15336;transcript_83786;transcript_127879;transcript_10516;transcript_121822;transcript_17862;transcript_26226;transcript_133270;transcript_17120;transcript_112335;transcript_12128;transcript_16937;transcript_16397;transcript_138355;transcript_13112;…
cellular_component	protein-containing complex	GO:0032991	catalytic complex	GO:1902494	dynein complex	GO:0030286	189	0.00309938	transcript_66997;transcript_41860;transcript_73830;transcript_28443;transcript_41536;transcript_59211;transcript_84578;transcript_71670;transcript_648;transcript_50180;transcript_52493;transcript_20002;transcript_7340;transcript_109668;transcript_37501;transcript_3719;transcript_152;transcript_121821;transcript_87355;transcript_109375;transcript_107627;transcript_17122;transcript_61829;transcript…
cellular_component	protein-containing complex	GO:0032991	catalytic complex	GO:1902494	catalytic step 2 spliceosome	GO:0071013	145	0.00237783	transcript_114389;transcript_146416;transcript_68443;transcript_137379;transcript_106247;transcript_62243;transcript_88890;transcript_66893;transcript_96648;transcript_42614;transcript_20730;transcript_65527;transcript_148466;transcript_46525;transcript_57033;transcript_8810;transcript_57974;transcript_148634;transcript_93530;transcript_111643;transcript_4909;transcript_68224;transcript_89382;tra…
cellular_component	protein-containing complex	GO:0032991	catalytic complex	GO:1902494	histone deacetylase complex	GO:0000118	245	0.00401771	transcript_42903;transcript_78946;transcript_47844;transcript_31591;transcript_48145;transcript_42907;transcript_37819;transcript_105367;transcript_87830;transcript_122683;transcript_102700;transcript_147083;transcript_91380;transcript_108278;transcript_17772;transcript_75416;transcript_101185;transcript_85742;transcript_122576;transcript_111488;transcript_148390;transcript_20739;transcript_68274…
cellular_component	protein-containing complex	GO:0032991	catalytic complex	GO:1902494	GPI-anchor transamidase complex	GO:0042765	34	0.00055756	transcript_71732;transcript_49238;transcript_47868;transcript_44694;transcript_95942;transcript_114353;transcript_46562;transcript_103077;transcript_27321;transcript_63410;transcript_44054;transcript_40550;transcript_27246;transcript_52142;transcript_126919;transcript_66865;transcript_55564;transcript_116711;transcript_19581;transcript_50494;transcript_19502;transcript_103914;transcript_116604;tr…
cellular_component	protein-containing complex	GO:0032991	catalytic complex	GO:1902494	catalytic step 1 spliceosome	GO:0071012	31	0.00050836	transcript_114389;transcript_68189;transcript_62243;transcript_88890;transcript_65527;transcript_57974;transcript_92948;transcript_75436;transcript_135465;transcript_115617;transcript_26193;transcript_123347;transcript_110441;transcript_88774;transcript_100306;transcript_111070;transcript_78549;transcript_121114;transcript_72811;transcript_128049;transcript_22098;transcript_13772;transcript_77860…
cellular_component	protein-containing complex	GO:0032991	catalytic complex	GO:1902494	ribonuclease MRP complex	GO:0000172	11	0.00018039	transcript_7415;transcript_54568;transcript_103501;transcript_55382;transcript_106645;transcript_123757;transcript_7575;transcript_108288;transcript_28809;transcript_111033;transcript_130750
cellular_component	protein-containing complex	GO:0032991	catalytic complex	GO:1902494	GTPase complex	GO:1905360	128	0.00209905	transcript_70998;transcript_75017;transcript_38314;transcript_77415;transcript_83271;transcript_87168;transcript_55966;transcript_47512;transcript_158;transcript_31118;transcript_120064;transcript_131162;transcript_57894;transcript_74736;transcript_74500;transcript_52591;transcript_38604;transcript_30009;transcript_69243;transcript_38403;transcript_62476;transcript_91831;transcript_83334;transcri…
cellular_component	protein-containing complex	GO:0032991	catalytic complex	GO:1902494	SUMO activating enzyme complex	GO:0031510	12	0.00019679	transcript_88749;transcript_6802;transcript_102380;transcript_1744;transcript_101793;transcript_93768;transcript_11433;transcript_114866;transcript_81230;transcript_108300;transcript_47856;transcript_113224
cellular_component	protein-containing complex	GO:0032991	catalytic complex	GO:1902494	phosphatase complex	GO:1903293	150	0.00245982	transcript_70664;transcript_118713;transcript_75777;transcript_28040;transcript_104900;transcript_4337;transcript_65608;transcript_91381;transcript_119764;transcript_46882;transcript_80869;transcript_53393;transcript_83101;transcript_107093;transcript_102789;transcript_129821;transcript_74291;transcript_8918;transcript_52332;transcript_8665;transcript_92541;transcript_15551;transcript_122091;tran…
cellular_component	protein-containing complex	GO:0032991	catalytic complex	GO:1902494	GMP reductase complex	GO:1902560	4	0.00006560	transcript_46057;transcript_23775;transcript_42379;transcript_20125
cellular_component	protein-containing complex	GO:0032991	catalytic complex	GO:1902494	methylcrotonoyl-CoA carboxylase complex	GO:1905202	3	0.00004920	transcript_26984;transcript_15668;transcript_74576
cellular_component	protein-containing complex	GO:0032991	catalytic complex	GO:1902494	oxidoreductase complex	GO:1990204	255	0.00418170	transcript_41534;transcript_133078;transcript_71674;transcript_138575;transcript_99932;transcript_88169;transcript_131249;transcript_25658;transcript_59583;transcript_102272;transcript_59639;transcript_20585;transcript_111775;transcript_78361;transcript_17637;transcript_16582;transcript_146254;transcript_78162;transcript_121904;transcript_8917;transcript_26928;transcript_76675;transcript_148749;t…
cellular_component	protein-containing complex	GO:0032991	catalytic complex	GO:1902494	tRNA-specific adenosine-34 deaminase complex	GO:0052718	1	0.00001640	transcript_23228
cellular_component	protein-containing complex	GO:0032991	catalytic complex	GO:1902494	endonuclease complex	GO:1905348	82	0.00134470	transcript_7415;transcript_48807;transcript_125759;transcript_131898;transcript_94723;transcript_5850;transcript_122033;transcript_38370;transcript_118003;transcript_76795;transcript_60772;transcript_105315;transcript_13023;transcript_52861;transcript_81445;transcript_18878;transcript_54568;transcript_49246;transcript_134785;transcript_42524;transcript_97868;transcript_55382;transcript_20701;tran…
cellular_component	protein-containing complex	GO:0032991	catalytic complex	GO:1902494	transferase complex	GO:1990234	2205	0.03615940	transcript_3642;transcript_101557;transcript_47748;transcript_58516;transcript_5175;transcript_64151;transcript_122346;transcript_65681;transcript_89622;transcript_24384;transcript_66621;transcript_15283;transcript_135381;transcript_59470;transcript_82893;transcript_12812;transcript_59257;transcript_109544;transcript_39578;transcript_24152;transcript_26488;transcript_9419;transcript_100425;transc…
cellular_component	protein-containing complex	GO:0032991	catalytic complex	GO:1902494	peptidase complex	GO:1905368	184	0.00301738	transcript_143927;transcript_91111;transcript_80172;transcript_5794;transcript_93980;transcript_645;transcript_145788;transcript_147083;transcript_31921;transcript_11581;transcript_5952;transcript_28319;transcript_68274;transcript_66076;transcript_31935;transcript_21149;transcript_95132;transcript_10780;transcript_85916;transcript_142152;transcript_211;transcript_93024;transcript_88502;transcript…
cellular_component	protein-containing complex	GO:0032991	catalytic complex	GO:1902494	glutamate-cysteine ligase complex	GO:0017109	7	0.00011479	transcript_79142;transcript_65168;transcript_15779;transcript_67538;transcript_76010;transcript_79286;transcript_66765
cellular_component	protein-containing complex	GO:0032991	catalytic complex	GO:1902494	ATPase complex	GO:1904949	350	0.00573959	transcript_3643;transcript_21908;transcript_79937;transcript_96794;transcript_130765;transcript_111246;transcript_43447;transcript_102700;transcript_42324;transcript_52279;transcript_147083;transcript_12297;transcript_32877;transcript_18491;transcript_85742;transcript_60504;transcript_148390;transcript_97361;transcript_42193;transcript_130609;transcript_52334;transcript_84212;transcript_65096;tra…
cellular_component	protein-containing complex	GO:0032991	catalytic complex	GO:1902494	NADH dehydrogenase complex	GO:0030964	91	0.00149229	transcript_41534;transcript_71674;transcript_88169;transcript_59583;transcript_102272;transcript_20585;transcript_111775;transcript_146254;transcript_78162;transcript_26928;transcript_115172;transcript_2114;transcript_30249;transcript_39071;transcript_51748;transcript_26819;transcript_26781;transcript_85431;transcript_64462;transcript_54558;transcript_148236;transcript_104818;transcript_47114;tra…
cellular_component	protein-containing complex	GO:0032991	catalytic complex	GO:1902494	succinate-CoA ligase complex	GO:0042709	11	0.00018039	transcript_85934;transcript_1718;transcript_2965;transcript_58355;transcript_15917;transcript_110163;transcript_72107;transcript_133946;transcript_20930;transcript_124803;transcript_10044
cellular_component	protein-containing complex	GO:0032991	catalytic complex	GO:1902494	box H/ACA snoRNP complex	GO:0031429	4	0.00006560	transcript_101803;transcript_82715;transcript_134839;transcript_25914
cellular_component	protein-containing complex	GO:0032991	catalytic complex	GO:1902494	exoribonuclease complex	GO:1905354	104	0.00170548	transcript_92891;transcript_18949;transcript_131898;transcript_45186;transcript_32878;transcript_19402;transcript_48356;transcript_23257;transcript_95589;transcript_19743;transcript_13023;transcript_118566;transcript_69079;transcript_673;transcript_109656;transcript_103474;transcript_17957;transcript_27706;transcript_103960;transcript_127984;transcript_24360;transcript_36905;transcript_116945;tra…
cellular_component	protein-containing complex	GO:0032991	glycoprotein complex	GO:0090665	dystrophin-associated glycoprotein complex	GO:0016010	36	0.00059036	transcript_51048;transcript_77303;transcript_82148;transcript_51991;transcript_54560;transcript_43652;transcript_46150;transcript_32576;transcript_102601;transcript_541;transcript_118845;transcript_77046;transcript_32075;transcript_64750;transcript_30880;transcript_41172;transcript_100242;transcript_33875;transcript_87709;transcript_83329;transcript_33477;transcript_53773;transcript_2165;transcri…
cellular_component	protein-containing complex	GO:0032991	PcG protein complex	GO:0031519	PR-DUB complex	GO:0035517	26	0.00042637	transcript_46495;transcript_16219;transcript_69063;transcript_134517;transcript_45339;transcript_43122;transcript_47878;transcript_62078;transcript_85819;transcript_75555;transcript_79027;transcript_380;transcript_48680;transcript_46509;transcript_36841;transcript_87120;transcript_78128;transcript_2646;transcript_33981;transcript_28264;transcript_36048;transcript_64132;transcript_81527;transcript…
cellular_component	protein-containing complex	GO:0032991	PcG protein complex	GO:0031519	ESC/E(Z) complex	GO:0035098	25	0.00040997	transcript_3642;transcript_96794;transcript_130765;transcript_111246;transcript_56078;transcript_34616;transcript_60188;transcript_75502;transcript_94447;transcript_18520;transcript_123296;transcript_3668;transcript_13579;transcript_87018;transcript_108034;transcript_62410;transcript_82077;transcript_58213;transcript_88526;transcript_552;transcript_87559;transcript_16456;transcript_95480;transcri…
cellular_component	protein-containing complex	GO:0032991	PcG protein complex	GO:0031519	PRC1 complex	GO:0035102	24	0.00039357	transcript_58688;transcript_13011;transcript_138944;transcript_18187;transcript_85995;transcript_128934;transcript_133410;transcript_47682;transcript_105506;transcript_102427;transcript_26178;transcript_23210;transcript_16116;transcript_1847;transcript_72060;transcript_68984;transcript_106388;transcript_113041;transcript_22149;transcript_124396;transcript_63069;transcript_42137;transcript_88178;t…
cellular_component	protein-containing complex	GO:0032991	eukaryotic translation initiation factor 3 complex	GO:0005852	eukaryotic translation initiation factor 3 complex, eIF3m	GO:0071541	18	0.00029518	transcript_145788;transcript_25784;transcript_2773;transcript_119892;transcript_44645;transcript_25537;transcript_5345;transcript_42686;transcript_99524;transcript_41648;transcript_2641;transcript_105323;transcript_89767;transcript_145904;transcript_49894;transcript_61671;transcript_59534;transcript_93796
cellular_component	protein-containing complex	GO:0032991	eukaryotic translation initiation factor 3 complex	GO:0005852	eukaryotic translation initiation factor 3 complex, eIF3e	GO:0071540	12	0.00019679	transcript_2773;transcript_119892;transcript_44645;transcript_42686;transcript_99524;transcript_41648;transcript_22193;transcript_89767;transcript_49894;transcript_61671;transcript_59534;transcript_93796
cellular_component	protein-containing complex	GO:0032991	DNA recombinase mediator complex	GO:0033061	Rad51B-Rad51C-Rad51D-XRCC2 complex	GO:0033063	5	0.00008199	transcript_145767;transcript_120245;transcript_143967;transcript_134676;transcript_61849
cellular_component	protein-containing complex	GO:0032991	DNA recombinase mediator complex	GO:0033061	Rad51C-XRCC3 complex	GO:0033065	9	0.00014759	transcript_114726;transcript_3678;transcript_143967;transcript_128281;transcript_134676;transcript_61849;transcript_99665;transcript_37464;transcript_5470
cellular_component	protein-containing complex	GO:0032991	DNA recombinase mediator complex	GO:0033061	Swi5-Sfr1 complex	GO:0032798	10	0.00016399	transcript_8608;transcript_107156;transcript_80328;transcript_10468;transcript_146738;transcript_143490;transcript_9689;transcript_139151;transcript_9757;transcript_97560
cellular_component	protein-containing complex	GO:0032991	tricarboxylic acid cycle enzyme complex	GO:0045239	mitochondrial tricarboxylic acid cycle enzyme complex	GO:0030062	4	0.00006560	transcript_48896;transcript_57953;transcript_128511;transcript_83770
cellular_component	protein-containing complex	GO:0032991	tricarboxylic acid cycle enzyme complex	GO:0045239	dihydrolipoyl dehydrogenase complex	GO:0045240	50	0.00081994	transcript_59639;transcript_16582;transcript_76675;transcript_92730;transcript_59143;transcript_62832;transcript_134667;transcript_69905;transcript_15792;transcript_83716;transcript_94387;transcript_83533;transcript_98131;transcript_46909;transcript_17038;transcript_138892;transcript_65470;transcript_59016;transcript_139029;transcript_48896;transcript_29227;transcript_46326;transcript_124966;tran…
cellular_component	protein-containing complex	GO:0032991	tricarboxylic acid cycle enzyme complex	GO:0045239	succinate-CoA ligase complex	GO:0042709	11	0.00018039	transcript_85934;transcript_1718;transcript_2965;transcript_58355;transcript_15917;transcript_110163;transcript_72107;transcript_133946;transcript_20930;transcript_124803;transcript_10044
cellular_component	protein-containing complex	GO:0032991	Sm-like protein family complex	GO:0120114	pICln-Sm protein complex	GO:0034715	6	0.00009839	transcript_148466;transcript_67853;transcript_68004;transcript_25616;transcript_60483;transcript_62835
cellular_component	protein-containing complex	GO:0032991	Sm-like protein family complex	GO:0120114	SMN-Sm protein complex	GO:0034719	14	0.00022958	transcript_61507;transcript_5569;transcript_148461;transcript_148466;transcript_131054;transcript_105287;transcript_90427;transcript_68004;transcript_85497;transcript_138286;transcript_146155;transcript_139613;transcript_122451;transcript_23201
cellular_component	protein-containing complex	GO:0032991	Sm-like protein family complex	GO:0120114	Lsm1-7-Pat1 complex	GO:1990726	17	0.00027878	transcript_11738;transcript_68443;transcript_66893;transcript_17630;transcript_24997;transcript_13413;transcript_17188;transcript_147252;transcript_111472;transcript_116234;transcript_72666;transcript_68381;transcript_6118;transcript_146682;transcript_38012;transcript_146590;transcript_54546
cellular_component	protein-containing complex	GO:0032991	Sm-like protein family complex	GO:0120114	small nuclear ribonucleoprotein complex	GO:0030532	149	0.00244342	transcript_9774;transcript_68443;transcript_144785;transcript_76209;transcript_100322;transcript_128027;transcript_66893;transcript_42614;transcript_39892;transcript_148466;transcript_140877;transcript_62695;transcript_78916;transcript_114111;transcript_48847;transcript_148634;transcript_105662;transcript_121956;transcript_68224;transcript_67003;transcript_87777;transcript_66514;transcript_69080;…
cellular_component	protein-containing complex	GO:0032991	transcriptional repressor complex	GO:0017053	nuclear transcriptional repressor complex	GO:0090568	42	0.00068875	transcript_1153;transcript_148390;transcript_146812;transcript_88296;transcript_59421;transcript_65419;transcript_101483;transcript_146818;transcript_85416;transcript_142345;transcript_381;transcript_1124;transcript_2102;transcript_31062;transcript_121121;transcript_121593;transcript_32434;transcript_85438;transcript_73464;transcript_56837;transcript_110985;transcript_115074;transcript_83285;tran…
cellular_component	protein-containing complex	GO:0032991	membrane protein complex	GO:0098796	EGO complex	GO:0034448	21	0.00034438	transcript_107251;transcript_101034;transcript_1349;transcript_112810;transcript_111454;transcript_142292;transcript_43911;transcript_1129;transcript_35797;transcript_83383;transcript_61647;transcript_27134;transcript_134131;transcript_107164;transcript_31985;transcript_56662;transcript_103881;transcript_23442;transcript_56122;transcript_51117;transcript_8213
cellular_component	protein-containing complex	GO:0032991	membrane protein complex	GO:0098796	glycosylphosphatidylinositol-N-acetylglucosaminyltransferase (GPI-GnT) complex	GO:0000506	6	0.00009839	transcript_126717;transcript_90368;transcript_143206;transcript_8075;transcript_131512;transcript_137625
cellular_component	protein-containing complex	GO:0032991	membrane protein complex	GO:0098796	signal peptidase complex	GO:0005787	16	0.00026238	transcript_147083;transcript_28319;transcript_66076;transcript_21149;transcript_147751;transcript_60948;transcript_26414;transcript_68036;transcript_15709;transcript_116939;transcript_26582;transcript_46408;transcript_134711;transcript_129806;transcript_67363;transcript_61152
cellular_component	protein-containing complex	GO:0032991	membrane protein complex	GO:0098796	signal recognition particle receptor complex	GO:0005785	6	0.00009839	transcript_20218;transcript_121764;transcript_46318;transcript_88018;transcript_63443;transcript_107145
cellular_component	protein-containing complex	GO:0032991	membrane protein complex	GO:0098796	Derlin-1-VIMP complex	GO:0036502	3	0.00004920	transcript_22839;transcript_84646;transcript_97498
cellular_component	protein-containing complex	GO:0032991	membrane protein complex	GO:0098796	GPI-anchor transamidase complex	GO:0042765	34	0.00055756	transcript_71732;transcript_49238;transcript_47868;transcript_44694;transcript_95942;transcript_114353;transcript_46562;transcript_103077;transcript_27321;transcript_63410;transcript_44054;transcript_40550;transcript_27246;transcript_52142;transcript_126919;transcript_66865;transcript_55564;transcript_116711;transcript_19581;transcript_50494;transcript_19502;transcript_103914;transcript_116604;tr…
cellular_component	protein-containing complex	GO:0032991	membrane protein complex	GO:0098796	HOPS complex	GO:0030897	18	0.00029518	transcript_60594;transcript_102408;transcript_98344;transcript_113362;transcript_104261;transcript_125276;transcript_86327;transcript_77529;transcript_10632;transcript_72436;transcript_143130;transcript_98535;transcript_80355;transcript_24957;transcript_5931;transcript_75149;transcript_112668;transcript_24679
cellular_component	protein-containing complex	GO:0032991	membrane protein complex	GO:0098796	endoplasmic reticulum palmitoyltransferase complex	GO:0031211	10	0.00016399	transcript_135381;transcript_44031;transcript_21498;transcript_2527;transcript_77479;transcript_34925;transcript_2947;transcript_65189;transcript_4594;transcript_81150
cellular_component	protein-containing complex	GO:0032991	membrane protein complex	GO:0098796	Ragulator complex	GO:0071986	16	0.00026238	transcript_8992;transcript_26021;transcript_13708;transcript_119654;transcript_134510;transcript_118641;transcript_77010;transcript_116662;transcript_139277;transcript_78139;transcript_10215;transcript_147581;transcript_130121;transcript_34699;transcript_102610;transcript_99126
cellular_component	protein-containing complex	GO:0032991	membrane protein complex	GO:0098796	ESCRT III complex	GO:0000815	54	0.00088554	transcript_52561;transcript_19840;transcript_59217;transcript_98450;transcript_52410;transcript_140472;transcript_54710;transcript_42695;transcript_86458;transcript_70864;transcript_135809;transcript_71208;transcript_37938;transcript_51911;transcript_19826;transcript_30299;transcript_38086;transcript_18884;transcript_53081;transcript_73237;transcript_33756;transcript_64143;transcript_39027;transc…
cellular_component	protein-containing complex	GO:0032991	membrane protein complex	GO:0098796	ESCRT II complex	GO:0000814	9	0.00014759	transcript_41283;transcript_64114;transcript_50758;transcript_24505;transcript_123309;transcript_73471;transcript_99466;transcript_44940;transcript_136764
cellular_component	protein-containing complex	GO:0032991	membrane protein complex	GO:0098796	ESCRT I complex	GO:0000813	55	0.00090194	transcript_95536;transcript_137512;transcript_2977;transcript_94105;transcript_84053;transcript_114605;transcript_37964;transcript_16935;transcript_7660;transcript_132505;transcript_101483;transcript_112340;transcript_78888;transcript_1209;transcript_119819;transcript_20888;transcript_31431;transcript_76341;transcript_36163;transcript_7369;transcript_6452;transcript_51100;transcript_116707;transc…
cellular_component	protein-containing complex	GO:0032991	membrane protein complex	GO:0098796	phosphatidylinositol 3-kinase complex	GO:0005942	108	0.00177107	transcript_89622;transcript_15283;transcript_109544;transcript_112787;transcript_75866;transcript_102064;transcript_15133;transcript_33012;transcript_64298;transcript_488;transcript_39922;transcript_10016;transcript_121131;transcript_115776;transcript_62003;transcript_5466;transcript_58993;transcript_52015;transcript_98586;transcript_46567;transcript_50193;transcript_71204;transcript_122815;trans…
cellular_component	protein-containing complex	GO:0032991	membrane protein complex	GO:0098796	oligosaccharyltransferase complex	GO:0008250	37	0.00060676	transcript_23974;transcript_114419;transcript_116481;transcript_14011;transcript_113332;transcript_17346;transcript_114021;transcript_6547;transcript_122495;transcript_95153;transcript_102329;transcript_136349;transcript_98910;transcript_148822;transcript_114502;transcript_138815;transcript_58151;transcript_95176;transcript_101998;transcript_6448;transcript_137167;transcript_101171;transcript_105…
cellular_component	protein-containing complex	GO:0032991	membrane protein complex	GO:0098796	Nem1-Spo7 phosphatase complex	GO:0071595	4	0.00006560	transcript_28040;transcript_106648;transcript_133063;transcript_25768
cellular_component	protein-containing complex	GO:0032991	membrane protein complex	GO:0098796	transmembrane transporter complex	GO:1902495	380	0.00623155	transcript_114651;transcript_76899;transcript_35698;transcript_64489;transcript_28373;transcript_19093;transcript_137514;transcript_49469;transcript_109917;transcript_88951;transcript_88953;transcript_34396;transcript_1159;transcript_89081;transcript_133134;transcript_51914;transcript_102345;transcript_78631;transcript_90289;transcript_964;transcript_73423;transcript_62796;transcript_28428;transc…
cellular_component	protein-containing complex	GO:0032991	membrane protein complex	GO:0098796	SNARE complex	GO:0031201	178	0.00291899	transcript_60594;transcript_1872;transcript_81362;transcript_41533;transcript_114147;transcript_87505;transcript_102103;transcript_1699;transcript_130461;transcript_114224;transcript_65725;transcript_102408;transcript_7587;transcript_107745;transcript_81103;transcript_97782;transcript_58623;transcript_44854;transcript_128645;transcript_58810;transcript_115081;transcript_24642;transcript_57579;tra…
cellular_component	protein-containing complex	GO:0032991	membrane protein complex	GO:0098796	endoplasmic reticulum Sec complex	GO:0031205	1	0.00001640	transcript_25776
cellular_component	protein-containing complex	GO:0032991	membrane protein complex	GO:0098796	plasma membrane protein complex	GO:0098797	860	0.01410298	transcript_114651;transcript_35698;transcript_70998;transcript_75017;transcript_28373;transcript_38314;transcript_54070;transcript_77415;transcript_83271;transcript_87168;transcript_19093;transcript_55966;transcript_62976;transcript_51048;transcript_96464;transcript_137514;transcript_49469;transcript_98852;transcript_116452;transcript_30677;transcript_40480;transcript_45341;transcript_47512;trans…
cellular_component	protein-containing complex	GO:0032991	membrane protein complex	GO:0098796	outer mitochondrial membrane protein complex	GO:0098799	31	0.00050836	transcript_135451;transcript_48543;transcript_121262;transcript_104937;transcript_58131;transcript_104885;transcript_16074;transcript_3028;transcript_136049;transcript_11529;transcript_64532;transcript_144457;transcript_113584;transcript_148253;transcript_108555;transcript_106535;transcript_3205;transcript_7858;transcript_130300;transcript_90299;transcript_102403;transcript_55130;transcript_14847…
cellular_component	protein-containing complex	GO:0032991	membrane protein complex	GO:0098796	IRE1-TRAF2-ASK1 complex	GO:1990604	9	0.00014759	transcript_62738;transcript_41605;transcript_61422;transcript_47426;transcript_63979;transcript_56233;transcript_61997;transcript_119735;transcript_27762
cellular_component	protein-containing complex	GO:0032991	membrane protein complex	GO:0098796	nuclear membrane protein complex	GO:0106083	47	0.00077074	transcript_19261;transcript_54505;transcript_89473;transcript_97700;transcript_36569;transcript_52128;transcript_65518;transcript_100608;transcript_42232;transcript_87020;transcript_34153;transcript_32278;transcript_33891;transcript_330;transcript_65247;transcript_35292;transcript_111691;transcript_42351;transcript_74863;transcript_82701;transcript_80628;transcript_31265;transcript_30602;transcri…
cellular_component	protein-containing complex	GO:0032991	membrane protein complex	GO:0098796	ER ubiquitin ligase complex	GO:0000835	26	0.00042637	transcript_122346;transcript_50963;transcript_124076;transcript_101451;transcript_13543;transcript_88962;transcript_28610;transcript_50188;transcript_120863;transcript_18376;transcript_28538;transcript_22522;transcript_131723;transcript_110219;transcript_57986;transcript_38844;transcript_91740;transcript_6574;transcript_130466;transcript_65800;transcript_8347;transcript_66879;transcript_66648;tra…
cellular_component	protein-containing complex	GO:0032991	membrane protein complex	GO:0098796	translocon complex	GO:0071256	11	0.00018039	transcript_70637;transcript_104180;transcript_79640;transcript_60347;transcript_12045;transcript_115971;transcript_144055;transcript_94419;transcript_25776;transcript_114132;transcript_25570
cellular_component	protein-containing complex	GO:0032991	membrane protein complex	GO:0098796	retromer complex	GO:0030904	82	0.00134470	transcript_74155;transcript_42527;transcript_70005;transcript_134369;transcript_101457;transcript_11673;transcript_39890;transcript_129208;transcript_54991;transcript_116525;transcript_120350;transcript_79363;transcript_105059;transcript_18939;transcript_10675;transcript_41112;transcript_118482;transcript_143450;transcript_110238;transcript_30214;transcript_37499;transcript_102382;transcript_5842…
cellular_component	protein-containing complex	GO:0032991	membrane protein complex	GO:0098796	retromer, cargo-selective complex	GO:0030906	32	0.00052476	transcript_42527;transcript_129208;transcript_54991;transcript_18939;transcript_75779;transcript_41112;transcript_92786;transcript_37499;transcript_72477;transcript_42574;transcript_49310;transcript_51393;transcript_1257;transcript_37326;transcript_38789;transcript_27188;transcript_499;transcript_35168;transcript_115734;transcript_139078;transcript_42280;transcript_82026;transcript_50544;transcri…
cellular_component	protein-containing complex	GO:0032991	membrane protein complex	GO:0098796	proton-transporting two-sector ATPase complex, catalytic domain	GO:0033178	56	0.00091833	transcript_130143;transcript_23759;transcript_126982;transcript_129047;transcript_20085;transcript_82759;transcript_97175;transcript_105669;transcript_15928;transcript_19079;transcript_116865;transcript_94503;transcript_64349;transcript_129845;transcript_122785;transcript_122945;transcript_98549;transcript_66633;transcript_74336;transcript_18109;transcript_54108;transcript_123753;transcript_67931…
cellular_component	protein-containing complex	GO:0032991	membrane protein complex	GO:0098796	ER membrane protein complex	GO:0072546	26	0.00042637	transcript_42901;transcript_103746;transcript_19542;transcript_25098;transcript_8701;transcript_42237;transcript_15803;transcript_47572;transcript_65428;transcript_84783;transcript_102864;transcript_123944;transcript_143775;transcript_44006;transcript_121947;transcript_135595;transcript_90920;transcript_131354;transcript_23106;transcript_88727;transcript_115664;transcript_68255;transcript_61363;t…
cellular_component	protein-containing complex	GO:0032991	membrane protein complex	GO:0098796	Derlin-1 retrotranslocation complex	GO:0036513	3	0.00004920	transcript_22839;transcript_84646;transcript_97498
cellular_component	protein-containing complex	GO:0032991	membrane protein complex	GO:0098796	VCP-NPL4-UFD1 AAA ATPase complex	GO:0034098	40	0.00065595	transcript_76138;transcript_59635;transcript_138633;transcript_54912;transcript_44862;transcript_17316;transcript_64543;transcript_58542;transcript_33914;transcript_124870;transcript_35395;transcript_3186;transcript_32837;transcript_105768;transcript_69741;transcript_11966;transcript_17396;transcript_103629;transcript_83343;transcript_47410;transcript_49753;transcript_45403;transcript_70581;trans…
cellular_component	protein-containing complex	GO:0032991	membrane protein complex	GO:0098796	MHC class I peptide loading complex	GO:0042824	7	0.00011479	transcript_107782;transcript_129771;transcript_20096;transcript_2880;transcript_95993;transcript_35677;transcript_10523
cellular_component	protein-containing complex	GO:0032991	membrane protein complex	GO:0098796	TAP complex	GO:0042825	11	0.00018039	transcript_80171;transcript_53398;transcript_29885;transcript_63444;transcript_44100;transcript_61032;transcript_48996;transcript_110131;transcript_23410;transcript_55817;transcript_61580
cellular_component	protein-containing complex	GO:0032991	membrane protein complex	GO:0098796	clathrin complex	GO:0071439	15	0.00024598	transcript_45341;transcript_782;transcript_40229;transcript_44303;transcript_84191;transcript_32342;transcript_110139;transcript_32410;transcript_378;transcript_36621;transcript_13981;transcript_48871;transcript_35781;transcript_33237;transcript_34485
cellular_component	protein-containing complex	GO:0032991	membrane protein complex	GO:0098796	NADH dehydrogenase complex	GO:0030964	91	0.00149229	transcript_41534;transcript_71674;transcript_88169;transcript_59583;transcript_102272;transcript_20585;transcript_111775;transcript_146254;transcript_78162;transcript_26928;transcript_115172;transcript_2114;transcript_30249;transcript_39071;transcript_51748;transcript_26819;transcript_26781;transcript_85431;transcript_64462;transcript_54558;transcript_148236;transcript_104818;transcript_47114;tra…
cellular_component	protein-containing complex	GO:0032991	membrane protein complex	GO:0098796	respiratory chain complex	GO:0098803	172	0.00282060	transcript_89621;transcript_41534;transcript_71674;transcript_99932;transcript_88169;transcript_25658;transcript_59583;transcript_75631;transcript_102272;transcript_20585;transcript_111775;transcript_78361;transcript_146254;transcript_142050;transcript_78162;transcript_26928;transcript_148580;transcript_14666;transcript_148749;transcript_115172;transcript_2114;transcript_30249;transcript_89145;tr…
cellular_component	protein-containing complex	GO:0032991	membrane protein complex	GO:0098796	inner mitochondrial membrane protein complex	GO:0098800	241	0.00395212	transcript_76899;transcript_64489;transcript_89621;transcript_130143;transcript_26916;transcript_41534;transcript_26137;transcript_71674;transcript_99932;transcript_88169;transcript_25658;transcript_59583;transcript_75631;transcript_102272;transcript_20585;transcript_111775;transcript_68027;transcript_111481;transcript_78361;transcript_146254;transcript_78162;transcript_26928;transcript_148749;tr…
cellular_component	protein-containing complex	GO:0032991	membrane protein complex	GO:0098796	membrane coat	GO:0030117	254	0.00416530	transcript_59478;transcript_143110;transcript_71471;transcript_75205;transcript_45341;transcript_4330;transcript_45960;transcript_104119;transcript_67578;transcript_53069;transcript_47174;transcript_110428;transcript_28281;transcript_7968;transcript_107090;transcript_127535;transcript_16878;transcript_58111;transcript_87587;transcript_66387;transcript_79309;transcript_14037;transcript_42039;trans…
cellular_component	protein-containing complex	GO:0032991	membrane protein complex	GO:0098796	AP-type membrane coat adaptor complex	GO:0030119	91	0.00149229	transcript_104427;transcript_73586;transcript_67578;transcript_110428;transcript_24703;transcript_118906;transcript_11159;transcript_35231;transcript_84713;transcript_19365;transcript_76826;transcript_78758;transcript_43069;transcript_139041;transcript_118486;transcript_80768;transcript_126412;transcript_65872;transcript_128227;transcript_66939;transcript_6236;transcript_45252;transcript_126848;t…
cellular_component	protein-containing complex	GO:0032991	membrane protein complex	GO:0098796	pore complex	GO:0046930	22	0.00036077	transcript_14806;transcript_135451;transcript_97532;transcript_4029;transcript_137242;transcript_83566;transcript_84008;transcript_132240;transcript_68215;transcript_143957;transcript_16289;transcript_143294;transcript_115416;transcript_91421;transcript_22038;transcript_3195;transcript_112545;transcript_112667;transcript_13854;transcript_12517;transcript_141302;transcript_66429
cellular_component	protein-containing complex	GO:0032991	membrane protein complex	GO:0098796	proton-transporting two-sector ATPase complex	GO:0016469	64	0.00104952	transcript_49818;transcript_130143;transcript_40480;transcript_79710;transcript_33837;transcript_75571;transcript_1231;transcript_40859;transcript_76322;transcript_111026;transcript_73392;transcript_132802;transcript_43232;transcript_13878;transcript_40690;transcript_146487;transcript_46564;transcript_82011;transcript_120230;transcript_57068;transcript_49480;transcript_67697;transcript_74998;tran…
cellular_component	protein-containing complex	GO:0032991	membrane protein complex	GO:0098796	proton-transporting two-sector ATPase complex, proton-transporting domain	GO:0033177	56	0.00091833	transcript_49818;transcript_148165;transcript_40480;transcript_121829;transcript_79710;transcript_33837;transcript_78671;transcript_104326;transcript_40859;transcript_132802;transcript_43232;transcript_13878;transcript_40690;transcript_146487;transcript_99355;transcript_146636;transcript_94308;transcript_145445;transcript_82011;transcript_57068;transcript_78883;transcript_147598;transcript_49480;…
cellular_component	protein-containing complex	GO:0032991	mitochondrial protein complex	GO:0098798	mitochondrial pyruvate dehydrogenase complex	GO:0005967	16	0.00026238	transcript_133078;transcript_138575;transcript_131249;transcript_17637;transcript_126341;transcript_143551;transcript_23376;transcript_130560;transcript_95033;transcript_21777;transcript_138904;transcript_18220;transcript_140939;transcript_22649;transcript_22315;transcript_22290
cellular_component	protein-containing complex	GO:0032991	mitochondrial protein complex	GO:0098798	mitochondrial tricarboxylic acid cycle enzyme complex	GO:0030062	4	0.00006560	transcript_48896;transcript_57953;transcript_128511;transcript_83770
cellular_component	protein-containing complex	GO:0032991	mitochondrial protein complex	GO:0098798	mitochondrial intermembrane space protein transporter complex	GO:0042719	4	0.00006560	transcript_143409;transcript_124164;transcript_133758;transcript_13615
cellular_component	protein-containing complex	GO:0032991	mitochondrial protein complex	GO:0098798	mitochondrial DNA-directed RNA polymerase complex	GO:0034245	9	0.00014759	transcript_71114;transcript_7660;transcript_132505;transcript_7369;transcript_51100;transcript_84890;transcript_44686;transcript_52186;transcript_1566
cellular_component	protein-containing complex	GO:0032991	mitochondrial protein complex	GO:0098798	mitochondrial processing peptidase complex	GO:0017087	35	0.00057396	transcript_93076;transcript_84565;transcript_59823;transcript_73257;transcript_84284;transcript_122232;transcript_95735;transcript_124825;transcript_134595;transcript_71207;transcript_69083;transcript_134365;transcript_19565;transcript_30479;transcript_55709;transcript_54585;transcript_51159;transcript_18188;transcript_2692;transcript_14111;transcript_46086;transcript_97363;transcript_1974;transc…
cellular_component	protein-containing complex	GO:0032991	mitochondrial protein complex	GO:0098798	mitochondrial ribonuclease P complex	GO:0030678	2	0.00003280	transcript_24229;transcript_18357
cellular_component	protein-containing complex	GO:0032991	mitochondrial protein complex	GO:0098798	outer mitochondrial membrane protein complex	GO:0098799	31	0.00050836	transcript_135451;transcript_48543;transcript_121262;transcript_104937;transcript_58131;transcript_104885;transcript_16074;transcript_3028;transcript_136049;transcript_11529;transcript_64532;transcript_144457;transcript_113584;transcript_148253;transcript_108555;transcript_106535;transcript_3205;transcript_7858;transcript_130300;transcript_90299;transcript_102403;transcript_55130;transcript_14847…
cellular_component	protein-containing complex	GO:0032991	mitochondrial protein complex	GO:0098798	mitochondrial degradosome	GO:0045025	6	0.00009839	transcript_32878;transcript_36905;transcript_33057;transcript_134234;transcript_38842;transcript_61380
cellular_component	protein-containing complex	GO:0032991	mitochondrial protein complex	GO:0098798	inner mitochondrial membrane protein complex	GO:0098800	241	0.00395212	transcript_76899;transcript_64489;transcript_89621;transcript_130143;transcript_26916;transcript_41534;transcript_26137;transcript_71674;transcript_99932;transcript_88169;transcript_25658;transcript_59583;transcript_75631;transcript_102272;transcript_20585;transcript_111775;transcript_68027;transcript_111481;transcript_78361;transcript_146254;transcript_78162;transcript_26928;transcript_148749;tr…
cellular_component	protein-containing complex	GO:0032991	mitochondrial protein complex	GO:0098798	gamma DNA polymerase complex	GO:0005760	8	0.00013119	transcript_46519;transcript_54714;transcript_29778;transcript_61513;transcript_72363;transcript_51148;transcript_65501;transcript_52105
cellular_component	protein-containing complex	GO:0032991	mitochondrial protein complex	GO:0098798	mitochondrial ribosome	GO:0005761	10	0.00016399	transcript_15335;transcript_107702;transcript_96932;transcript_133045;transcript_41539;transcript_1427;transcript_35843;transcript_118215;transcript_88023;transcript_147401
cellular_component	protein-containing complex	GO:0032991	mitochondrial protein complex	GO:0098798	mitochondrial large ribosomal subunit	GO:0005762	78	0.00127911	transcript_131563;transcript_61590;transcript_147701;transcript_37102;transcript_107745;transcript_21234;transcript_80460;transcript_30417;transcript_120418;transcript_126349;transcript_134990;transcript_98316;transcript_62766;transcript_26937;transcript_117936;transcript_44566;transcript_92702;transcript_74329;transcript_23523;transcript_1586;transcript_146235;transcript_10304;transcript_144871;…
cellular_component	protein-containing complex	GO:0032991	mitochondrial protein complex	GO:0098798	mitochondrial small ribosomal subunit	GO:0005763	50	0.00081994	transcript_49813;transcript_65608;transcript_21844;transcript_147910;transcript_131667;transcript_96190;transcript_143127;transcript_34696;transcript_133045;transcript_18297;transcript_33049;transcript_131391;transcript_50432;transcript_56753;transcript_148101;transcript_48592;transcript_146868;transcript_40273;transcript_109631;transcript_22527;transcript_67936;transcript_111535;transcript_63433…
cellular_component	protein-containing complex	GO:0032991	mitochondrial protein complex	GO:0098798	mitochondrial fatty acid beta-oxidation multienzyme complex	GO:0016507	12	0.00019679	transcript_6405;transcript_94166;transcript_2634;transcript_73818;transcript_3045;transcript_111097;transcript_3596;transcript_17783;transcript_143130;transcript_24679;transcript_96131;transcript_95452
cellular_component	protein-containing complex	GO:0032991	collagen trimer	GO:0005581	FACIT collagen trimer	GO:0005593	25	0.00040997	transcript_41940;transcript_54897;transcript_43748;transcript_49781;transcript_6630;transcript_78191;transcript_50321;transcript_55876;transcript_80456;transcript_103410;transcript_91856;transcript_46748;transcript_50524;transcript_48434;transcript_46331;transcript_42872;transcript_44593;transcript_19383;transcript_30279;transcript_61910;transcript_45718;transcript_57414;transcript_60704;transcri…
cellular_component	protein-containing complex	GO:0032991	collagen trimer	GO:0005581	fibrillar collagen trimer	GO:0005583	44	0.00072155	transcript_98798;transcript_121612;transcript_39541;transcript_19937;transcript_69565;transcript_59781;transcript_45812;transcript_35523;transcript_78609;transcript_34608;transcript_59920;transcript_33212;transcript_40388;transcript_18852;transcript_102788;transcript_37451;transcript_40222;transcript_83797;transcript_46322;transcript_914;transcript_16016;transcript_58962;transcript_34494;transcri…
cellular_component	protein-containing complex	GO:0032991	vesicle tethering complex	GO:0099023	Golgi transport complex	GO:0017119	54	0.00088554	transcript_40432;transcript_116454;transcript_77141;transcript_121292;transcript_78676;transcript_135074;transcript_91761;transcript_4508;transcript_76180;transcript_5985;transcript_43512;transcript_90504;transcript_35236;transcript_78596;transcript_3475;transcript_66202;transcript_96032;transcript_3670;transcript_82286;transcript_16862;transcript_75159;transcript_103015;transcript_54034;transcri…
cellular_component	protein-containing complex	GO:0032991	vesicle tethering complex	GO:0099023	GARP complex	GO:0000938	16	0.00026238	transcript_36249;transcript_33297;transcript_6693;transcript_52574;transcript_31354;transcript_100753;transcript_302;transcript_69181;transcript_74092;transcript_84343;transcript_131669;transcript_443;transcript_38764;transcript_79287;transcript_131405;transcript_61215
cellular_component	protein-containing complex	GO:0032991	vesicle tethering complex	GO:0099023	exocyst	GO:0000145	64	0.00104952	transcript_118712;transcript_73426;transcript_12910;transcript_102847;transcript_66381;transcript_65833;transcript_118302;transcript_119652;transcript_66498;transcript_82754;transcript_79761;transcript_51847;transcript_85196;transcript_50171;transcript_93019;transcript_30625;transcript_34580;transcript_75438;transcript_85811;transcript_140174;transcript_9127;transcript_129267;transcript_107604;tr…
cellular_component	protein-containing complex	GO:0032991	vesicle tethering complex	GO:0099023	HOPS complex	GO:0030897	18	0.00029518	transcript_60594;transcript_102408;transcript_98344;transcript_113362;transcript_104261;transcript_125276;transcript_86327;transcript_77529;transcript_10632;transcript_72436;transcript_143130;transcript_98535;transcript_80355;transcript_24957;transcript_5931;transcript_75149;transcript_112668;transcript_24679
cellular_component	protein-containing complex	GO:0032991	vesicle tethering complex	GO:0099023	CORVET complex	GO:0033263	4	0.00006560	transcript_125276;transcript_80355;transcript_5931;transcript_75149
cellular_component	protein-containing complex	GO:0032991	vesicle tethering complex	GO:0099023	TRAPP complex	GO:0030008	59	0.00096753	transcript_39543;transcript_60633;transcript_108679;transcript_1238;transcript_19048;transcript_135883;transcript_91838;transcript_80811;transcript_58811;transcript_116316;transcript_6888;transcript_35937;transcript_100585;transcript_20143;transcript_15714;transcript_46226;transcript_86851;transcript_36744;transcript_43444;transcript_13491;transcript_98911;transcript_35936;transcript_49618;transc…
cellular_component	protein-containing complex	GO:0032991	vesicle tethering complex	GO:0099023	Dsl1/NZR complex	GO:0070939	1	0.00001640	transcript_85811
cellular_component	protein-containing complex	GO:0032991	transcription factor complex	GO:0005667	nuclear transcription factor complex	GO:0044798	365	0.00598557	transcript_104787;transcript_66621;transcript_14882;transcript_130141;transcript_1871;transcript_142244;transcript_46629;transcript_105463;transcript_6855;transcript_43050;transcript_49468;transcript_140676;transcript_398;transcript_13734;transcript_148660;transcript_14925;transcript_97677;transcript_94718;transcript_127110;transcript_3575;transcript_9545;transcript_60665;transcript_90828;transcr…
cellular_component	protein-containing complex	GO:0032991	receptor complex	GO:0043235	semaphorin receptor complex	GO:0002116	51	0.00083634	transcript_121603;transcript_32472;transcript_107424;transcript_106774;transcript_78098;transcript_110122;transcript_58814;transcript_124985;transcript_42401;transcript_81135;transcript_29395;transcript_68006;transcript_9534;transcript_80485;transcript_117597;transcript_70312;transcript_42019;transcript_139534;transcript_82478;transcript_51055;transcript_70691;transcript_115020;transcript_44139;t…
cellular_component	protein-containing complex	GO:0032991	receptor complex	GO:0043235	aryl hydrocarbon receptor complex	GO:0034751	10	0.00016399	transcript_41704;transcript_10065;transcript_62302;transcript_40640;transcript_72882;transcript_39760;transcript_32417;transcript_64451;transcript_71405;transcript_15164
cellular_component	protein-containing complex	GO:0032991	receptor complex	GO:0043235	plasma membrane receptor complex	GO:0098802	226	0.00370613	transcript_54070;transcript_96464;transcript_49469;transcript_116452;transcript_30677;transcript_34396;transcript_144997;transcript_91073;transcript_51914;transcript_113887;transcript_62796;transcript_90321;transcript_109141;transcript_77382;transcript_43558;transcript_91014;transcript_130380;transcript_129203;transcript_34618;transcript_145666;transcript_58921;transcript_36858;transcript_42175;t…
cellular_component	protein-containing complex	GO:0032991	receptor complex	GO:0043235	GABA receptor complex	GO:1902710	10	0.00016399	transcript_51991;transcript_30880;transcript_41172;transcript_53773;transcript_13168;transcript_118107;transcript_53494;transcript_68997;transcript_56393;transcript_28162
cellular_component	protein-containing complex	GO:0032991	receptor complex	GO:0043235	macrophage migration inhibitory factor receptor complex	GO:0035692	4	0.00006560	transcript_34445;transcript_55868;transcript_32133;transcript_69306
cellular_component	protein-containing complex	GO:0032991	origin recognition complex	GO:0000808	nuclear origin of replication recognition complex	GO:0005664	28	0.00045917	transcript_71160;transcript_8910;transcript_74218;transcript_88962;transcript_62562;transcript_83214;transcript_133875;transcript_77582;transcript_120863;transcript_57246;transcript_28538;transcript_107774;transcript_22522;transcript_128536;transcript_3668;transcript_85652;transcript_38844;transcript_5818;transcript_81263;transcript_127433;transcript_126095;transcript_7080;transcript_45610;transc…
cellular_component	protein-containing complex	GO:0032991	mRNA editing complex	GO:0045293	RNA N6-methyladenosine methyltransferase complex	GO:0036396	19	0.00031158	transcript_83855;transcript_90750;transcript_123332;transcript_12246;transcript_124550;transcript_145446;transcript_79991;transcript_8938;transcript_99139;transcript_21259;transcript_104460;transcript_132811;transcript_21275;transcript_131012;transcript_111269;transcript_117183;transcript_107800;transcript_3401;transcript_13486
cellular_component	protein-containing complex	GO:0032991	protein complex involved in cell adhesion	GO:0098636	integrin complex	GO:0008305	122	0.00200066	transcript_54070;transcript_96464;transcript_144997;transcript_91073;transcript_113887;transcript_90321;transcript_109141;transcript_77382;transcript_43558;transcript_34618;transcript_36858;transcript_42175;transcript_16503;transcript_39964;transcript_218;transcript_6397;transcript_22130;transcript_117967;transcript_35521;transcript_62908;transcript_31120;transcript_40248;transcript_32648;transcr…
cellular_component	protein-containing complex	GO:0032991	microtubule associated complex	GO:0005875	dynein complex	GO:0030286	189	0.00309938	transcript_66997;transcript_41860;transcript_73830;transcript_28443;transcript_41536;transcript_59211;transcript_84578;transcript_71670;transcript_648;transcript_50180;transcript_52493;transcript_20002;transcript_7340;transcript_109668;transcript_37501;transcript_3719;transcript_152;transcript_121821;transcript_87355;transcript_109375;transcript_107627;transcript_17122;transcript_61829;transcript…
cellular_component	protein-containing complex	GO:0032991	microtubule associated complex	GO:0005875	dynactin complex	GO:0005869	28	0.00045917	transcript_46620;transcript_124526;transcript_17122;transcript_23785;transcript_115862;transcript_97442;transcript_3390;transcript_73385;transcript_25408;transcript_123225;transcript_52120;transcript_140343;transcript_11703;transcript_81087;transcript_66312;transcript_50892;transcript_11665;transcript_33633;transcript_112631;transcript_13552;transcript_72345;transcript_148858;transcript_143220;tr…
cellular_component	protein-containing complex	GO:0032991	microtubule associated complex	GO:0005875	katanin complex	GO:0008352	11	0.00018039	transcript_6593;transcript_104039;transcript_91022;transcript_106588;transcript_93605;transcript_7039;transcript_91478;transcript_5426;transcript_84598;transcript_94531;transcript_103548
cellular_component	protein-containing complex	GO:0032991	microtubule associated complex	GO:0005875	chromosome passenger complex	GO:0032133	5	0.00008199	transcript_115898;transcript_45077;transcript_88019;transcript_110223;transcript_68286
cellular_component	protein-containing complex	GO:0032991	microtubule associated complex	GO:0005875	kinesin complex	GO:0005871	136	0.00223024	transcript_59211;transcript_46253;transcript_54891;transcript_61939;transcript_107328;transcript_54335;transcript_94798;transcript_5361;transcript_23974;transcript_114963;transcript_36406;transcript_80792;transcript_143751;transcript_71704;transcript_125682;transcript_66848;transcript_64124;transcript_5943;transcript_79244;transcript_94594;transcript_1663;transcript_106977;transcript_83171;transc…
cellular_component	protein-containing complex	GO:0032991	microtubule associated complex	GO:0005875	HAUS complex	GO:0070652	22	0.00036077	transcript_62718;transcript_83080;transcript_75463;transcript_85685;transcript_86640;transcript_86251;transcript_83395;transcript_78491;transcript_140556;transcript_86974;transcript_101912;transcript_141125;transcript_80681;transcript_120048;transcript_92819;transcript_24485;transcript_98806;transcript_76333;transcript_107671;transcript_117466;transcript_47339;transcript_122970
cellular_component	protein-containing complex	GO:0032991	DNA repair complex	GO:1990391	mismatch repair complex	GO:0032300	26	0.00042637	transcript_61665;transcript_55480;transcript_62053;transcript_83644;transcript_53647;transcript_34819;transcript_123880;transcript_107524;transcript_90061;transcript_72711;transcript_59508;transcript_59507;transcript_45112;transcript_70072;transcript_131076;transcript_87999;transcript_32608;transcript_64602;transcript_119189;transcript_31613;transcript_138421;transcript_77290;transcript_129739;tr…
cellular_component	protein-containing complex	GO:0032991	DNA repair complex	GO:1990391	nucleotide-excision repair complex	GO:0000109	14	0.00022958	transcript_81539;transcript_66818;transcript_59583;transcript_51748;transcript_145063;transcript_147430;transcript_58665;transcript_24214;transcript_54357;transcript_112975;transcript_82296;transcript_139634;transcript_28765;transcript_32708
cellular_component	protein-containing complex	GO:0032991	DNA repair complex	GO:1990391	nonhomologous end joining complex	GO:0070419	5	0.00008199	transcript_61720;transcript_112879;transcript_135182;transcript_90131;transcript_68137
cellular_component	protein-containing complex	GO:0032991	guanyl-nucleotide exchange factor complex	GO:0032045	RIC1-RGP1 guanyl-nucleotide exchange factor complex	GO:0034066	37	0.00060676	transcript_52591;transcript_38604;transcript_98316;transcript_6153;transcript_124165;transcript_77539;transcript_54510;transcript_68213;transcript_8930;transcript_100878;transcript_91716;transcript_54261;transcript_6491;transcript_32246;transcript_102669;transcript_83998;transcript_137697;transcript_73637;transcript_10551;transcript_29849;transcript_83950;transcript_133126;transcript_3117;transcr…
cellular_component	protein-containing complex	GO:0032991	THO complex	GO:0000347	THO complex part of transcription export complex	GO:0000445	12	0.00019679	transcript_109547;transcript_44160;transcript_76645;transcript_139706;transcript_8606;transcript_141503;transcript_146159;transcript_33347;transcript_102736;transcript_42449;transcript_82220;transcript_78584
cellular_component	protein-containing complex	GO:0032991	ribonucleoprotein complex	GO:1990904	small nucleolar ribonucleoprotein complex	GO:0005732	81	0.00132830	transcript_7415;transcript_124404;transcript_36273;transcript_1344;transcript_36852;transcript_127012;transcript_145809;transcript_120491;transcript_30613;transcript_54568;transcript_67302;transcript_48847;transcript_103501;transcript_55382;transcript_4672;transcript_106645;transcript_45912;transcript_98819;transcript_101803;transcript_8;transcript_73003;transcript_143985;transcript_89847;transcr…
cellular_component	protein-containing complex	GO:0032991	ribonucleoprotein complex	GO:1990904	multi-eIF complex	GO:0043614	13	0.00021318	transcript_139727;transcript_2773;transcript_24252;transcript_119892;transcript_44645;transcript_42686;transcript_99524;transcript_41648;transcript_89767;transcript_49894;transcript_61671;transcript_59534;transcript_93796
cellular_component	protein-containing complex	GO:0032991	ribonucleoprotein complex	GO:1990904	polysome	GO:0005844	97	0.00159069	transcript_130539;transcript_65606;transcript_92912;transcript_39138;transcript_130935;transcript_64573;transcript_115170;transcript_38631;transcript_93397;transcript_41707;transcript_134514;transcript_49246;transcript_61573;transcript_84464;transcript_97868;transcript_4151;transcript_46930;transcript_41466;transcript_88889;transcript_94636;transcript_73992;transcript_85605;transcript_48825;trans…
cellular_component	protein-containing complex	GO:0032991	ribonucleoprotein complex	GO:1990904	ribosome	GO:0005840	320	0.00524762	transcript_49813;transcript_88214;transcript_112412;transcript_54925;transcript_146191;transcript_143113;transcript_26734;transcript_75200;transcript_84565;transcript_27097;transcript_143095;transcript_145787;transcript_149204;transcript_59823;transcript_15335;transcript_43278;transcript_107702;transcript_148503;transcript_73257;transcript_82377;transcript_84297;transcript_52606;transcript_147701…
cellular_component	protein-containing complex	GO:0032991	ribonucleoprotein complex	GO:1990904	translation preinitiation complex	GO:0070993	97	0.00159069	transcript_115387;transcript_139727;transcript_145788;transcript_29960;transcript_146660;transcript_127687;transcript_80097;transcript_61105;transcript_41310;transcript_60279;transcript_143283;transcript_70375;transcript_73050;transcript_132636;transcript_73395;transcript_88138;transcript_25784;transcript_2773;transcript_4904;transcript_24252;transcript_45407;transcript_90782;transcript_119892;tr…
cellular_component	protein-containing complex	GO:0032991	ribonucleoprotein complex	GO:1990904	histone pre-mRNA 3'end processing complex	GO:0071204	17	0.00027878	transcript_144345;transcript_132069;transcript_142633;transcript_121673;transcript_97951;transcript_140546;transcript_138764;transcript_140049;transcript_120573;transcript_69921;transcript_49197;transcript_129169;transcript_130709;transcript_138610;transcript_16856;transcript_144237;transcript_132651
cellular_component	protein-containing complex	GO:0032991	ribonucleoprotein complex	GO:1990904	RNAi effector complex	GO:0031332	56	0.00091833	transcript_104225;transcript_122033;transcript_38370;transcript_60772;transcript_35089;transcript_18878;transcript_62330;transcript_49246;transcript_97868;transcript_41466;transcript_118892;transcript_84086;transcript_67122;transcript_146528;transcript_73992;transcript_48825;transcript_63031;transcript_35743;transcript_73812;transcript_94141;transcript_54061;transcript_68024;transcript_52144;tran…
cellular_component	protein-containing complex	GO:0032991	ribonucleoprotein complex	GO:1990904	spliceosomal complex	GO:0005681	506	0.00829780	transcript_114389;transcript_3643;transcript_61507;transcript_21908;transcript_35200;transcript_86624;transcript_5569;transcript_146416;transcript_68443;transcript_107546;transcript_644;transcript_144785;transcript_14921;transcript_137379;transcript_48676;transcript_68718;transcript_68189;transcript_100322;transcript_106247;transcript_128027;transcript_113735;transcript_110280;transcript_62243;tr…
cellular_component	protein-containing complex	GO:0032991	ribonucleoprotein complex	GO:1990904	signal recognition particle	GO:0048500	27	0.00044277	transcript_13808;transcript_20218;transcript_25510;transcript_65975;transcript_121764;transcript_91130;transcript_30221;transcript_60345;transcript_131185;transcript_142588;transcript_90149;transcript_88018;transcript_58699;transcript_63443;transcript_54526;transcript_78058;transcript_112772;transcript_19757;transcript_10260;transcript_70360;transcript_63710;transcript_60853;transcript_87859;tran…
cellular_component	protein-containing complex	GO:0032991	ribonucleoprotein complex	GO:1990904	ribonuclease P complex	GO:0030677	19	0.00031158	transcript_7415;transcript_76795;transcript_52861;transcript_54568;transcript_55382;transcript_71752;transcript_139424;transcript_24604;transcript_24229;transcript_55762;transcript_53683;transcript_18357;transcript_33900;transcript_143824;transcript_28809;transcript_111033;transcript_121588;transcript_142230;transcript_130750
cellular_component	protein-containing complex	GO:0032991	ribonucleoprotein complex	GO:1990904	small nuclear ribonucleoprotein complex	GO:0030532	149	0.00244342	transcript_9774;transcript_68443;transcript_144785;transcript_76209;transcript_100322;transcript_128027;transcript_66893;transcript_42614;transcript_39892;transcript_148466;transcript_140877;transcript_62695;transcript_78916;transcript_114111;transcript_48847;transcript_148634;transcript_105662;transcript_121956;transcript_68224;transcript_67003;transcript_87777;transcript_66514;transcript_69080;…
cellular_component	protein-containing complex	GO:0032991	ribonucleoprotein complex	GO:1990904	telomerase holoenzyme complex	GO:0005697	54	0.00088554	transcript_116150;transcript_137379;transcript_122031;transcript_37689;transcript_17863;transcript_46525;transcript_8810;transcript_72114;transcript_66656;transcript_46695;transcript_74104;transcript_101803;transcript_42404;transcript_125638;transcript_51216;transcript_48235;transcript_129067;transcript_136170;transcript_9400;transcript_64756;transcript_105278;transcript_123519;transcript_63637;t…
cellular_component	protein-containing complex	GO:0032991	ribonucleoprotein complex	GO:1990904	ribonucleoprotein granule	GO:0035770	445	0.00729747	transcript_109032;transcript_96707;transcript_94932;transcript_66625;transcript_139727;transcript_55038;transcript_11738;transcript_7842;transcript_79934;transcript_82663;transcript_127763;transcript_40292;transcript_124220;transcript_45027;transcript_76138;transcript_68443;transcript_40438;transcript_59821;transcript_18753;transcript_50183;transcript_137379;transcript_130539;transcript_70916;tra…
cellular_component	protein-containing complex	GO:0032991	ribonucleoprotein complex	GO:1990904	preribosome	GO:0030684	263	0.00431289	transcript_109033;transcript_29590;transcript_124404;transcript_36273;transcript_90203;transcript_49993;transcript_90442;transcript_33977;transcript_77300;transcript_64396;transcript_72511;transcript_113530;transcript_1344;transcript_3457;transcript_22703;transcript_68739;transcript_36852;transcript_127012;transcript_62736;transcript_34963;transcript_23785;transcript_125451;transcript_91708;trans…
cellular_component	protein-containing complex	GO:0032991	ribonucleoprotein complex	GO:1990904	ribosomal subunit	GO:0044391	382	0.00626435	transcript_49813;transcript_83705;transcript_26811;transcript_112412;transcript_54925;transcript_146191;transcript_143113;transcript_30456;transcript_131563;transcript_84565;transcript_27097;transcript_30677;transcript_59823;transcript_148503;transcript_73257;transcript_65608;transcript_61590;transcript_92140;transcript_21844;transcript_82377;transcript_80217;transcript_52606;transcript_147701;tr…
cellular_component	protein-containing complex	GO:0032991	ribonucleoprotein complex	GO:1990904	messenger ribonucleoprotein complex	GO:1990124	20	0.00032798	transcript_141891;transcript_90098;transcript_90548;transcript_73574;transcript_58473;transcript_79144;transcript_94097;transcript_93684;transcript_4433;transcript_79543;transcript_108462;transcript_99884;transcript_63527;transcript_3701;transcript_2161;transcript_2307;transcript_89312;transcript_77701;transcript_97665;transcript_69277
cellular_component	protein-containing complex	GO:0032991	RNA cap binding complex	GO:0034518	mRNA cap binding complex	GO:0005845	31	0.00050836	transcript_41741;transcript_122033;transcript_60772;transcript_18878;transcript_116129;transcript_35743;transcript_68024;transcript_52144;transcript_40829;transcript_20306;transcript_96379;transcript_19588;transcript_5202;transcript_64537;transcript_19420;transcript_65870;transcript_47738;transcript_28512;transcript_61070;transcript_131091;transcript_71167;transcript_82403;transcript_17362;transc…
cellular_component	protein-containing complex	GO:0032991	RNA cap binding complex	GO:0034518	nuclear cap binding complex	GO:0005846	5	0.00008199	transcript_37731;transcript_144469;transcript_5202;transcript_131091;transcript_118063
cellular_component	protein-containing complex	GO:0032991	MCM complex	GO:0042555	MCM8-MCM9 complex	GO:0097362	4	0.00006560	transcript_92295;transcript_54174;transcript_63488;transcript_57021
cellular_component	protein-containing complex	GO:0032991	Noc complex	GO:0030689	Noc4p-Nop14p complex	GO:0030692	4	0.00006560	transcript_118547;transcript_63638;transcript_40755;transcript_132512
cellular_component	protein-containing complex	GO:0032991	BLOC complex	GO:0031082	BLOC-2 complex	GO:0031084	3	0.00004920	transcript_55591;transcript_29765;transcript_49962
cellular_component	protein-containing complex	GO:0032991	BLOC complex	GO:0031082	BLOC-1 complex	GO:0031083	17	0.00027878	transcript_141784;transcript_1692;transcript_143755;transcript_134917;transcript_123239;transcript_42557;transcript_14992;transcript_112741;transcript_3229;transcript_26122;transcript_41000;transcript_73456;transcript_25715;transcript_105180;transcript_147871;transcript_12305;transcript_128781
cellular_component	protein-containing complex	GO:0032991	laminin complex	GO:0043256	laminin-5 complex	GO:0005610	5	0.00008199	transcript_136281;transcript_121684;transcript_65882;transcript_51019;transcript_44984
cellular_component	protein-containing complex	GO:0032991	immunoglobulin complex	GO:0019814	immunoglobulin complex, circulating	GO:0042571	37	0.00060676	transcript_75205;transcript_47174;transcript_28281;transcript_66387;transcript_42039;transcript_28453;transcript_62136;transcript_55019;transcript_82817;transcript_109938;transcript_34621;transcript_100308;transcript_67706;transcript_62473;transcript_28429;transcript_30101;transcript_28570;transcript_48344;transcript_97474;transcript_35161;transcript_66797;transcript_37922;transcript_83209;transc…
cellular_component	protein-containing complex	GO:0032991	immunoglobulin complex	GO:0019814	B cell receptor complex	GO:0019815	2	0.00003280	transcript_62727;transcript_121578
cellular_component	synapse part	GO:0044456	presynaptic cytoskeleton	GO:0099569	cytoskeleton of presynaptic active zone	GO:0048788	10	0.00016399	transcript_1156;transcript_132776;transcript_24160;transcript_34691;transcript_90138;transcript_2885;transcript_30783;transcript_135238;transcript_35568;transcript_85802
cellular_component	synapse part	GO:0044456	synaptic membrane	GO:0097060	presynaptic membrane	GO:0042734	52	0.00085274	transcript_113007;transcript_119680;transcript_1156;transcript_67574;transcript_132776;transcript_61772;transcript_89270;transcript_63769;transcript_24160;transcript_34691;transcript_114357;transcript_76405;transcript_93473;transcript_81516;transcript_59452;transcript_83830;transcript_61729;transcript_69504;transcript_8687;transcript_101909;transcript_90138;transcript_83798;transcript_95397;trans…
cellular_component	synapse part	GO:0044456	synaptic membrane	GO:0097060	dendritic spine membrane	GO:0032591	19	0.00031158	transcript_34396;transcript_51914;transcript_129203;transcript_58921;transcript_30128;transcript_97335;transcript_120665;transcript_45708;transcript_64497;transcript_98245;transcript_91449;transcript_61221;transcript_82809;transcript_38688;transcript_51892;transcript_66290;transcript_28353;transcript_56382;transcript_50064
cellular_component	synapse part	GO:0044456	synaptic membrane	GO:0097060	postsynaptic endocytic zone membrane	GO:0098844	28	0.00045917	transcript_61501;transcript_51586;transcript_57722;transcript_83679;transcript_73006;transcript_130097;transcript_15453;transcript_34624;transcript_53994;transcript_79928;transcript_81099;transcript_67027;transcript_31567;transcript_64010;transcript_116483;transcript_49829;transcript_43734;transcript_103294;transcript_79512;transcript_68704;transcript_38827;transcript_71698;transcript_121804;tran…
cellular_component	synapse part	GO:0044456	synaptic membrane	GO:0097060	postsynaptic specialization membrane	GO:0099634	48	0.00078714	transcript_92897;transcript_11734;transcript_11348;transcript_47179;transcript_62796;transcript_145666;transcript_6806;transcript_103427;transcript_34801;transcript_50749;transcript_84696;transcript_127584;transcript_24742;transcript_1206;transcript_126712;transcript_48817;transcript_118960;transcript_139803;transcript_59486;transcript_48042;transcript_75398;transcript_119868;transcript_138565;tr…
cellular_component	synapse part	GO:0044456	synaptic membrane	GO:0097060	presynaptic active zone membrane	GO:0048787	8	0.00013119	transcript_101909;transcript_83798;transcript_95397;transcript_79013;transcript_28370;transcript_126302;transcript_68542;transcript_75418
cellular_component	synapse part	GO:0044456	synaptic membrane	GO:0097060	postsynaptic membrane	GO:0045211	155	0.00254182	transcript_43398;transcript_99477;transcript_14711;transcript_120683;transcript_54273;transcript_61501;transcript_34396;transcript_51586;transcript_51914;transcript_86008;transcript_61065;transcript_62796;transcript_57722;transcript_83679;transcript_117047;transcript_129203;transcript_145666;transcript_58921;transcript_73006;transcript_27465;transcript_72780;transcript_132313;transcript_94949;tra…
cellular_component	synapse part	GO:0044456	postsynaptic endosome	GO:0098845	postsynaptic early endosome	GO:0098842	23	0.00037717	transcript_29456;transcript_119253;transcript_33698;transcript_23896;transcript_71880;transcript_22751;transcript_100633;transcript_20386;transcript_53627;transcript_12611;transcript_141227;transcript_138819;transcript_121753;transcript_27897;transcript_47795;transcript_143879;transcript_24393;transcript_54418;transcript_121776;transcript_109058;transcript_129488;transcript_125783;transcript_14558
cellular_component	synapse part	GO:0044456	postsynaptic endosome	GO:0098845	postsynaptic recycling endosome	GO:0098837	38	0.00062316	transcript_24439;transcript_87505;transcript_130461;transcript_23977;transcript_44854;transcript_42145;transcript_118895;transcript_55110;transcript_141656;transcript_104339;transcript_133875;transcript_135646;transcript_14094;transcript_7645;transcript_145916;transcript_123703;transcript_140295;transcript_5818;transcript_104333;transcript_40834;transcript_7080;transcript_78314;transcript_280;tra…
cellular_component	synapse part	GO:0044456	postsynaptic specialization	GO:0099572	postsynaptic density	GO:0014069	229	0.00375533	transcript_63906;transcript_120683;transcript_46704;transcript_7655;transcript_61501;transcript_32747;transcript_34396;transcript_51586;transcript_130539;transcript_51914;transcript_66301;transcript_55570;transcript_57722;transcript_130935;transcript_19462;transcript_83679;transcript_117047;transcript_47868;transcript_129203;transcript_58921;transcript_73006;transcript_110205;transcript_44341;tra…
cellular_component	synapse part	GO:0044456	postsynapse	GO:0098794	dendritic spine	GO:0043197	152	0.00249262	transcript_92897;transcript_11734;transcript_72494;transcript_61501;transcript_104230;transcript_51586;transcript_130539;transcript_121008;transcript_62796;transcript_85564;transcript_57722;transcript_22703;transcript_130935;transcript_83679;transcript_90656;transcript_145666;transcript_73006;transcript_15078;transcript_135556;transcript_122379;transcript_130111;transcript_6806;transcript_130097;…
cellular_component	synapse part	GO:0044456	presynapse	GO:0098793	terminal bouton	GO:0043195	46	0.00075435	transcript_60594;transcript_113007;transcript_67574;transcript_102408;transcript_61772;transcript_128645;transcript_86563;transcript_97071;transcript_59452;transcript_83830;transcript_126512;transcript_61729;transcript_69504;transcript_2583;transcript_104261;transcript_8687;transcript_116668;transcript_4862;transcript_90146;transcript_73433;transcript_88007;transcript_31068;transcript_63575;trans…
cellular_component	synapse part	GO:0044456	presynapse	GO:0098793	axon terminus	GO:0043679	29	0.00047557	transcript_98854;transcript_66222;transcript_86031;transcript_101627;transcript_126717;transcript_84333;transcript_39116;transcript_67390;transcript_16011;transcript_81069;transcript_85829;transcript_94411;transcript_117838;transcript_102335;transcript_120559;transcript_79987;transcript_122009;transcript_107083;transcript_137625;transcript_13056;transcript_62345;transcript_72681;transcript_28606;…
cellular_component	synapse part	GO:0044456	intrinsic component of synaptic membrane	GO:0099240	integral component of synaptic membrane	GO:0099699	7	0.00011479	transcript_111340;transcript_64038;transcript_27212;transcript_111365;transcript_3821;transcript_103526;transcript_105
cellular_component	synapse part	GO:0044456	intrinsic component of synaptic membrane	GO:0099240	intrinsic component of postsynaptic membrane	GO:0098936	7	0.00011479	transcript_111340;transcript_64038;transcript_27212;transcript_111365;transcript_3821;transcript_103526;transcript_105
cellular_component	synapse part	GO:0044456	intrinsic component of synaptic membrane	GO:0099240	intrinsic component of presynaptic membrane	GO:0098889	5	0.00008199	transcript_111340;transcript_27212;transcript_111365;transcript_3821;transcript_103526
cellular_component	synapse part	GO:0044456	intrinsic component of synaptic vesicle membrane	GO:0098563	integral component of synaptic vesicle membrane	GO:0030285	40	0.00065595	transcript_1872;transcript_87505;transcript_130461;transcript_114224;transcript_65725;transcript_44854;transcript_42145;transcript_118895;transcript_25421;transcript_147652;transcript_83833;transcript_147417;transcript_104339;transcript_135646;transcript_7645;transcript_80164;transcript_87518;transcript_123703;transcript_134396;transcript_101781;transcript_94525;transcript_104333;transcript_40834…
cellular_component	synapse part	GO:0044456	intrinsic component of synaptic vesicle membrane	GO:0098563	anchored component of synaptic vesicle membrane	GO:0098993	14	0.00022958	transcript_29456;transcript_119253;transcript_33698;transcript_23896;transcript_94774;transcript_12611;transcript_27897;transcript_113843;transcript_143879;transcript_54418;transcript_87671;transcript_109058;transcript_129488;transcript_14558
cellular_component	membrane part	GO:0044425	mitochondrial membrane part	GO:0044455	extrinsic component of mitochondrial inner membrane	GO:0031314	13	0.00021318	transcript_24515;transcript_41859;transcript_144640;transcript_136319;transcript_110505;transcript_31880;transcript_136480;transcript_24395;transcript_93570;transcript_55945;transcript_22189;transcript_127759;transcript_119366
cellular_component	membrane part	GO:0044425	mitochondrial membrane part	GO:0044455	mitochondrial crista	GO:0030061	3	0.00004920	transcript_6284;transcript_86962;transcript_87790
cellular_component	membrane part	GO:0044425	mitochondrial membrane part	GO:0044455	outer mitochondrial membrane protein complex	GO:0098799	31	0.00050836	transcript_135451;transcript_48543;transcript_121262;transcript_104937;transcript_58131;transcript_104885;transcript_16074;transcript_3028;transcript_136049;transcript_11529;transcript_64532;transcript_144457;transcript_113584;transcript_148253;transcript_108555;transcript_106535;transcript_3205;transcript_7858;transcript_130300;transcript_90299;transcript_102403;transcript_55130;transcript_14847…
cellular_component	membrane part	GO:0044425	mitochondrial membrane part	GO:0044455	intrinsic component of mitochondrial membrane	GO:0098573	157	0.00257461	transcript_76899;transcript_65681;transcript_64489;transcript_121698;transcript_140725;transcript_39578;transcript_57521;transcript_6855;transcript_110110;transcript_99932;transcript_81574;transcript_73588;transcript_147539;transcript_119569;transcript_111481;transcript_72826;transcript_74504;transcript_106773;transcript_28672;transcript_48655;transcript_127018;transcript_145757;transcript_142150…
cellular_component	membrane part	GO:0044425	mitochondrial membrane part	GO:0044455	mitochondrial respirasome	GO:0005746	5	0.00008199	transcript_27059;transcript_145341;transcript_76259;transcript_26392;transcript_148954
cellular_component	membrane part	GO:0044425	mitochondrial membrane part	GO:0044455	inner mitochondrial membrane protein complex	GO:0098800	241	0.00395212	transcript_76899;transcript_64489;transcript_89621;transcript_130143;transcript_26916;transcript_41534;transcript_26137;transcript_71674;transcript_99932;transcript_88169;transcript_25658;transcript_59583;transcript_75631;transcript_102272;transcript_20585;transcript_111775;transcript_68027;transcript_111481;transcript_78361;transcript_146254;transcript_78162;transcript_26928;transcript_148749;tr…
cellular_component	membrane part	GO:0044425	nuclear membrane part	GO:0044453	intrinsic component of nuclear inner membrane	GO:0031229	24	0.00039357	transcript_19261;transcript_89473;transcript_42232;transcript_87020;transcript_34153;transcript_65247;transcript_35292;transcript_111691;transcript_42351;transcript_74863;transcript_82701;transcript_31265;transcript_30602;transcript_40060;transcript_39854;transcript_107741;transcript_60083;transcript_67967;transcript_33874;transcript_31010;transcript_19241;transcript_3034;transcript_36142;transcr…
cellular_component	membrane part	GO:0044425	plasma membrane part	GO:0044459	extrinsic component of plasma membrane	GO:0019897	87	0.00142670	transcript_19845;transcript_71678;transcript_109917;transcript_25658;transcript_73678;transcript_75861;transcript_150;transcript_90656;transcript_59175;transcript_44486;transcript_31012;transcript_130111;transcript_63767;transcript_33943;transcript_59851;transcript_131299;transcript_95272;transcript_58996;transcript_20036;transcript_25871;transcript_43065;transcript_148576;transcript_87578;transc…
cellular_component	membrane part	GO:0044425	plasma membrane part	GO:0044459	intrinsic component of plasma membrane	GO:0031226	1688	0.02768121	transcript_61191;transcript_52766;transcript_33436;transcript_46596;transcript_121695;transcript_120257;transcript_140725;transcript_37432;transcript_60667;transcript_143924;transcript_76704;transcript_92384;transcript_143115;transcript_82899;transcript_102930;transcript_41942;transcript_73340;transcript_55844;transcript_32943;transcript_43398;transcript_43975;transcript_67801;transcript_113117;t…
cellular_component	membrane part	GO:0044425	plasma membrane part	GO:0044459	external side of plasma membrane	GO:0009897	132	0.00216464	transcript_64763;transcript_111441;transcript_75205;transcript_12993;transcript_106370;transcript_132264;transcript_55721;transcript_25510;transcript_76281;transcript_116809;transcript_47174;transcript_27825;transcript_109469;transcript_28281;transcript_132576;transcript_19461;transcript_57893;transcript_66387;transcript_99119;transcript_42039;transcript_12787;transcript_116977;transcript_82753;t…
cellular_component	membrane part	GO:0044425	plasma membrane part	GO:0044459	cytoplasmic side of plasma membrane	GO:0009898	5	0.00008199	transcript_35064;transcript_91074;transcript_140835;transcript_50788;transcript_72446
cellular_component	membrane part	GO:0044425	plasma membrane part	GO:0044459	cell body membrane	GO:0044298	6	0.00009839	transcript_119680;transcript_68116;transcript_78823;transcript_52954;transcript_38135;transcript_136085
cellular_component	membrane part	GO:0044425	plasma membrane part	GO:0044459	T-tubule	GO:0030315	5	0.00008199	transcript_109917;transcript_80888;transcript_76602;transcript_10265;transcript_21585
cellular_component	membrane part	GO:0044425	plasma membrane part	GO:0044459	lateral plasma membrane	GO:0016328	33	0.00054116	transcript_120356;transcript_65417;transcript_58997;transcript_88956;transcript_63843;transcript_59716;transcript_67156;transcript_54808;transcript_123415;transcript_95392;transcript_57768;transcript_34886;transcript_110007;transcript_19422;transcript_75789;transcript_92508;transcript_65616;transcript_69322;transcript_37039;transcript_35023;transcript_87142;transcript_64745;transcript_138710;tran…
cellular_component	membrane part	GO:0044425	plasma membrane part	GO:0044459	plasma membrane protein complex	GO:0098797	860	0.01410298	transcript_114651;transcript_35698;transcript_70998;transcript_75017;transcript_28373;transcript_38314;transcript_54070;transcript_77415;transcript_83271;transcript_87168;transcript_19093;transcript_55966;transcript_62976;transcript_51048;transcript_96464;transcript_137514;transcript_49469;transcript_98852;transcript_116452;transcript_30677;transcript_40480;transcript_45341;transcript_47512;trans…
cellular_component	membrane part	GO:0044425	plasma membrane part	GO:0044459	growth cone membrane	GO:0032584	11	0.00018039	transcript_66222;transcript_84333;transcript_141025;transcript_62707;transcript_49100;transcript_102335;transcript_28416;transcript_62345;transcript_28606;transcript_132516;transcript_41271
cellular_component	membrane part	GO:0044425	plasma membrane part	GO:0044459	leading edge membrane	GO:0031256	134	0.00219744	transcript_65359;transcript_105466;transcript_34396;transcript_51914;transcript_139995;transcript_1065;transcript_109141;transcript_69852;transcript_51991;transcript_129203;transcript_58921;transcript_91264;transcript_56553;transcript_6397;transcript_133957;transcript_22130;transcript_41460;transcript_123807;transcript_45602;transcript_76828;transcript_30128;transcript_22944;transcript_4852;trans…
cellular_component	membrane part	GO:0044425	plasma membrane part	GO:0044459	plasma membrane region	GO:0098590	800	0.01311906	transcript_45674;transcript_92897;transcript_33436;transcript_110542;transcript_65359;transcript_66990;transcript_11734;transcript_41942;transcript_73340;transcript_43398;transcript_4183;transcript_105466;transcript_99477;transcript_14711;transcript_120683;transcript_54273;transcript_113007;transcript_61501;transcript_119680;transcript_11348;transcript_34396;transcript_1156;transcript_51586;trans…
cellular_component	membrane part	GO:0044425	extrinsic component of membrane	GO:0019898	extrinsic component of plasma membrane	GO:0019897	87	0.00142670	transcript_19845;transcript_71678;transcript_109917;transcript_25658;transcript_73678;transcript_75861;transcript_150;transcript_90656;transcript_59175;transcript_44486;transcript_31012;transcript_130111;transcript_63767;transcript_33943;transcript_59851;transcript_131299;transcript_95272;transcript_58996;transcript_20036;transcript_25871;transcript_43065;transcript_148576;transcript_87578;transc…
cellular_component	membrane part	GO:0044425	extrinsic component of membrane	GO:0019898	extrinsic component of organelle membrane	GO:0031312	41	0.00067235	transcript_92919;transcript_964;transcript_32898;transcript_106487;transcript_62003;transcript_49577;transcript_19417;transcript_24515;transcript_56952;transcript_30224;transcript_41859;transcript_56093;transcript_121094;transcript_144183;transcript_144640;transcript_113742;transcript_136319;transcript_110505;transcript_41783;transcript_56063;transcript_31880;transcript_54609;transcript_25795;tra…
cellular_component	membrane part	GO:0044425	intrinsic component of membrane	GO:0031224	intrinsic component of plasma membrane	GO:0031226	1688	0.02768121	transcript_61191;transcript_52766;transcript_33436;transcript_46596;transcript_121695;transcript_120257;transcript_140725;transcript_37432;transcript_60667;transcript_143924;transcript_76704;transcript_92384;transcript_143115;transcript_82899;transcript_102930;transcript_41942;transcript_73340;transcript_55844;transcript_32943;transcript_43398;transcript_43975;transcript_67801;transcript_113117;t…
cellular_component	membrane part	GO:0044425	intrinsic component of membrane	GO:0031224	anchored component of membrane	GO:0031225	57	0.00093473	transcript_29456;transcript_92384;transcript_43975;transcript_119253;transcript_33698;transcript_100293;transcript_43051;transcript_22645;transcript_293;transcript_23896;transcript_56714;transcript_148059;transcript_6634;transcript_135883;transcript_14918;transcript_101883;transcript_146385;transcript_66687;transcript_120999;transcript_130296;transcript_94774;transcript_71590;transcript_140690;tr…
cellular_component	membrane part	GO:0044425	intrinsic component of membrane	GO:0031224	integral component of membrane	GO:0016021	15451	0.25337816	transcript_64762;transcript_95049;transcript_64763;transcript_109039;transcript_92622;transcript_53102;transcript_53103;transcript_42909;transcript_42901;transcript_114652;transcript_114651;transcript_7554;transcript_7557;transcript_7556;transcript_98243;transcript_104256;transcript_98246;transcript_86625;transcript_102368;transcript_107782;transcript_98796;transcript_98790;transcript_31223;trans…
cellular_component	membrane part	GO:0044425	intrinsic component of membrane	GO:0031224	intrinsic component of organelle membrane	GO:0031300	774	0.01269269	transcript_64762;transcript_76899;transcript_19261;transcript_41740;transcript_65681;transcript_64489;transcript_121698;transcript_140725;transcript_15286;transcript_39578;transcript_1872;transcript_29456;transcript_57521;transcript_44712;transcript_87166;transcript_6855;transcript_126577;transcript_119253;transcript_81741;transcript_44869;transcript_71678;transcript_50963;transcript_110110;trans…
cellular_component	membrane part	GO:0044425	membrane region	GO:0098589	membrane microdomain	GO:0098857	117	0.00191866	transcript_25825;transcript_74613;transcript_72868;transcript_66892;transcript_145496;transcript_33301;transcript_43634;transcript_10250;transcript_8786;transcript_89270;transcript_41971;transcript_13708;transcript_65417;transcript_119654;transcript_14910;transcript_134510;transcript_114357;transcript_146898;transcript_68322;transcript_129371;transcript_76405;transcript_54364;transcript_5393;tran…
cellular_component	membrane part	GO:0044425	side of membrane	GO:0098552	external side of plasma membrane	GO:0009897	132	0.00216464	transcript_64763;transcript_111441;transcript_75205;transcript_12993;transcript_106370;transcript_132264;transcript_55721;transcript_25510;transcript_76281;transcript_116809;transcript_47174;transcript_27825;transcript_109469;transcript_28281;transcript_132576;transcript_19461;transcript_57893;transcript_66387;transcript_99119;transcript_42039;transcript_12787;transcript_116977;transcript_82753;t…
cellular_component	membrane part	GO:0044425	side of membrane	GO:0098552	cytoplasmic side of membrane	GO:0098562	18	0.00029518	transcript_964;transcript_51815;transcript_130015;transcript_49577;transcript_68742;transcript_36716;transcript_35064;transcript_91074;transcript_121094;transcript_59256;transcript_25795;transcript_140835;transcript_50788;transcript_14810;transcript_28662;transcript_72446;transcript_35250;transcript_20909
cellular_component	membrane part	GO:0044425	respirasome	GO:0070469	mitochondrial respirasome	GO:0005746	5	0.00008199	transcript_27059;transcript_145341;transcript_76259;transcript_26392;transcript_148954
cellular_component	membrane part	GO:0044425	endoplasmic reticulum membrane	GO:0005789	smooth endoplasmic reticulum membrane	GO:0030868	4	0.00006560	transcript_89081;transcript_93301;transcript_86572;transcript_105977
cellular_component	membrane part	GO:0044425	endoplasmic reticulum membrane	GO:0005789	rough endoplasmic reticulum membrane	GO:0030867	29	0.00047557	transcript_112994;transcript_139560;transcript_403;transcript_119260;transcript_92086;transcript_35077;transcript_122203;transcript_144395;transcript_100827;transcript_90019;transcript_91216;transcript_129447;transcript_102917;transcript_79136;transcript_118545;transcript_116145;transcript_64261;transcript_96094;transcript_125812;transcript_32831;transcript_65265;transcript_136366;transcript_1201…
cellular_component	membrane part	GO:0044425	endoplasmic reticulum membrane	GO:0005789	sarcoplasmic reticulum membrane	GO:0033017	326	0.00534602	transcript_66620;transcript_135659;transcript_120937;transcript_64393;transcript_102935;transcript_87664;transcript_61064;transcript_109898;transcript_86909;transcript_72700;transcript_964;transcript_62793;transcript_50716;transcript_57725;transcript_58068;transcript_112892;transcript_49707;transcript_118009;transcript_121272;transcript_67262;transcript_118827;transcript_53991;transcript_67485;tr…
cellular_component	membrane part	GO:0044425	membrane protein complex	GO:0098796	EGO complex	GO:0034448	21	0.00034438	transcript_107251;transcript_101034;transcript_1349;transcript_112810;transcript_111454;transcript_142292;transcript_43911;transcript_1129;transcript_35797;transcript_83383;transcript_61647;transcript_27134;transcript_134131;transcript_107164;transcript_31985;transcript_56662;transcript_103881;transcript_23442;transcript_56122;transcript_51117;transcript_8213
cellular_component	membrane part	GO:0044425	membrane protein complex	GO:0098796	glycosylphosphatidylinositol-N-acetylglucosaminyltransferase (GPI-GnT) complex	GO:0000506	6	0.00009839	transcript_126717;transcript_90368;transcript_143206;transcript_8075;transcript_131512;transcript_137625
cellular_component	membrane part	GO:0044425	membrane protein complex	GO:0098796	signal peptidase complex	GO:0005787	16	0.00026238	transcript_147083;transcript_28319;transcript_66076;transcript_21149;transcript_147751;transcript_60948;transcript_26414;transcript_68036;transcript_15709;transcript_116939;transcript_26582;transcript_46408;transcript_134711;transcript_129806;transcript_67363;transcript_61152
cellular_component	membrane part	GO:0044425	membrane protein complex	GO:0098796	signal recognition particle receptor complex	GO:0005785	6	0.00009839	transcript_20218;transcript_121764;transcript_46318;transcript_88018;transcript_63443;transcript_107145
cellular_component	membrane part	GO:0044425	membrane protein complex	GO:0098796	Derlin-1-VIMP complex	GO:0036502	3	0.00004920	transcript_22839;transcript_84646;transcript_97498
cellular_component	membrane part	GO:0044425	membrane protein complex	GO:0098796	GPI-anchor transamidase complex	GO:0042765	34	0.00055756	transcript_71732;transcript_49238;transcript_47868;transcript_44694;transcript_95942;transcript_114353;transcript_46562;transcript_103077;transcript_27321;transcript_63410;transcript_44054;transcript_40550;transcript_27246;transcript_52142;transcript_126919;transcript_66865;transcript_55564;transcript_116711;transcript_19581;transcript_50494;transcript_19502;transcript_103914;transcript_116604;tr…
cellular_component	membrane part	GO:0044425	membrane protein complex	GO:0098796	HOPS complex	GO:0030897	18	0.00029518	transcript_60594;transcript_102408;transcript_98344;transcript_113362;transcript_104261;transcript_125276;transcript_86327;transcript_77529;transcript_10632;transcript_72436;transcript_143130;transcript_98535;transcript_80355;transcript_24957;transcript_5931;transcript_75149;transcript_112668;transcript_24679
cellular_component	membrane part	GO:0044425	membrane protein complex	GO:0098796	endoplasmic reticulum palmitoyltransferase complex	GO:0031211	10	0.00016399	transcript_135381;transcript_44031;transcript_21498;transcript_2527;transcript_77479;transcript_34925;transcript_2947;transcript_65189;transcript_4594;transcript_81150
cellular_component	membrane part	GO:0044425	membrane protein complex	GO:0098796	Ragulator complex	GO:0071986	16	0.00026238	transcript_8992;transcript_26021;transcript_13708;transcript_119654;transcript_134510;transcript_118641;transcript_77010;transcript_116662;transcript_139277;transcript_78139;transcript_10215;transcript_147581;transcript_130121;transcript_34699;transcript_102610;transcript_99126
cellular_component	membrane part	GO:0044425	membrane protein complex	GO:0098796	ESCRT III complex	GO:0000815	54	0.00088554	transcript_52561;transcript_19840;transcript_59217;transcript_98450;transcript_52410;transcript_140472;transcript_54710;transcript_42695;transcript_86458;transcript_70864;transcript_135809;transcript_71208;transcript_37938;transcript_51911;transcript_19826;transcript_30299;transcript_38086;transcript_18884;transcript_53081;transcript_73237;transcript_33756;transcript_64143;transcript_39027;transc…
cellular_component	membrane part	GO:0044425	membrane protein complex	GO:0098796	ESCRT II complex	GO:0000814	9	0.00014759	transcript_41283;transcript_64114;transcript_50758;transcript_24505;transcript_123309;transcript_73471;transcript_99466;transcript_44940;transcript_136764
cellular_component	membrane part	GO:0044425	membrane protein complex	GO:0098796	ESCRT I complex	GO:0000813	55	0.00090194	transcript_95536;transcript_137512;transcript_2977;transcript_94105;transcript_84053;transcript_114605;transcript_37964;transcript_16935;transcript_7660;transcript_132505;transcript_101483;transcript_112340;transcript_78888;transcript_1209;transcript_119819;transcript_20888;transcript_31431;transcript_76341;transcript_36163;transcript_7369;transcript_6452;transcript_51100;transcript_116707;transc…
cellular_component	membrane part	GO:0044425	membrane protein complex	GO:0098796	phosphatidylinositol 3-kinase complex	GO:0005942	108	0.00177107	transcript_89622;transcript_15283;transcript_109544;transcript_112787;transcript_75866;transcript_102064;transcript_15133;transcript_33012;transcript_64298;transcript_488;transcript_39922;transcript_10016;transcript_121131;transcript_115776;transcript_62003;transcript_5466;transcript_58993;transcript_52015;transcript_98586;transcript_46567;transcript_50193;transcript_71204;transcript_122815;trans…
cellular_component	membrane part	GO:0044425	membrane protein complex	GO:0098796	oligosaccharyltransferase complex	GO:0008250	37	0.00060676	transcript_23974;transcript_114419;transcript_116481;transcript_14011;transcript_113332;transcript_17346;transcript_114021;transcript_6547;transcript_122495;transcript_95153;transcript_102329;transcript_136349;transcript_98910;transcript_148822;transcript_114502;transcript_138815;transcript_58151;transcript_95176;transcript_101998;transcript_6448;transcript_137167;transcript_101171;transcript_105…
cellular_component	membrane part	GO:0044425	membrane protein complex	GO:0098796	Nem1-Spo7 phosphatase complex	GO:0071595	4	0.00006560	transcript_28040;transcript_106648;transcript_133063;transcript_25768
cellular_component	membrane part	GO:0044425	membrane protein complex	GO:0098796	transmembrane transporter complex	GO:1902495	380	0.00623155	transcript_114651;transcript_76899;transcript_35698;transcript_64489;transcript_28373;transcript_19093;transcript_137514;transcript_49469;transcript_109917;transcript_88951;transcript_88953;transcript_34396;transcript_1159;transcript_89081;transcript_133134;transcript_51914;transcript_102345;transcript_78631;transcript_90289;transcript_964;transcript_73423;transcript_62796;transcript_28428;transc…
cellular_component	membrane part	GO:0044425	membrane protein complex	GO:0098796	SNARE complex	GO:0031201	178	0.00291899	transcript_60594;transcript_1872;transcript_81362;transcript_41533;transcript_114147;transcript_87505;transcript_102103;transcript_1699;transcript_130461;transcript_114224;transcript_65725;transcript_102408;transcript_7587;transcript_107745;transcript_81103;transcript_97782;transcript_58623;transcript_44854;transcript_128645;transcript_58810;transcript_115081;transcript_24642;transcript_57579;tra…
cellular_component	membrane part	GO:0044425	membrane protein complex	GO:0098796	endoplasmic reticulum Sec complex	GO:0031205	1	0.00001640	transcript_25776
cellular_component	membrane part	GO:0044425	membrane protein complex	GO:0098796	plasma membrane protein complex	GO:0098797	860	0.01410298	transcript_114651;transcript_35698;transcript_70998;transcript_75017;transcript_28373;transcript_38314;transcript_54070;transcript_77415;transcript_83271;transcript_87168;transcript_19093;transcript_55966;transcript_62976;transcript_51048;transcript_96464;transcript_137514;transcript_49469;transcript_98852;transcript_116452;transcript_30677;transcript_40480;transcript_45341;transcript_47512;trans…
cellular_component	membrane part	GO:0044425	membrane protein complex	GO:0098796	outer mitochondrial membrane protein complex	GO:0098799	31	0.00050836	transcript_135451;transcript_48543;transcript_121262;transcript_104937;transcript_58131;transcript_104885;transcript_16074;transcript_3028;transcript_136049;transcript_11529;transcript_64532;transcript_144457;transcript_113584;transcript_148253;transcript_108555;transcript_106535;transcript_3205;transcript_7858;transcript_130300;transcript_90299;transcript_102403;transcript_55130;transcript_14847…
cellular_component	membrane part	GO:0044425	membrane protein complex	GO:0098796	IRE1-TRAF2-ASK1 complex	GO:1990604	9	0.00014759	transcript_62738;transcript_41605;transcript_61422;transcript_47426;transcript_63979;transcript_56233;transcript_61997;transcript_119735;transcript_27762
cellular_component	membrane part	GO:0044425	membrane protein complex	GO:0098796	nuclear membrane protein complex	GO:0106083	47	0.00077074	transcript_19261;transcript_54505;transcript_89473;transcript_97700;transcript_36569;transcript_52128;transcript_65518;transcript_100608;transcript_42232;transcript_87020;transcript_34153;transcript_32278;transcript_33891;transcript_330;transcript_65247;transcript_35292;transcript_111691;transcript_42351;transcript_74863;transcript_82701;transcript_80628;transcript_31265;transcript_30602;transcri…
cellular_component	membrane part	GO:0044425	membrane protein complex	GO:0098796	ER ubiquitin ligase complex	GO:0000835	26	0.00042637	transcript_122346;transcript_50963;transcript_124076;transcript_101451;transcript_13543;transcript_88962;transcript_28610;transcript_50188;transcript_120863;transcript_18376;transcript_28538;transcript_22522;transcript_131723;transcript_110219;transcript_57986;transcript_38844;transcript_91740;transcript_6574;transcript_130466;transcript_65800;transcript_8347;transcript_66879;transcript_66648;tra…
cellular_component	membrane part	GO:0044425	membrane protein complex	GO:0098796	translocon complex	GO:0071256	11	0.00018039	transcript_70637;transcript_104180;transcript_79640;transcript_60347;transcript_12045;transcript_115971;transcript_144055;transcript_94419;transcript_25776;transcript_114132;transcript_25570
cellular_component	membrane part	GO:0044425	membrane protein complex	GO:0098796	retromer complex	GO:0030904	82	0.00134470	transcript_74155;transcript_42527;transcript_70005;transcript_134369;transcript_101457;transcript_11673;transcript_39890;transcript_129208;transcript_54991;transcript_116525;transcript_120350;transcript_79363;transcript_105059;transcript_18939;transcript_10675;transcript_41112;transcript_118482;transcript_143450;transcript_110238;transcript_30214;transcript_37499;transcript_102382;transcript_5842…
cellular_component	membrane part	GO:0044425	membrane protein complex	GO:0098796	retromer, cargo-selective complex	GO:0030906	32	0.00052476	transcript_42527;transcript_129208;transcript_54991;transcript_18939;transcript_75779;transcript_41112;transcript_92786;transcript_37499;transcript_72477;transcript_42574;transcript_49310;transcript_51393;transcript_1257;transcript_37326;transcript_38789;transcript_27188;transcript_499;transcript_35168;transcript_115734;transcript_139078;transcript_42280;transcript_82026;transcript_50544;transcri…
cellular_component	membrane part	GO:0044425	membrane protein complex	GO:0098796	proton-transporting two-sector ATPase complex, catalytic domain	GO:0033178	56	0.00091833	transcript_130143;transcript_23759;transcript_126982;transcript_129047;transcript_20085;transcript_82759;transcript_97175;transcript_105669;transcript_15928;transcript_19079;transcript_116865;transcript_94503;transcript_64349;transcript_129845;transcript_122785;transcript_122945;transcript_98549;transcript_66633;transcript_74336;transcript_18109;transcript_54108;transcript_123753;transcript_67931…
cellular_component	membrane part	GO:0044425	membrane protein complex	GO:0098796	ER membrane protein complex	GO:0072546	26	0.00042637	transcript_42901;transcript_103746;transcript_19542;transcript_25098;transcript_8701;transcript_42237;transcript_15803;transcript_47572;transcript_65428;transcript_84783;transcript_102864;transcript_123944;transcript_143775;transcript_44006;transcript_121947;transcript_135595;transcript_90920;transcript_131354;transcript_23106;transcript_88727;transcript_115664;transcript_68255;transcript_61363;t…
cellular_component	membrane part	GO:0044425	membrane protein complex	GO:0098796	Derlin-1 retrotranslocation complex	GO:0036513	3	0.00004920	transcript_22839;transcript_84646;transcript_97498
cellular_component	membrane part	GO:0044425	membrane protein complex	GO:0098796	VCP-NPL4-UFD1 AAA ATPase complex	GO:0034098	40	0.00065595	transcript_76138;transcript_59635;transcript_138633;transcript_54912;transcript_44862;transcript_17316;transcript_64543;transcript_58542;transcript_33914;transcript_124870;transcript_35395;transcript_3186;transcript_32837;transcript_105768;transcript_69741;transcript_11966;transcript_17396;transcript_103629;transcript_83343;transcript_47410;transcript_49753;transcript_45403;transcript_70581;trans…
cellular_component	membrane part	GO:0044425	membrane protein complex	GO:0098796	MHC class I peptide loading complex	GO:0042824	7	0.00011479	transcript_107782;transcript_129771;transcript_20096;transcript_2880;transcript_95993;transcript_35677;transcript_10523
cellular_component	membrane part	GO:0044425	membrane protein complex	GO:0098796	TAP complex	GO:0042825	11	0.00018039	transcript_80171;transcript_53398;transcript_29885;transcript_63444;transcript_44100;transcript_61032;transcript_48996;transcript_110131;transcript_23410;transcript_55817;transcript_61580
cellular_component	membrane part	GO:0044425	membrane protein complex	GO:0098796	clathrin complex	GO:0071439	15	0.00024598	transcript_45341;transcript_782;transcript_40229;transcript_44303;transcript_84191;transcript_32342;transcript_110139;transcript_32410;transcript_378;transcript_36621;transcript_13981;transcript_48871;transcript_35781;transcript_33237;transcript_34485
cellular_component	membrane part	GO:0044425	membrane protein complex	GO:0098796	NADH dehydrogenase complex	GO:0030964	91	0.00149229	transcript_41534;transcript_71674;transcript_88169;transcript_59583;transcript_102272;transcript_20585;transcript_111775;transcript_146254;transcript_78162;transcript_26928;transcript_115172;transcript_2114;transcript_30249;transcript_39071;transcript_51748;transcript_26819;transcript_26781;transcript_85431;transcript_64462;transcript_54558;transcript_148236;transcript_104818;transcript_47114;tra…
cellular_component	membrane part	GO:0044425	membrane protein complex	GO:0098796	respiratory chain complex	GO:0098803	172	0.00282060	transcript_89621;transcript_41534;transcript_71674;transcript_99932;transcript_88169;transcript_25658;transcript_59583;transcript_75631;transcript_102272;transcript_20585;transcript_111775;transcript_78361;transcript_146254;transcript_142050;transcript_78162;transcript_26928;transcript_148580;transcript_14666;transcript_148749;transcript_115172;transcript_2114;transcript_30249;transcript_89145;tr…
cellular_component	membrane part	GO:0044425	membrane protein complex	GO:0098796	inner mitochondrial membrane protein complex	GO:0098800	241	0.00395212	transcript_76899;transcript_64489;transcript_89621;transcript_130143;transcript_26916;transcript_41534;transcript_26137;transcript_71674;transcript_99932;transcript_88169;transcript_25658;transcript_59583;transcript_75631;transcript_102272;transcript_20585;transcript_111775;transcript_68027;transcript_111481;transcript_78361;transcript_146254;transcript_78162;transcript_26928;transcript_148749;tr…
cellular_component	membrane part	GO:0044425	membrane protein complex	GO:0098796	membrane coat	GO:0030117	254	0.00416530	transcript_59478;transcript_143110;transcript_71471;transcript_75205;transcript_45341;transcript_4330;transcript_45960;transcript_104119;transcript_67578;transcript_53069;transcript_47174;transcript_110428;transcript_28281;transcript_7968;transcript_107090;transcript_127535;transcript_16878;transcript_58111;transcript_87587;transcript_66387;transcript_79309;transcript_14037;transcript_42039;trans…
cellular_component	membrane part	GO:0044425	membrane protein complex	GO:0098796	AP-type membrane coat adaptor complex	GO:0030119	91	0.00149229	transcript_104427;transcript_73586;transcript_67578;transcript_110428;transcript_24703;transcript_118906;transcript_11159;transcript_35231;transcript_84713;transcript_19365;transcript_76826;transcript_78758;transcript_43069;transcript_139041;transcript_118486;transcript_80768;transcript_126412;transcript_65872;transcript_128227;transcript_66939;transcript_6236;transcript_45252;transcript_126848;t…
cellular_component	membrane part	GO:0044425	membrane protein complex	GO:0098796	pore complex	GO:0046930	22	0.00036077	transcript_14806;transcript_135451;transcript_97532;transcript_4029;transcript_137242;transcript_83566;transcript_84008;transcript_132240;transcript_68215;transcript_143957;transcript_16289;transcript_143294;transcript_115416;transcript_91421;transcript_22038;transcript_3195;transcript_112545;transcript_112667;transcript_13854;transcript_12517;transcript_141302;transcript_66429
cellular_component	membrane part	GO:0044425	membrane protein complex	GO:0098796	proton-transporting two-sector ATPase complex	GO:0016469	64	0.00104952	transcript_49818;transcript_130143;transcript_40480;transcript_79710;transcript_33837;transcript_75571;transcript_1231;transcript_40859;transcript_76322;transcript_111026;transcript_73392;transcript_132802;transcript_43232;transcript_13878;transcript_40690;transcript_146487;transcript_46564;transcript_82011;transcript_120230;transcript_57068;transcript_49480;transcript_67697;transcript_74998;tran…
cellular_component	membrane part	GO:0044425	membrane protein complex	GO:0098796	proton-transporting two-sector ATPase complex, proton-transporting domain	GO:0033177	56	0.00091833	transcript_49818;transcript_148165;transcript_40480;transcript_121829;transcript_79710;transcript_33837;transcript_78671;transcript_104326;transcript_40859;transcript_132802;transcript_43232;transcript_13878;transcript_40690;transcript_146487;transcript_99355;transcript_146636;transcript_94308;transcript_145445;transcript_82011;transcript_57068;transcript_78883;transcript_147598;transcript_49480;…
cellular_component	extracellular region part	GO:0044421	extracellular matrix component	GO:0044420	fibrillar collagen trimer	GO:0005583	44	0.00072155	transcript_98798;transcript_121612;transcript_39541;transcript_19937;transcript_69565;transcript_59781;transcript_45812;transcript_35523;transcript_78609;transcript_34608;transcript_59920;transcript_33212;transcript_40388;transcript_18852;transcript_102788;transcript_37451;transcript_40222;transcript_83797;transcript_46322;transcript_914;transcript_16016;transcript_58962;transcript_34494;transcri…
cellular_component	extracellular region part	GO:0044421	extracellular matrix component	GO:0044420	laminin complex	GO:0043256	8	0.00013119	transcript_136281;transcript_66252;transcript_121684;transcript_65882;transcript_14530;transcript_51019;transcript_114071;transcript_44984
cellular_component	extracellular region part	GO:0044421	extracellular matrix component	GO:0044420	microfibril	GO:0001527	1	0.00001640	transcript_9279
cellular_component	extracellular region part	GO:0044421	extracellular matrix	GO:0031012	collagen-containing extracellular matrix	GO:0062023	183	0.00300098	transcript_99688;transcript_106120;transcript_27854;transcript_92384;transcript_5560;transcript_43975;transcript_97404;transcript_131563;transcript_48732;transcript_83784;transcript_75981;transcript_34847;transcript_106244;transcript_50711;transcript_100293;transcript_5954;transcript_41163;transcript_293;transcript_63602;transcript_28087;transcript_109379;transcript_108423;transcript_56714;transc…
cellular_component	extracellular region part	GO:0044421	insulin-like growth factor binding protein complex	GO:0016942	insulin-like growth factor ternary complex	GO:0042567	1	0.00001640	transcript_25570
cellular_component	extracellular region part	GO:0044421	extracellular organelle	GO:0043230	extracellular vesicle	GO:1903561	56	0.00091833	transcript_90533;transcript_77665;transcript_131792;transcript_964;transcript_73423;transcript_29881;transcript_102358;transcript_144345;transcript_19981;transcript_132069;transcript_50511;transcript_142633;transcript_49577;transcript_32302;transcript_121673;transcript_97951;transcript_76785;transcript_45947;transcript_89006;transcript_98348;transcript_140546;transcript_1253;transcript_138764;tra…
cellular_component	extracellular region part	GO:0044421	plasma lipoprotein particle	GO:0034358	low-density lipoprotein particle	GO:0034362	4	0.00006560	transcript_29504;transcript_44732;transcript_105792;transcript_148083
cellular_component	extracellular region part	GO:0044421	plasma lipoprotein particle	GO:0034358	high-density lipoprotein particle	GO:0034364	12	0.00019679	transcript_40582;transcript_41404;transcript_20850;transcript_40300;transcript_137766;transcript_146880;transcript_51881;transcript_146139;transcript_24911;transcript_20449;transcript_148083;transcript_141636
cellular_component	extracellular region part	GO:0044421	plasma lipoprotein particle	GO:0034358	triglyceride-rich plasma lipoprotein particle	GO:0034385	7	0.00011479	transcript_61574;transcript_39598;transcript_85996;transcript_36602;transcript_78794;transcript_148083;transcript_80944
cellular_component	extracellular region part	GO:0044421	plasma lipoprotein particle	GO:0034358	chylomicron	GO:0042627	13	0.00021318	transcript_148836;transcript_40582;transcript_41404;transcript_40300;transcript_137766;transcript_146880;transcript_51881;transcript_146139;transcript_148489;transcript_78794;transcript_24911;transcript_20449;transcript_141636
cellular_component	organelle part	GO:0044422	intrinsic component of postsynaptic specialization membrane	GO:0098948	intrinsic component of postsynaptic density membrane	GO:0099146	2	0.00003280	transcript_64038;transcript_105
cellular_component	organelle part	GO:0044422	intrinsic component of postsynaptic specialization membrane	GO:0098948	integral component of postsynaptic specialization membrane	GO:0099060	7	0.00011479	transcript_111340;transcript_64038;transcript_27212;transcript_111365;transcript_3821;transcript_103526;transcript_105
cellular_component	organelle part	GO:0044422	organellar ribosome	GO:0000313	mitochondrial ribosome	GO:0005761	10	0.00016399	transcript_15335;transcript_107702;transcript_96932;transcript_133045;transcript_41539;transcript_1427;transcript_35843;transcript_118215;transcript_88023;transcript_147401
cellular_component	organelle part	GO:0044422	postsynaptic specialization membrane	GO:0099634	postsynaptic density membrane	GO:0098839	47	0.00077074	transcript_92897;transcript_11734;transcript_11348;transcript_47179;transcript_62796;transcript_145666;transcript_6806;transcript_103427;transcript_34801;transcript_50749;transcript_84696;transcript_127584;transcript_24742;transcript_1206;transcript_126712;transcript_48817;transcript_118960;transcript_139803;transcript_59486;transcript_48042;transcript_75398;transcript_119868;transcript_138565;tr…
cellular_component	organelle part	GO:0044422	intracellular organelle part	GO:0044446	organelle envelope lumen	GO:0031970	56	0.00091833	transcript_76899;transcript_46627;transcript_57174;transcript_125267;transcript_139995;transcript_107095;transcript_143409;transcript_135457;transcript_147816;transcript_77654;transcript_75952;transcript_18423;transcript_124164;transcript_143983;transcript_14122;transcript_58456;transcript_125573;transcript_116033;transcript_3229;transcript_86801;transcript_143104;transcript_148323;transcript_797…
cellular_component	organelle part	GO:0044422	intracellular organelle part	GO:0044446	endoplasmic reticulum part	GO:0044432	2102	0.03447032	transcript_42901;transcript_7556;transcript_107782;transcript_98790;transcript_37337;transcript_41740;transcript_118711;transcript_122346;transcript_138927;transcript_2253;transcript_66620;transcript_50610;transcript_135659;transcript_135381;transcript_37432;transcript_59478;transcript_15424;transcript_56314;transcript_21841;transcript_109544;transcript_130145;transcript_71732;transcript_6035;tra…
cellular_component	organelle part	GO:0044422	intracellular organelle part	GO:0044446	extrinsic component of organelle membrane	GO:0031312	41	0.00067235	transcript_92919;transcript_964;transcript_32898;transcript_106487;transcript_62003;transcript_49577;transcript_19417;transcript_24515;transcript_56952;transcript_30224;transcript_41859;transcript_56093;transcript_121094;transcript_144183;transcript_144640;transcript_113742;transcript_136319;transcript_110505;transcript_41783;transcript_56063;transcript_31880;transcript_54609;transcript_25795;tra…
cellular_component	organelle part	GO:0044422	intracellular organelle part	GO:0044446	nuclear part	GO:0044428	5917	0.09703181	transcript_64763;transcript_109034;transcript_114389;transcript_42903;transcript_3643;transcript_3642;transcript_29590;transcript_81399;transcript_80667;transcript_78946;transcript_101557;transcript_136878;transcript_47748;transcript_104787;transcript_47844;transcript_81539;transcript_31591;transcript_55230;transcript_100208;transcript_48145;transcript_19261;transcript_19262;transcript_106128;tra…
cellular_component	organelle part	GO:0044422	intracellular organelle part	GO:0044446	mitochondrial part	GO:0044429	1633	0.02677927	transcript_93076;transcript_49813;transcript_76895;transcript_76899;transcript_103576;transcript_82985;transcript_84575;transcript_65681;transcript_138924;transcript_64489;transcript_75900;transcript_78535;transcript_121698;transcript_89621;transcript_140725;transcript_135659;transcript_59474;transcript_109544;transcript_39578;transcript_97979;transcript_130143;transcript_26916;transcript_57521;t…
cellular_component	organelle part	GO:0044422	intracellular organelle part	GO:0044446	chromosomal part	GO:0044427	1744	0.02859954	transcript_64763;transcript_109034;transcript_3643;transcript_78946;transcript_47844;transcript_81539;transcript_31591;transcript_48145;transcript_92301;transcript_42907;transcript_40294;transcript_88212;transcript_65687;transcript_21908;transcript_24384;transcript_14889;transcript_124407;transcript_21848;transcript_24152;transcript_28503;transcript_26488;transcript_136255;transcript_79937;transc…
cellular_component	organelle part	GO:0044422	intracellular organelle part	GO:0044446	organelle subcompartment	GO:0031984	323	0.00529682	transcript_49813;transcript_19262;transcript_29652;transcript_105023;transcript_30457;transcript_41748;transcript_30676;transcript_2027;transcript_3371;transcript_67778;transcript_60976;transcript_58441;transcript_121618;transcript_1699;transcript_90179;transcript_54501;transcript_964;transcript_60237;transcript_15216;transcript_66898;transcript_24095;transcript_67475;transcript_68278;transcript_…
cellular_component	organelle part	GO:0044422	intracellular organelle part	GO:0044446	organelle envelope	GO:0031967	178	0.00291899	transcript_144620;transcript_59217;transcript_49461;transcript_85275;transcript_43469;transcript_107607;transcript_24095;transcript_118821;transcript_52410;transcript_102308;transcript_54710;transcript_88421;transcript_27372;transcript_105328;transcript_42249;transcript_86458;transcript_136171;transcript_61676;transcript_50951;transcript_25352;transcript_103426;transcript_65851;transcript_99670;t…
cellular_component	organelle part	GO:0044422	intracellular organelle part	GO:0044446	zeta DNA polymerase complex	GO:0016035	20	0.00032798	transcript_101189;transcript_38038;transcript_68539;transcript_72971;transcript_57105;transcript_30981;transcript_110810;transcript_81160;transcript_52039;transcript_32480;transcript_57983;transcript_36579;transcript_31381;transcript_11099;transcript_110550;transcript_54325;transcript_42533;transcript_116136;transcript_56214;transcript_56022
cellular_component	organelle part	GO:0044422	intracellular organelle part	GO:0044446	cytoplasmic vesicle part	GO:0044433	1219	0.01999016	transcript_92622;transcript_92897;transcript_104787;transcript_33436;transcript_107251;transcript_111441;transcript_86075;transcript_59478;transcript_101550;transcript_143928;transcript_109544;transcript_95536;transcript_52561;transcript_1872;transcript_29456;transcript_11734;transcript_143110;transcript_25173;transcript_25824;transcript_41942;transcript_19840;transcript_92919;transcript_92804;tr…
cellular_component	organelle part	GO:0044422	intracellular organelle part	GO:0044446	Golgi apparatus part	GO:0044431	1424	0.02335192	transcript_136874;transcript_31229;transcript_49813;transcript_40432;transcript_100206;transcript_19262;transcript_105054;transcript_15286;transcript_139725;transcript_29652;transcript_50610;transcript_59478;transcript_10413;transcript_105023;transcript_25173;transcript_83270;transcript_44712;transcript_451;transcript_7074;transcript_85984;transcript_30457;transcript_104712;transcript_126577;tran…
cellular_component	organelle part	GO:0044422	intracellular organelle part	GO:0044446	vacuolar part	GO:0044437	553	0.00906855	transcript_104787;transcript_33436;transcript_31590;transcript_107251;transcript_111630;transcript_64489;transcript_2258;transcript_49818;transcript_148165;transcript_54926;transcript_41942;transcript_87166;transcript_41533;transcript_61778;transcript_97402;transcript_131569;transcript_134866;transcript_48733;transcript_101034;transcript_132852;transcript_116458;transcript_40480;transcript_75771;…
cellular_component	organelle part	GO:0044422	intracellular organelle part	GO:0044446	microbody part	GO:0044438	125	0.00204985	transcript_64762;transcript_75017;transcript_55966;transcript_125175;transcript_7756;transcript_31338;transcript_55570;transcript_123715;transcript_65979;transcript_74500;transcript_60282;transcript_107199;transcript_11216;transcript_30009;transcript_141667;transcript_62476;transcript_88052;transcript_110911;transcript_33161;transcript_60135;transcript_18160;transcript_118402;transcript_49778;tra…
cellular_component	organelle part	GO:0044422	intracellular organelle part	GO:0044446	cytoskeletal part	GO:0044430	3190	0.05231223	transcript_106128;transcript_37331;transcript_5175;transcript_72625;transcript_41742;transcript_70661;transcript_110542;transcript_127199;transcript_64482;transcript_84395;transcript_68105;transcript_16906;transcript_66621;transcript_86621;transcript_15286;transcript_57178;transcript_66997;transcript_98791;transcript_38312;transcript_24153;transcript_140356;transcript_29456;transcript_82891;trans…
cellular_component	organelle part	GO:0044422	intracellular organelle part	GO:0044446	ribosomal subunit	GO:0044391	382	0.00626435	transcript_49813;transcript_83705;transcript_26811;transcript_112412;transcript_54925;transcript_146191;transcript_143113;transcript_30456;transcript_131563;transcript_84565;transcript_27097;transcript_30677;transcript_59823;transcript_148503;transcript_73257;transcript_65608;transcript_61590;transcript_92140;transcript_21844;transcript_82377;transcript_80217;transcript_52606;transcript_147701;tr…
cellular_component	organelle part	GO:0044422	ciliary part	GO:0044441	centriolar subdistal appendage	GO:0120103	3	0.00004920	transcript_113374;transcript_75919;transcript_109923
cellular_component	organelle part	GO:0044422	ciliary part	GO:0044441	ciliary tip	GO:0097542	3	0.00004920	transcript_80584;transcript_65654;transcript_69219
cellular_component	organelle part	GO:0044422	ciliary part	GO:0044441	ciliary base	GO:0097546	10	0.00016399	transcript_37193;transcript_54249;transcript_107127;transcript_13524;transcript_98572;transcript_129830;transcript_51857;transcript_38752;transcript_49264;transcript_19015
cellular_component	organelle part	GO:0044422	ciliary part	GO:0044441	axoneme	GO:0005930	60	0.00098393	transcript_87161;transcript_57812;transcript_67268;transcript_52866;transcript_142735;transcript_124043;transcript_103966;transcript_8967;transcript_93477;transcript_76056;transcript_18396;transcript_28106;transcript_120666;transcript_122129;transcript_66446;transcript_18153;transcript_1853;transcript_86774;transcript_90546;transcript_84801;transcript_40875;transcript_99924;transcript_95560;trans…
cellular_component	organelle part	GO:0044422	ciliary part	GO:0044441	MKS complex	GO:0036038	13	0.00021318	transcript_10328;transcript_77564;transcript_108255;transcript_86639;transcript_88819;transcript_67073;transcript_57487;transcript_131828;transcript_29240;transcript_117565;transcript_94248;transcript_119908;transcript_92817
cellular_component	organelle part	GO:0044422	ciliary part	GO:0044441	BBSome	GO:0034464	20	0.00032798	transcript_28243;transcript_61430;transcript_51331;transcript_97707;transcript_88745;transcript_92315;transcript_55707;transcript_92836;transcript_1980;transcript_88733;transcript_85379;transcript_60082;transcript_93345;transcript_97712;transcript_91824;transcript_11958;transcript_9656;transcript_144642;transcript_123452;transcript_60519
cellular_component	organelle part	GO:0044422	ciliary part	GO:0044441	ciliary rootlet	GO:0035253	19	0.00031158	transcript_70561;transcript_60410;transcript_81887;transcript_101624;transcript_57631;transcript_11815;transcript_53002;transcript_130958;transcript_106920;transcript_133568;transcript_55287;transcript_141587;transcript_82587;transcript_63322;transcript_11905;transcript_40595;transcript_60542;transcript_9876;transcript_83026
cellular_component	organelle part	GO:0044422	ciliary part	GO:0044441	ciliary basal body	GO:0036064	154	0.00252542	transcript_15286;transcript_24153;transcript_28243;transcript_57812;transcript_10861;transcript_127098;transcript_23016;transcript_93426;transcript_67268;transcript_64837;transcript_32765;transcript_80584;transcript_71783;transcript_89255;transcript_52866;transcript_97707;transcript_54717;transcript_82599;transcript_31252;transcript_144471;transcript_32485;transcript_54249;transcript_101029;trans…
cellular_component	organelle part	GO:0044422	ciliary part	GO:0044441	axoneme part	GO:0044447	65	0.00106592	transcript_50180;transcript_20002;transcript_109668;transcript_3719;transcript_32765;transcript_109375;transcript_107627;transcript_54717;transcript_8145;transcript_110123;transcript_80103;transcript_124043;transcript_98392;transcript_18396;transcript_91256;transcript_38129;transcript_18153;transcript_59457;transcript_9906;transcript_119009;transcript_11038;transcript_101089;transcript_10273;tran…
cellular_component	organelle part	GO:0044422	ciliary part	GO:0044441	ciliary transition zone	GO:0035869	33	0.00054116	transcript_89255;transcript_37193;transcript_77564;transcript_54249;transcript_41259;transcript_160;transcript_80063;transcript_4213;transcript_105288;transcript_28106;transcript_135431;transcript_26044;transcript_28728;transcript_86639;transcript_129830;transcript_111165;transcript_90241;transcript_92626;transcript_148098;transcript_67073;transcript_101496;transcript_51857;transcript_29240;trans…
cellular_component	organelle part	GO:0044422	ciliary part	GO:0044441	sperm midpiece	GO:0097225	10	0.00016399	transcript_83330;transcript_1617;transcript_91668;transcript_107126;transcript_132000;transcript_32922;transcript_98646;transcript_85038;transcript_35626;transcript_142375
cellular_component	organelle part	GO:0044422	ciliary part	GO:0044441	photoreceptor outer segment	GO:0001750	56	0.00091833	transcript_75017;transcript_55966;transcript_47512;transcript_74736;transcript_74500;transcript_38263;transcript_36952;transcript_30009;transcript_69243;transcript_62476;transcript_83334;transcript_61965;transcript_64087;transcript_42226;transcript_107231;transcript_79336;transcript_626;transcript_46235;transcript_102915;transcript_38907;transcript_132339;transcript_74914;transcript_105386;transc…
cellular_component	organelle part	GO:0044422	ciliary part	GO:0044441	ciliary transition fiber	GO:0097539	3	0.00004920	transcript_70549;transcript_51381;transcript_57129
cellular_component	organelle part	GO:0044422	ciliary part	GO:0044441	ciliary membrane	GO:0060170	36	0.00059036	transcript_110282;transcript_87744;transcript_77564;transcript_66414;transcript_9789;transcript_36863;transcript_81133;transcript_89726;transcript_99852;transcript_70022;transcript_1980;transcript_86639;transcript_11767;transcript_110310;transcript_59725;transcript_12077;transcript_36924;transcript_60082;transcript_9925;transcript_105980;transcript_67073;transcript_112642;transcript_70206;transcr…
cellular_component	organelle part	GO:0044422	ciliary part	GO:0044441	ciliary plasm	GO:0097014	3	0.00004920	transcript_71670;transcript_13265;transcript_118056
cellular_component	organelle part	GO:0044422	contractile fiber part	GO:0044449	H zone	GO:0031673	245	0.00401771	transcript_66620;transcript_120937;transcript_64393;transcript_87664;transcript_61064;transcript_109898;transcript_62793;transcript_50716;transcript_57725;transcript_112892;transcript_49707;transcript_118009;transcript_121272;transcript_67262;transcript_118827;transcript_53991;transcript_67485;transcript_67487;transcript_60289;transcript_42458;transcript_56224;transcript_142673;transcript_54813;t…
cellular_component	organelle part	GO:0044422	contractile fiber part	GO:0044449	A band	GO:0031672	3	0.00004920	transcript_138865;transcript_31513;transcript_12962
cellular_component	organelle part	GO:0044422	contractile fiber part	GO:0044449	I band	GO:0031674	252	0.00413250	transcript_66620;transcript_120937;transcript_64393;transcript_87664;transcript_61064;transcript_109898;transcript_62793;transcript_50716;transcript_57725;transcript_112892;transcript_49707;transcript_118009;transcript_121272;transcript_67262;transcript_118827;transcript_53991;transcript_67485;transcript_67487;transcript_60289;transcript_42458;transcript_56224;transcript_142673;transcript_54813;t…
cellular_component	organelle part	GO:0044422	contractile fiber part	GO:0044449	myofilament	GO:0036379	98	0.00160708	transcript_140055;transcript_139205;transcript_74873;transcript_21349;transcript_136758;transcript_24209;transcript_90308;transcript_82490;transcript_24662;transcript_23459;transcript_144679;transcript_24168;transcript_78731;transcript_54458;transcript_103505;transcript_134997;transcript_22074;transcript_141564;transcript_25231;transcript_132155;transcript_77092;transcript_101708;transcript_13941…
cellular_component	organelle part	GO:0044422	contractile fiber part	GO:0044449	troponin complex	GO:0005861	41	0.00067235	transcript_82891;transcript_26135;transcript_138801;transcript_26029;transcript_3050;transcript_142486;transcript_145888;transcript_146578;transcript_91466;transcript_26014;transcript_65591;transcript_3623;transcript_84550;transcript_26289;transcript_146377;transcript_72925;transcript_70454;transcript_42542;transcript_41361;transcript_146056;transcript_77810;transcript_72663;transcript_53447;tran…
cellular_component	organelle part	GO:0044422	contractile fiber part	GO:0044449	smooth muscle dense body	GO:0030486	28	0.00045917	transcript_58997;transcript_88956;transcript_59716;transcript_67156;transcript_54808;transcript_95392;transcript_57768;transcript_34886;transcript_110007;transcript_19422;transcript_75789;transcript_92508;transcript_65616;transcript_37039;transcript_35023;transcript_87142;transcript_64745;transcript_138710;transcript_5474;transcript_73850;transcript_34900;transcript_94927;transcript_116628;transc…
cellular_component	organelle part	GO:0044422	contractile fiber part	GO:0044449	M band	GO:0031430	8	0.00013119	transcript_36589;transcript_134346;transcript_138865;transcript_37261;transcript_1590;transcript_31513;transcript_41428;transcript_12962
cellular_component	organelle part	GO:0044422	contractile fiber part	GO:0044449	sarcomere	GO:0030017	66	0.00108232	transcript_111400;transcript_140055;transcript_139205;transcript_74873;transcript_21349;transcript_136758;transcript_24662;transcript_23459;transcript_144679;transcript_24168;transcript_22134;transcript_134997;transcript_22074;transcript_141564;transcript_25231;transcript_132155;transcript_80929;transcript_139410;transcript_130989;transcript_36589;transcript_24745;transcript_22997;transcript_1343…
cellular_component	organelle part	GO:0044422	contractile fiber part	GO:0044449	Z disc	GO:0030018	136	0.00223024	transcript_135659;transcript_37107;transcript_102935;transcript_104904;transcript_964;transcript_50102;transcript_17868;transcript_84835;transcript_139176;transcript_139324;transcript_46525;transcript_109518;transcript_88710;transcript_114114;transcript_92857;transcript_13877;transcript_122751;transcript_98310;transcript_130585;transcript_49577;transcript_13191;transcript_51181;transcript_66252;t…
cellular_component	organelle part	GO:0044422	organelle membrane	GO:0031090	bounding membrane of organelle	GO:0098588	2490	0.04083306	transcript_92622;transcript_92897;transcript_104787;transcript_31229;transcript_49813;transcript_33436;transcript_31590;transcript_100206;transcript_19262;transcript_75017;transcript_111630;transcript_64489;transcript_2258;transcript_66620;transcript_105054;transcript_139725;transcript_50610;transcript_135659;transcript_59478;transcript_101550;transcript_10413;transcript_143928;transcript_109544;…
cellular_component	organelle part	GO:0044422	organelle membrane	GO:0031090	endoplasmic reticulum membrane	GO:0005789	1427	0.02340112	transcript_7556;transcript_98790;transcript_37337;transcript_118711;transcript_138927;transcript_2253;transcript_66620;transcript_50610;transcript_135659;transcript_37432;transcript_15424;transcript_56314;transcript_21841;transcript_109544;transcript_130145;transcript_6035;transcript_128248;transcript_112994;transcript_7071;transcript_85984;transcript_71473;transcript_104710;transcript_126577;tra…
cellular_component	organelle part	GO:0044422	organelle membrane	GO:0031090	vesicle membrane	GO:0012506	456	0.00747786	transcript_92622;transcript_77417;transcript_86075;transcript_2251;transcript_101550;transcript_143928;transcript_25824;transcript_92804;transcript_451;transcript_83138;transcript_75012;transcript_60414;transcript_113007;transcript_8240;transcript_121987;transcript_84071;transcript_41467;transcript_49231;transcript_138304;transcript_104119;transcript_67574;transcript_50887;transcript_74877;transc…
cellular_component	organelle part	GO:0044422	organelle membrane	GO:0031090	organelle inner membrane	GO:0019866	465	0.00762545	transcript_93076;transcript_76895;transcript_76899;transcript_75900;transcript_128405;transcript_97976;transcript_6856;transcript_126576;transcript_84565;transcript_27264;transcript_47074;transcript_126982;transcript_59823;transcript_137379;transcript_25658;transcript_143506;transcript_107702;transcript_70917;transcript_3944;transcript_73257;transcript_129421;transcript_20585;transcript_81673;tra…
cellular_component	organelle part	GO:0044422	organelle membrane	GO:0031090	nuclear membrane	GO:0031965	169	0.00277140	transcript_68816;transcript_128405;transcript_97976;transcript_19097;transcript_47512;transcript_28040;transcript_137379;transcript_134361;transcript_152;transcript_78830;transcript_87582;transcript_3791;transcript_145496;transcript_33301;transcript_41670;transcript_88421;transcript_39228;transcript_69243;transcript_108964;transcript_8810;transcript_95506;transcript_94455;transcript_5550;transcri…
cellular_component	organelle part	GO:0044422	organelle membrane	GO:0031090	mitochondrial membrane	GO:0031966	765	0.01254510	transcript_93076;transcript_76895;transcript_76899;transcript_82985;transcript_84575;transcript_64489;transcript_75900;transcript_109544;transcript_75623;transcript_6856;transcript_126576;transcript_144620;transcript_44954;transcript_25404;transcript_111409;transcript_84565;transcript_27264;transcript_52682;transcript_49461;transcript_17909;transcript_106378;transcript_47074;transcript_110110;tra…
cellular_component	organelle part	GO:0044422	organelle membrane contact site	GO:0044232	mitochondria-associated endoplasmic reticulum membrane	GO:0044233	11	0.00018039	transcript_71473;transcript_39812;transcript_50208;transcript_19130;transcript_37426;transcript_66579;transcript_120329;transcript_84144;transcript_99240;transcript_30829;transcript_83570
cellular_component	organelle part	GO:0044422	organelle membrane contact site	GO:0044232	endoplasmic reticulum-plasma membrane contact site	GO:0140268	29	0.00047557	transcript_73678;transcript_44486;transcript_31012;transcript_63767;transcript_55983;transcript_23641;transcript_70414;transcript_121424;transcript_28949;transcript_70792;transcript_78271;transcript_66347;transcript_66588;transcript_77935;transcript_71460;transcript_85365;transcript_111381;transcript_10750;transcript_78725;transcript_113322;transcript_19773;transcript_42346;transcript_36358;trans…
cellular_component	organelle part	GO:0044422	organelle lumen	GO:0043233	vesicle lumen	GO:0031983	6	0.00009839	transcript_111441;transcript_82753;transcript_83362;transcript_137575;transcript_32915;transcript_95693
cellular_component	organelle part	GO:0044422	organelle lumen	GO:0043233	intracellular organelle lumen	GO:0070013	571	0.00936373	transcript_136874;transcript_76899;transcript_103576;transcript_111441;transcript_37337;transcript_138927;transcript_138924;transcript_78535;transcript_135659;transcript_59474;transcript_97979;transcript_26916;transcript_46627;transcript_41535;transcript_10626;transcript_47074;transcript_33528;transcript_24017;transcript_102935;transcript_57174;transcript_146840;transcript_42326;transcript_143506…
cellular_component	organelle part	GO:0044422	intrinsic component of organelle membrane	GO:0031300	intrinsic component of vacuolar membrane	GO:0031310	15	0.00024598	transcript_39893;transcript_1235;transcript_62221;transcript_36835;transcript_86880;transcript_97808;transcript_42286;transcript_79806;transcript_84593;transcript_64943;transcript_64335;transcript_66643;transcript_142385;transcript_21122;transcript_125284
cellular_component	organelle part	GO:0044422	intrinsic component of organelle membrane	GO:0031300	intrinsic component of Golgi membrane	GO:0031228	156	0.00255822	transcript_15286;transcript_44712;transcript_126577;transcript_44869;transcript_25321;transcript_63902;transcript_75631;transcript_51150;transcript_1699;transcript_67475;transcript_77264;transcript_23524;transcript_38487;transcript_72789;transcript_39079;transcript_38385;transcript_105701;transcript_82230;transcript_35373;transcript_103536;transcript_76327;transcript_116644;transcript_79005;trans…
cellular_component	organelle part	GO:0044422	intrinsic component of organelle membrane	GO:0031300	intrinsic component of nuclear inner membrane	GO:0031229	24	0.00039357	transcript_19261;transcript_89473;transcript_42232;transcript_87020;transcript_34153;transcript_65247;transcript_35292;transcript_111691;transcript_42351;transcript_74863;transcript_82701;transcript_31265;transcript_30602;transcript_40060;transcript_39854;transcript_107741;transcript_60083;transcript_67967;transcript_33874;transcript_31010;transcript_19241;transcript_3034;transcript_36142;transcr…
cellular_component	organelle part	GO:0044422	intrinsic component of organelle membrane	GO:0031300	intrinsic component of endoplasmic reticulum membrane	GO:0031227	391	0.00641194	transcript_41740;transcript_126577;transcript_81741;transcript_44869;transcript_71678;transcript_50963;transcript_40939;transcript_91722;transcript_124076;transcript_63902;transcript_4332;transcript_107707;transcript_75631;transcript_73678;transcript_10490;transcript_112911;transcript_107111;transcript_60237;transcript_57721;transcript_9104;transcript_10982;transcript_40086;transcript_21521;trans…
cellular_component	organelle part	GO:0044422	intrinsic component of organelle membrane	GO:0031300	intrinsic component of mitochondrial membrane	GO:0098573	157	0.00257461	transcript_76899;transcript_65681;transcript_64489;transcript_121698;transcript_140725;transcript_39578;transcript_57521;transcript_6855;transcript_110110;transcript_99932;transcript_81574;transcript_73588;transcript_147539;transcript_119569;transcript_111481;transcript_72826;transcript_74504;transcript_106773;transcript_28672;transcript_48655;transcript_127018;transcript_145757;transcript_142150…
cellular_component	organelle part	GO:0044422	intrinsic component of organelle membrane	GO:0031300	integral component of organelle membrane	GO:0031301	726	0.01190554	transcript_64762;transcript_76899;transcript_19261;transcript_41740;transcript_65681;transcript_64489;transcript_121698;transcript_140725;transcript_15286;transcript_39578;transcript_1872;transcript_57521;transcript_44712;transcript_87166;transcript_6855;transcript_126577;transcript_81741;transcript_44869;transcript_50963;transcript_110110;transcript_25321;transcript_40939;transcript_99932;transc…
cellular_component	organelle part	GO:0044422	intrinsic component of organelle membrane	GO:0031300	intrinsic component of peroxisomal membrane	GO:0031231	26	0.00042637	transcript_64762;transcript_31338;transcript_107199;transcript_88052;transcript_49778;transcript_1509;transcript_136659;transcript_10071;transcript_55166;transcript_140499;transcript_17932;transcript_70413;transcript_114375;transcript_94182;transcript_198;transcript_39927;transcript_99279;transcript_137707;transcript_39293;transcript_124150;transcript_54192;transcript_57203;transcript_21607;trans…
cellular_component	organelle part	GO:0044422	intrinsic component of organelle membrane	GO:0031300	intrinsic component of synaptic vesicle membrane	GO:0098563	54	0.00088554	transcript_1872;transcript_29456;transcript_119253;transcript_87505;transcript_33698;transcript_130461;transcript_23896;transcript_114224;transcript_65725;transcript_44854;transcript_42145;transcript_118895;transcript_25421;transcript_147652;transcript_94774;transcript_83833;transcript_147417;transcript_104339;transcript_135646;transcript_12611;transcript_7645;transcript_80164;transcript_87518;tr…
cellular_component	organelle	GO:0043226	intracellular organelle	GO:0043229	intracellular membrane-bounded organelle	GO:0043231	15664	0.25687111	transcript_109034;transcript_131101;transcript_53103;transcript_3641;transcript_3643;transcript_81399;transcript_78946;transcript_78942;transcript_136874;transcript_136871;transcript_104782;transcript_104787;transcript_47742;transcript_31229;transcript_47746;transcript_141854;transcript_93073;transcript_93076;transcript_49811;transcript_49817;transcript_76895;transcript_47844;transcript_115523;tr…
cellular_component	organelle	GO:0043226	intracellular organelle	GO:0043229	intracellular non-membrane-bounded organelle	GO:0043232	3904	0.06402099	transcript_64763;transcript_109032;transcript_80667;transcript_141854;transcript_49813;transcript_31597;transcript_27385;transcript_5172;transcript_5175;transcript_110542;transcript_110545;transcript_110544;transcript_88214;transcript_64487;transcript_7415;transcript_84395;transcript_24433;transcript_96707;transcript_76352;transcript_126312;transcript_94932;transcript_66625;transcript_139727;tran…
cellular_component	organelle	GO:0043226	intracellular organelle	GO:0043229	intracellular vesicle	GO:0097708	1726	0.02830436	transcript_76687;transcript_27386;transcript_110544;transcript_84390;transcript_121695;transcript_24439;transcript_50437;transcript_24382;transcript_24384;transcript_128408;transcript_62365;transcript_139725;transcript_101550;transcript_60594;transcript_52561;transcript_24152;transcript_1872;transcript_29456;transcript_74569;transcript_142245;transcript_19840;transcript_55844;transcript_92919;tra…
cellular_component	organelle	GO:0043226	non-membrane-bounded organelle	GO:0043228	intracellular non-membrane-bounded organelle	GO:0043232	3904	0.06402099	transcript_64763;transcript_109032;transcript_80667;transcript_141854;transcript_49813;transcript_31597;transcript_27385;transcript_5172;transcript_5175;transcript_110542;transcript_110545;transcript_110544;transcript_88214;transcript_64487;transcript_7415;transcript_84395;transcript_24433;transcript_96707;transcript_76352;transcript_126312;transcript_94932;transcript_66625;transcript_139727;tran…
cellular_component	organelle	GO:0043226	membrane-bounded organelle	GO:0043227	vesicle	GO:0031982	1833	0.03005904	transcript_76687;transcript_27386;transcript_110544;transcript_84390;transcript_121695;transcript_24439;transcript_50437;transcript_24382;transcript_24384;transcript_128408;transcript_62365;transcript_139725;transcript_101550;transcript_60594;transcript_52561;transcript_24152;transcript_1872;transcript_29456;transcript_74569;transcript_142245;transcript_19840;transcript_55844;transcript_92919;tra…
cellular_component	organelle	GO:0043226	membrane-bounded organelle	GO:0043227	intracellular membrane-bounded organelle	GO:0043231	15664	0.25687111	transcript_109034;transcript_131101;transcript_53103;transcript_3641;transcript_3643;transcript_81399;transcript_78946;transcript_78942;transcript_136874;transcript_136871;transcript_104782;transcript_104787;transcript_47742;transcript_31229;transcript_47746;transcript_141854;transcript_93073;transcript_93076;transcript_49811;transcript_49817;transcript_76895;transcript_47844;transcript_115523;tr…
cellular_component	organelle	GO:0043226	postsynaptic specialization	GO:0099572	postsynaptic density	GO:0014069	229	0.00375533	transcript_63906;transcript_120683;transcript_46704;transcript_7655;transcript_61501;transcript_32747;transcript_34396;transcript_51586;transcript_130539;transcript_51914;transcript_66301;transcript_55570;transcript_57722;transcript_130935;transcript_19462;transcript_83679;transcript_117047;transcript_47868;transcript_129203;transcript_58921;transcript_73006;transcript_110205;transcript_44341;tra…
cellular_component	organelle	GO:0043226	cilium	GO:0005929	non-motile cilium	GO:0097730	12	0.00019679	transcript_46691;transcript_93426;transcript_54249;transcript_30505;transcript_66438;transcript_129830;transcript_136974;transcript_137458;transcript_78323;transcript_51857;transcript_52423;transcript_49173
cellular_component	organelle	GO:0043226	cilium	GO:0005929	motile cilium	GO:0031514	50	0.00081994	transcript_66996;transcript_93911;transcript_40937;transcript_20002;transcript_13351;transcript_32765;transcript_54717;transcript_103663;transcript_124043;transcript_81460;transcript_99212;transcript_113958;transcript_124160;transcript_18396;transcript_23403;transcript_81133;transcript_148233;transcript_17507;transcript_4397;transcript_118731;transcript_18153;transcript_66119;transcript_36169;tra…
cellular_component	organelle	GO:0043226	extracellular organelle	GO:0043230	extracellular vesicle	GO:1903561	56	0.00091833	transcript_90533;transcript_77665;transcript_131792;transcript_964;transcript_73423;transcript_29881;transcript_102358;transcript_144345;transcript_19981;transcript_132069;transcript_50511;transcript_142633;transcript_49577;transcript_32302;transcript_121673;transcript_97951;transcript_76785;transcript_45947;transcript_89006;transcript_98348;transcript_140546;transcript_1253;transcript_138764;tra…
cellular_component	membrane	GO:0016020	membrane region	GO:0098589	membrane microdomain	GO:0098857	117	0.00191866	transcript_25825;transcript_74613;transcript_72868;transcript_66892;transcript_145496;transcript_33301;transcript_43634;transcript_10250;transcript_8786;transcript_89270;transcript_41971;transcript_13708;transcript_65417;transcript_119654;transcript_14910;transcript_134510;transcript_114357;transcript_146898;transcript_68322;transcript_129371;transcript_76405;transcript_54364;transcript_5393;tran…
cellular_component	membrane	GO:0016020	organelle membrane	GO:0031090	bounding membrane of organelle	GO:0098588	2490	0.04083306	transcript_92622;transcript_92897;transcript_104787;transcript_31229;transcript_49813;transcript_33436;transcript_31590;transcript_100206;transcript_19262;transcript_75017;transcript_111630;transcript_64489;transcript_2258;transcript_66620;transcript_105054;transcript_139725;transcript_50610;transcript_135659;transcript_59478;transcript_101550;transcript_10413;transcript_143928;transcript_109544;…
cellular_component	membrane	GO:0016020	organelle membrane	GO:0031090	endoplasmic reticulum membrane	GO:0005789	1427	0.02340112	transcript_7556;transcript_98790;transcript_37337;transcript_118711;transcript_138927;transcript_2253;transcript_66620;transcript_50610;transcript_135659;transcript_37432;transcript_15424;transcript_56314;transcript_21841;transcript_109544;transcript_130145;transcript_6035;transcript_128248;transcript_112994;transcript_7071;transcript_85984;transcript_71473;transcript_104710;transcript_126577;tra…
cellular_component	membrane	GO:0016020	organelle membrane	GO:0031090	vesicle membrane	GO:0012506	456	0.00747786	transcript_92622;transcript_77417;transcript_86075;transcript_2251;transcript_101550;transcript_143928;transcript_25824;transcript_92804;transcript_451;transcript_83138;transcript_75012;transcript_60414;transcript_113007;transcript_8240;transcript_121987;transcript_84071;transcript_41467;transcript_49231;transcript_138304;transcript_104119;transcript_67574;transcript_50887;transcript_74877;transc…
cellular_component	membrane	GO:0016020	organelle membrane	GO:0031090	organelle inner membrane	GO:0019866	465	0.00762545	transcript_93076;transcript_76895;transcript_76899;transcript_75900;transcript_128405;transcript_97976;transcript_6856;transcript_126576;transcript_84565;transcript_27264;transcript_47074;transcript_126982;transcript_59823;transcript_137379;transcript_25658;transcript_143506;transcript_107702;transcript_70917;transcript_3944;transcript_73257;transcript_129421;transcript_20585;transcript_81673;tra…
cellular_component	membrane	GO:0016020	organelle membrane	GO:0031090	nuclear membrane	GO:0031965	169	0.00277140	transcript_68816;transcript_128405;transcript_97976;transcript_19097;transcript_47512;transcript_28040;transcript_137379;transcript_134361;transcript_152;transcript_78830;transcript_87582;transcript_3791;transcript_145496;transcript_33301;transcript_41670;transcript_88421;transcript_39228;transcript_69243;transcript_108964;transcript_8810;transcript_95506;transcript_94455;transcript_5550;transcri…
cellular_component	membrane	GO:0016020	organelle membrane	GO:0031090	mitochondrial membrane	GO:0031966	765	0.01254510	transcript_93076;transcript_76895;transcript_76899;transcript_82985;transcript_84575;transcript_64489;transcript_75900;transcript_109544;transcript_75623;transcript_6856;transcript_126576;transcript_144620;transcript_44954;transcript_25404;transcript_111409;transcript_84565;transcript_27264;transcript_52682;transcript_49461;transcript_17909;transcript_106378;transcript_47074;transcript_110110;tra…
cellular_component	membrane	GO:0016020	outer membrane	GO:0019867	organelle outer membrane	GO:0031968	167	0.00273860	transcript_64489;transcript_75623;transcript_144620;transcript_25404;transcript_111409;transcript_49461;transcript_47074;transcript_54191;transcript_37608;transcript_140051;transcript_147080;transcript_27576;transcript_47958;transcript_85680;transcript_24700;transcript_118821;transcript_71027;transcript_135451;transcript_60778;transcript_75556;transcript_139560;transcript_80798;transcript_4029;tr…
cellular_component	membrane	GO:0016020	plasma membrane	GO:0005886	sperm plasma membrane	GO:0097524	1	0.00001640	transcript_108329
cellular_component	membrane	GO:0016020	plasma membrane	GO:0005886	cornified envelope	GO:0001533	9	0.00014759	transcript_64487;transcript_392;transcript_41449;transcript_78735;transcript_63057;transcript_41529;transcript_49476;transcript_48563;transcript_43006
cellular_component	membrane	GO:0016020	plasma membrane	GO:0005886	sarcolemma	GO:0042383	111	0.00182027	transcript_92804;transcript_19093;transcript_37107;transcript_75012;transcript_104904;transcript_78631;transcript_125032;transcript_97037;transcript_72784;transcript_91268;transcript_2526;transcript_65417;transcript_99061;transcript_58997;transcript_43652;transcript_101887;transcript_2862;transcript_88956;transcript_80927;transcript_64636;transcript_74223;transcript_90026;transcript_32713;transcr…
cellular_component	membrane	GO:0016020	plasma membrane region	GO:0098590	plasma membrane raft	GO:0044853	68	0.00111512	transcript_145496;transcript_33301;transcript_43634;transcript_10250;transcript_8786;transcript_41971;transcript_65417;transcript_146898;transcript_68322;transcript_129371;transcript_54364;transcript_5393;transcript_80929;transcript_62301;transcript_47319;transcript_18678;transcript_13750;transcript_18888;transcript_69213;transcript_51225;transcript_74186;transcript_81989;transcript_11172;transcr…
cellular_component	membrane	GO:0016020	plasma membrane region	GO:0098590	photoreceptor inner segment membrane	GO:0060342	27	0.00044277	transcript_78631;transcript_72784;transcript_42690;transcript_99061;transcript_101887;transcript_80927;transcript_74223;transcript_64238;transcript_55358;transcript_63467;transcript_95715;transcript_92649;transcript_65533;transcript_75157;transcript_47920;transcript_62205;transcript_63644;transcript_49550;transcript_59493;transcript_73289;transcript_96078;transcript_64454;transcript_61493;transcr…
cellular_component	membrane	GO:0016020	plasma membrane region	GO:0098590	periciliary membrane compartment	GO:1990075	1	0.00001640	transcript_39908
cellular_component	membrane	GO:0016020	plasma membrane region	GO:0098590	synaptic membrane	GO:0097060	245	0.00401771	transcript_92897;transcript_11734;transcript_43398;transcript_99477;transcript_14711;transcript_120683;transcript_54273;transcript_113007;transcript_61501;transcript_119680;transcript_11348;transcript_34396;transcript_1156;transcript_51586;transcript_51914;transcript_86008;transcript_67574;transcript_61065;transcript_47179;transcript_62796;transcript_57722;transcript_83679;transcript_132776;trans…
cellular_component	membrane	GO:0016020	plasma membrane region	GO:0098590	basal plasma membrane	GO:0009925	10	0.00016399	transcript_77011;transcript_79330;transcript_91908;transcript_65997;transcript_19921;transcript_28176;transcript_76601;transcript_88000;transcript_120274;transcript_110026
cellular_component	membrane	GO:0016020	plasma membrane region	GO:0098590	apical plasma membrane	GO:0016324	121	0.00198426	transcript_45674;transcript_33436;transcript_41942;transcript_4183;transcript_54405;transcript_3126;transcript_97515;transcript_116340;transcript_73423;transcript_54480;transcript_132776;transcript_28336;transcript_31411;transcript_38386;transcript_39755;transcript_108955;transcript_24160;transcript_100818;transcript_103427;transcript_76137;transcript_49867;transcript_111644;transcript_131053;tra…
cellular_component	membrane	GO:0016020	plasma membrane region	GO:0098590	apicolateral plasma membrane	GO:0016327	4	0.00006560	transcript_40502;transcript_19396;transcript_55758;transcript_45794
cellular_component	membrane	GO:0016020	plasma membrane region	GO:0098590	basolateral plasma membrane	GO:0016323	98	0.00160708	transcript_33436;transcript_66990;transcript_41942;transcript_73340;transcript_59615;transcript_55570;transcript_67475;transcript_52330;transcript_72789;transcript_91873;transcript_38386;transcript_113477;transcript_64321;transcript_39755;transcript_40614;transcript_103427;transcript_121403;transcript_96158;transcript_2431;transcript_57841;transcript_100692;transcript_70149;transcript_140806;tran…
cellular_component	membrane	GO:0016020	plasma membrane region	GO:0098590	cell projection membrane	GO:0031253	247	0.00405051	transcript_45674;transcript_65359;transcript_105466;transcript_34396;transcript_54405;transcript_51914;transcript_3126;transcript_78116;transcript_97515;transcript_110282;transcript_139995;transcript_101234;transcript_1065;transcript_109141;transcript_69852;transcript_51991;transcript_129203;transcript_58921;transcript_87744;transcript_91264;transcript_77564;transcript_56553;transcript_66414;tran…
cellular_component	membrane	GO:0016020	plasma membrane region	GO:0098590	cleavage furrow	GO:0032154	93	0.00152509	transcript_110542;transcript_76363;transcript_98531;transcript_91381;transcript_119764;transcript_110282;transcript_109141;transcript_129821;transcript_9856;transcript_87744;transcript_15551;transcript_22086;transcript_122091;transcript_6397;transcript_22130;transcript_91460;transcript_3580;transcript_115002;transcript_56276;transcript_36863;transcript_93477;transcript_66518;transcript_84693;tran…
cellular_component	membrane	GO:0016020	whole membrane	GO:0098805	secretory granule membrane	GO:0030667	41	0.00067235	transcript_8240;transcript_43051;transcript_67481;transcript_147914;transcript_10837;transcript_43020;transcript_110036;transcript_91253;transcript_71590;transcript_127741;transcript_73619;transcript_37628;transcript_143851;transcript_30691;transcript_3687;transcript_23128;transcript_14512;transcript_682;transcript_102803;transcript_128192;transcript_35458;transcript_115139;transcript_104055;tran…
cellular_component	membrane	GO:0016020	whole membrane	GO:0098805	Golgi-associated vesicle membrane	GO:0030660	74	0.00121351	transcript_4332;transcript_54818;transcript_79309;transcript_96011;transcript_139513;transcript_7587;transcript_96781;transcript_34285;transcript_24642;transcript_85677;transcript_57579;transcript_70772;transcript_123572;transcript_71931;transcript_113769;transcript_120305;transcript_21136;transcript_9169;transcript_143905;transcript_37877;transcript_14940;transcript_102896;transcript_75616;trans…
cellular_component	membrane	GO:0016020	whole membrane	GO:0098805	coated vesicle membrane	GO:0030662	81	0.00132830	transcript_54818;transcript_11159;transcript_79309;transcript_106054;transcript_139513;transcript_54821;transcript_7587;transcript_63769;transcript_34285;transcript_24642;transcript_85677;transcript_57579;transcript_70772;transcript_139041;transcript_123572;transcript_93473;transcript_71931;transcript_113769;transcript_21136;transcript_9169;transcript_81516;transcript_143905;transcript_37877;tran…
cellular_component	membrane	GO:0016020	whole membrane	GO:0098805	melanosome membrane	GO:0033162	4	0.00006560	transcript_131838;transcript_29874;transcript_29766;transcript_53690
cellular_component	membrane	GO:0016020	whole membrane	GO:0098805	microbody membrane	GO:0031903	83	0.00136110	transcript_75017;transcript_55966;transcript_125175;transcript_7756;transcript_55570;transcript_123715;transcript_65979;transcript_74500;transcript_11216;transcript_30009;transcript_141667;transcript_62476;transcript_60135;transcript_18160;transcript_95630;transcript_19710;transcript_145442;transcript_113692;transcript_21205;transcript_21828;transcript_111429;transcript_37058;transcript_20791;tra…
cellular_component	membrane	GO:0016020	whole membrane	GO:0098805	vacuolar membrane	GO:0005774	488	0.00800262	transcript_104787;transcript_33436;transcript_31590;transcript_111630;transcript_64489;transcript_2258;transcript_54926;transcript_41942;transcript_87166;transcript_41533;transcript_61778;transcript_97402;transcript_131569;transcript_134866;transcript_48733;transcript_132852;transcript_116458;transcript_40480;transcript_75771;transcript_89853;transcript_4332;transcript_67575;transcript_113539;tra…
cellular_component	membrane	GO:0016020	whole membrane	GO:0098805	organelle outer membrane	GO:0031968	167	0.00273860	transcript_64489;transcript_75623;transcript_144620;transcript_25404;transcript_111409;transcript_49461;transcript_47074;transcript_54191;transcript_37608;transcript_140051;transcript_147080;transcript_27576;transcript_47958;transcript_85680;transcript_24700;transcript_118821;transcript_71027;transcript_135451;transcript_60778;transcript_75556;transcript_139560;transcript_80798;transcript_4029;tr…
cellular_component	membrane	GO:0016020	whole membrane	GO:0098805	transport vesicle membrane	GO:0030658	200	0.00327976	transcript_92622;transcript_101550;transcript_143928;transcript_25824;transcript_83138;transcript_60414;transcript_113007;transcript_104119;transcript_67574;transcript_74877;transcript_113381;transcript_22870;transcript_9705;transcript_51815;transcript_15071;transcript_100494;transcript_122235;transcript_126269;transcript_2520;transcript_6636;transcript_7587;transcript_61772;transcript_134917;tra…
cellular_component	membrane	GO:0016020	whole membrane	GO:0098805	endosome membrane	GO:0010008	425	0.00696950	transcript_92897;transcript_104787;transcript_33436;transcript_109544;transcript_52561;transcript_11734;transcript_25173;transcript_41942;transcript_19840;transcript_55312;transcript_111409;transcript_74155;transcript_59217;transcript_27269;transcript_134866;transcript_96874;transcript_98450;transcript_75771;transcript_116796;transcript_70005;transcript_49060;transcript_32871;transcript_18137;tra…
cellular_component	membrane	GO:0016020	whole membrane	GO:0098805	phagophore assembly site membrane	GO:0034045	53	0.00086914	transcript_110544;transcript_54926;transcript_83333;transcript_60752;transcript_54000;transcript_32012;transcript_105594;transcript_45889;transcript_58700;transcript_31579;transcript_30588;transcript_52460;transcript_115324;transcript_43815;transcript_21780;transcript_137433;transcript_31748;transcript_24130;transcript_33319;transcript_55820;transcript_29121;transcript_20308;transcript_50099;tran…
cellular_component	cell junction	GO:0030054	anchoring junction	GO:0070161	desmosome	GO:0030057	23	0.00037717	transcript_23419;transcript_129517;transcript_41801;transcript_75439;transcript_43183;transcript_100352;transcript_72479;transcript_94772;transcript_133090;transcript_13431;transcript_72071;transcript_97090;transcript_70426;transcript_106289;transcript_10393;transcript_49034;transcript_79727;transcript_63614;transcript_34904;transcript_41227;transcript_18895;transcript_133294;transcript_104323
cellular_component	cell junction	GO:0030054	anchoring junction	GO:0070161	adherens junction	GO:0005912	502	0.00823221	transcript_5175;transcript_44011;transcript_4183;transcript_62976;transcript_73665;transcript_49465;transcript_98852;transcript_115234;transcript_122726;transcript_56800;transcript_57170;transcript_140055;transcript_77499;transcript_64210;transcript_1696;transcript_92568;transcript_55570;transcript_70700;transcript_100383;transcript_109141;transcript_107327;transcript_127688;transcript_54480;tran…
cellular_component	cell junction	GO:0030054	cell-substrate junction	GO:0030055	cell-substrate adherens junction	GO:0005924	287	0.00470646	transcript_5175;transcript_44011;transcript_49465;transcript_115234;transcript_122726;transcript_57170;transcript_140055;transcript_77499;transcript_64210;transcript_1696;transcript_70700;transcript_100383;transcript_109141;transcript_107327;transcript_127688;transcript_132774;transcript_90656;transcript_34618;transcript_28679;transcript_15851;transcript_66222;transcript_79469;transcript_10788;tr…
cellular_component	cell junction	GO:0030054	cell-cell junction	GO:0005911	apical junction complex	GO:0043296	15	0.00024598	transcript_4183;transcript_28336;transcript_70055;transcript_32865;transcript_39741;transcript_50495;transcript_32835;transcript_120803;transcript_52556;transcript_5944;transcript_2535;transcript_74858;transcript_122215;transcript_123583;transcript_65989
cellular_component	cell junction	GO:0030054	cell-cell junction	GO:0005911	tight junction	GO:0070160	195	0.00319777	transcript_44712;transcript_90533;transcript_4183;transcript_77665;transcript_60630;transcript_131792;transcript_53244;transcript_29881;transcript_68369;transcript_99303;transcript_28336;transcript_120356;transcript_132313;transcript_82230;transcript_46525;transcript_76649;transcript_35062;transcript_24160;transcript_3830;transcript_44169;transcript_65417;transcript_124047;transcript_30123;transc…
cellular_component	cell junction	GO:0030054	cell-cell junction	GO:0005911	desmosome	GO:0030057	23	0.00037717	transcript_23419;transcript_129517;transcript_41801;transcript_75439;transcript_43183;transcript_100352;transcript_72479;transcript_94772;transcript_133090;transcript_13431;transcript_72071;transcript_97090;transcript_70426;transcript_106289;transcript_10393;transcript_49034;transcript_79727;transcript_63614;transcript_34904;transcript_41227;transcript_18895;transcript_133294;transcript_104323
cellular_component	cell junction	GO:0030054	cell-cell junction	GO:0005911	cell-cell adherens junction	GO:0005913	45	0.00073795	transcript_33839;transcript_217;transcript_58997;transcript_88956;transcript_91257;transcript_139787;transcript_46986;transcript_65624;transcript_59716;transcript_67156;transcript_99690;transcript_29091;transcript_54808;transcript_116067;transcript_95392;transcript_57768;transcript_75472;transcript_34886;transcript_110007;transcript_19422;transcript_75789;transcript_56030;transcript_92508;transcr…
cellular_component	cell junction	GO:0030054	cell-cell junction	GO:0005911	intercellular canaliculus	GO:0046581	3	0.00004920	transcript_20958;transcript_135268;transcript_147633
cellular_component	cell junction	GO:0030054	cell-cell junction	GO:0005911	gap junction	GO:0005921	4	0.00006560	transcript_33268;transcript_57690;transcript_4461;transcript_129146
cellular_component	cell junction	GO:0030054	cell-cell junction	GO:0005911	cell-cell contact zone	GO:0044291	25	0.00040997	transcript_37107;transcript_104904;transcript_111340;transcript_72408;transcript_140048;transcript_128535;transcript_27212;transcript_111365;transcript_3821;transcript_37640;transcript_115958;transcript_129017;transcript_137803;transcript_1023;transcript_127354;transcript_31485;transcript_136630;transcript_119071;transcript_13970;transcript_981;transcript_36046;transcript_113417;transcript_103526…
cellular_component	other organism part	GO:0044217	host cell part	GO:0033643	host cell presynaptic membrane	GO:0044231	7	0.00011479	transcript_89270;transcript_114357;transcript_76405;transcript_49821;transcript_32013;transcript_132414;transcript_40101
cellular_component	other organism part	GO:0044217	host cell part	GO:0033643	host intracellular part	GO:0033646	600	0.00983929	transcript_104787;transcript_81539;transcript_27385;transcript_127190;transcript_14889;transcript_124407;transcript_59257;transcript_52769;transcript_82894;transcript_458;transcript_118693;transcript_68605;transcript_129651;transcript_108512;transcript_116453;transcript_83337;transcript_80178;transcript_118335;transcript_11346;transcript_11343;transcript_14921;transcript_1153;transcript_51585;tra…
cellular_component	cell part	GO:0044464	envelope	GO:0031975	organelle envelope	GO:0031967	178	0.00291899	transcript_144620;transcript_59217;transcript_49461;transcript_85275;transcript_43469;transcript_107607;transcript_24095;transcript_118821;transcript_52410;transcript_102308;transcript_54710;transcript_88421;transcript_27372;transcript_105328;transcript_42249;transcript_86458;transcript_136171;transcript_61676;transcript_50951;transcript_25352;transcript_103426;transcript_65851;transcript_99670;t…
cellular_component	cell part	GO:0044464	plasma membrane part	GO:0044459	extrinsic component of plasma membrane	GO:0019897	87	0.00142670	transcript_19845;transcript_71678;transcript_109917;transcript_25658;transcript_73678;transcript_75861;transcript_150;transcript_90656;transcript_59175;transcript_44486;transcript_31012;transcript_130111;transcript_63767;transcript_33943;transcript_59851;transcript_131299;transcript_95272;transcript_58996;transcript_20036;transcript_25871;transcript_43065;transcript_148576;transcript_87578;transc…
cellular_component	cell part	GO:0044464	plasma membrane part	GO:0044459	intrinsic component of plasma membrane	GO:0031226	1688	0.02768121	transcript_61191;transcript_52766;transcript_33436;transcript_46596;transcript_121695;transcript_120257;transcript_140725;transcript_37432;transcript_60667;transcript_143924;transcript_76704;transcript_92384;transcript_143115;transcript_82899;transcript_102930;transcript_41942;transcript_73340;transcript_55844;transcript_32943;transcript_43398;transcript_43975;transcript_67801;transcript_113117;t…
cellular_component	cell part	GO:0044464	plasma membrane part	GO:0044459	external side of plasma membrane	GO:0009897	132	0.00216464	transcript_64763;transcript_111441;transcript_75205;transcript_12993;transcript_106370;transcript_132264;transcript_55721;transcript_25510;transcript_76281;transcript_116809;transcript_47174;transcript_27825;transcript_109469;transcript_28281;transcript_132576;transcript_19461;transcript_57893;transcript_66387;transcript_99119;transcript_42039;transcript_12787;transcript_116977;transcript_82753;t…
cellular_component	cell part	GO:0044464	plasma membrane part	GO:0044459	cytoplasmic side of plasma membrane	GO:0009898	5	0.00008199	transcript_35064;transcript_91074;transcript_140835;transcript_50788;transcript_72446
cellular_component	cell part	GO:0044464	plasma membrane part	GO:0044459	cell body membrane	GO:0044298	6	0.00009839	transcript_119680;transcript_68116;transcript_78823;transcript_52954;transcript_38135;transcript_136085
cellular_component	cell part	GO:0044464	plasma membrane part	GO:0044459	T-tubule	GO:0030315	5	0.00008199	transcript_109917;transcript_80888;transcript_76602;transcript_10265;transcript_21585
cellular_component	cell part	GO:0044464	plasma membrane part	GO:0044459	lateral plasma membrane	GO:0016328	33	0.00054116	transcript_120356;transcript_65417;transcript_58997;transcript_88956;transcript_63843;transcript_59716;transcript_67156;transcript_54808;transcript_123415;transcript_95392;transcript_57768;transcript_34886;transcript_110007;transcript_19422;transcript_75789;transcript_92508;transcript_65616;transcript_69322;transcript_37039;transcript_35023;transcript_87142;transcript_64745;transcript_138710;tran…
cellular_component	cell part	GO:0044464	plasma membrane part	GO:0044459	plasma membrane protein complex	GO:0098797	860	0.01410298	transcript_114651;transcript_35698;transcript_70998;transcript_75017;transcript_28373;transcript_38314;transcript_54070;transcript_77415;transcript_83271;transcript_87168;transcript_19093;transcript_55966;transcript_62976;transcript_51048;transcript_96464;transcript_137514;transcript_49469;transcript_98852;transcript_116452;transcript_30677;transcript_40480;transcript_45341;transcript_47512;trans…
cellular_component	cell part	GO:0044464	plasma membrane part	GO:0044459	growth cone membrane	GO:0032584	11	0.00018039	transcript_66222;transcript_84333;transcript_141025;transcript_62707;transcript_49100;transcript_102335;transcript_28416;transcript_62345;transcript_28606;transcript_132516;transcript_41271
cellular_component	cell part	GO:0044464	plasma membrane part	GO:0044459	leading edge membrane	GO:0031256	134	0.00219744	transcript_65359;transcript_105466;transcript_34396;transcript_51914;transcript_139995;transcript_1065;transcript_109141;transcript_69852;transcript_51991;transcript_129203;transcript_58921;transcript_91264;transcript_56553;transcript_6397;transcript_133957;transcript_22130;transcript_41460;transcript_123807;transcript_45602;transcript_76828;transcript_30128;transcript_22944;transcript_4852;trans…
cellular_component	cell part	GO:0044464	plasma membrane part	GO:0044459	plasma membrane region	GO:0098590	800	0.01311906	transcript_45674;transcript_92897;transcript_33436;transcript_110542;transcript_65359;transcript_66990;transcript_11734;transcript_41942;transcript_73340;transcript_43398;transcript_4183;transcript_105466;transcript_99477;transcript_14711;transcript_120683;transcript_54273;transcript_113007;transcript_61501;transcript_119680;transcript_11348;transcript_34396;transcript_1156;transcript_51586;trans…
cellular_component	cell part	GO:0044464	intracellular part	GO:0044424	mannosyltransferase complex	GO:0031501	4	0.00006560	transcript_29927;transcript_20623;transcript_21827;transcript_13904
cellular_component	cell part	GO:0044464	intracellular part	GO:0044424	proteasome core complex, alpha-subunit complex	GO:0019773	23	0.00037717	transcript_144782;transcript_25942;transcript_26223;transcript_59179;transcript_74629;transcript_74002;transcript_143346;transcript_79991;transcript_144465;transcript_25856;transcript_89882;transcript_113189;transcript_33276;transcript_126304;transcript_102102;transcript_26212;transcript_89454;transcript_147399;transcript_44498;transcript_43711;transcript_22860;transcript_26400;transcript_26384
cellular_component	cell part	GO:0044464	intracellular part	GO:0044424	proteasome core complex, beta-subunit complex	GO:0019774	6	0.00009839	transcript_92750;transcript_26494;transcript_26728;transcript_63786;transcript_115765;transcript_26382
cellular_component	cell part	GO:0044464	intracellular part	GO:0044424	nucleotide-activated protein kinase complex	GO:0031588	2	0.00003280	transcript_126389;transcript_95924
cellular_component	cell part	GO:0044464	intracellular part	GO:0044424	cytoplasm	GO:0005737	9790	0.16054444	transcript_131101;transcript_109032;transcript_114382;transcript_3643;transcript_81399;transcript_136878;transcript_49813;transcript_52766;transcript_76892;transcript_41464;transcript_81534;transcript_81537;transcript_73977;transcript_40431;transcript_73979;transcript_55230;transcript_107251;transcript_92301;transcript_76687;transcript_92308;transcript_106127;transcript_106128;transcript_46593;tr…
cellular_component	cell part	GO:0044464	intracellular part	GO:0044424	protein phosphatase 4 complex	GO:0030289	13	0.00021318	transcript_70664;transcript_92541;transcript_30125;transcript_29398;transcript_29572;transcript_109983;transcript_96027;transcript_113515;transcript_16720;transcript_47229;transcript_16371;transcript_117994;transcript_100498
cellular_component	cell part	GO:0044464	intracellular part	GO:0044424	proteasome complex	GO:0000502	134	0.00219744	transcript_143927;transcript_91111;transcript_80172;transcript_5794;transcript_93980;transcript_645;transcript_145788;transcript_31921;transcript_68274;transcript_31935;transcript_95132;transcript_85916;transcript_142152;transcript_211;transcript_93024;transcript_88502;transcript_76517;transcript_139940;transcript_115777;transcript_135624;transcript_91469;transcript_25784;transcript_29745;transcr…
cellular_component	cell part	GO:0044464	intracellular part	GO:0044424	mRNA cap binding complex	GO:0005845	31	0.00050836	transcript_41741;transcript_122033;transcript_60772;transcript_18878;transcript_116129;transcript_35743;transcript_68024;transcript_52144;transcript_40829;transcript_20306;transcript_96379;transcript_19588;transcript_5202;transcript_64537;transcript_19420;transcript_65870;transcript_47738;transcript_28512;transcript_61070;transcript_131091;transcript_71167;transcript_82403;transcript_17362;transc…
cellular_component	cell part	GO:0044464	intracellular part	GO:0044424	nuclear cap binding complex	GO:0005846	5	0.00008199	transcript_37731;transcript_144469;transcript_5202;transcript_131091;transcript_118063
cellular_component	cell part	GO:0044464	intracellular part	GO:0044424	DNA polymerase complex	GO:0042575	48	0.00078714	transcript_46519;transcript_101189;transcript_109462;transcript_38038;transcript_54714;transcript_64640;transcript_68539;transcript_62988;transcript_72971;transcript_37843;transcript_57105;transcript_30981;transcript_110810;transcript_80269;transcript_27223;transcript_26195;transcript_29778;transcript_81160;transcript_61513;transcript_94430;transcript_1687;transcript_52039;transcript_119056;trans…
cellular_component	cell part	GO:0044464	intracellular part	GO:0044424	proteasome regulatory particle	GO:0005838	12	0.00019679	transcript_145788;transcript_95139;transcript_25784;transcript_23804;transcript_25537;transcript_25533;transcript_143407;transcript_85948;transcript_25558;transcript_78871;transcript_119617;transcript_145904
cellular_component	cell part	GO:0044464	intracellular part	GO:0044424	proteasome core complex	GO:0005839	92	0.00150869	transcript_91809;transcript_144782;transcript_130685;transcript_101188;transcript_25942;transcript_38654;transcript_26223;transcript_59179;transcript_26676;transcript_52510;transcript_74629;transcript_125104;transcript_118306;transcript_74002;transcript_30779;transcript_30800;transcript_144531;transcript_36388;transcript_16841;transcript_131150;transcript_139416;transcript_82019;transcript_64465;…
cellular_component	cell part	GO:0044464	intracellular part	GO:0044424	heterotrimeric G-protein complex	GO:0005834	128	0.00209905	transcript_70998;transcript_75017;transcript_38314;transcript_77415;transcript_83271;transcript_87168;transcript_55966;transcript_47512;transcript_158;transcript_31118;transcript_120064;transcript_131162;transcript_57894;transcript_74736;transcript_74500;transcript_52591;transcript_38604;transcript_30009;transcript_69243;transcript_38403;transcript_62476;transcript_91831;transcript_83334;transcri…
cellular_component	cell part	GO:0044464	intracellular part	GO:0044424	proton-transporting ATP synthase complex	GO:0045259	23	0.00037717	transcript_130143;transcript_1231;transcript_111026;transcript_132802;transcript_46564;transcript_120230;transcript_66633;transcript_34649;transcript_18109;transcript_59940;transcript_132649;transcript_85669;transcript_15916;transcript_51787;transcript_15389;transcript_2708;transcript_88689;transcript_136509;transcript_27040;transcript_104753;transcript_47885;transcript_51477;transcript_73888
cellular_component	cell part	GO:0044464	intracellular part	GO:0044424	DNA polymerase processivity factor complex	GO:0044796	28	0.00045917	transcript_10517;transcript_127049;transcript_73816;transcript_21983;transcript_22117;transcript_140660;transcript_114821;transcript_98230;transcript_49719;transcript_86098;transcript_101992;transcript_135523;transcript_133177;transcript_22431;transcript_131516;transcript_124009;transcript_137095;transcript_23207;transcript_107336;transcript_25582;transcript_16485;transcript_131477;transcript_102…
cellular_component	cell part	GO:0044464	intracellular part	GO:0044424	intracellular organelle	GO:0043229	18855	0.30919974	transcript_64763;transcript_109034;transcript_131101;transcript_109032;transcript_53103;transcript_3641;transcript_3643;transcript_81399;transcript_80667;transcript_78946;transcript_78942;transcript_136874;transcript_136871;transcript_104782;transcript_104787;transcript_47742;transcript_31229;transcript_47746;transcript_141854;transcript_93073;transcript_93076;transcript_49813;transcript_49811;tr…
cellular_component	cell part	GO:0044464	intracellular part	GO:0044424	mismatch repair complex	GO:0032300	26	0.00042637	transcript_61665;transcript_55480;transcript_62053;transcript_83644;transcript_53647;transcript_34819;transcript_123880;transcript_107524;transcript_90061;transcript_72711;transcript_59508;transcript_59507;transcript_45112;transcript_70072;transcript_131076;transcript_87999;transcript_32608;transcript_64602;transcript_119189;transcript_31613;transcript_138421;transcript_77290;transcript_129739;tr…
cellular_component	cell part	GO:0044464	intracellular part	GO:0044424	nucleocytoplasmic transport complex	GO:0031074	19	0.00031158	transcript_44586;transcript_20247;transcript_44290;transcript_83552;transcript_43964;transcript_98149;transcript_110271;transcript_129387;transcript_130863;transcript_74388;transcript_59184;transcript_20415;transcript_21509;transcript_138699;transcript_15479;transcript_20056;transcript_47189;transcript_22379;transcript_14185
cellular_component	cell part	GO:0044464	intracellular part	GO:0044424	fumarate reductase complex	GO:0045283	33	0.00054116	transcript_99932;transcript_78361;transcript_146457;transcript_40877;transcript_88658;transcript_25876;transcript_108001;transcript_75965;transcript_102912;transcript_99249;transcript_128132;transcript_145480;transcript_35369;transcript_63705;transcript_25640;transcript_83188;transcript_8906;transcript_9848;transcript_13301;transcript_7804;transcript_8208;transcript_85735;transcript_114395;transc…
cellular_component	cell part	GO:0044464	intracellular part	GO:0044424	succinate dehydrogenase complex	GO:0045281	33	0.00054116	transcript_99932;transcript_78361;transcript_146457;transcript_40877;transcript_88658;transcript_25876;transcript_108001;transcript_75965;transcript_102912;transcript_99249;transcript_128132;transcript_145480;transcript_35369;transcript_63705;transcript_25640;transcript_83188;transcript_8906;transcript_9848;transcript_13301;transcript_7804;transcript_8208;transcript_85735;transcript_114395;transc…
cellular_component	cell part	GO:0044464	intracellular part	GO:0044424	exosome (RNase complex)	GO:0000178	102	0.00167268	transcript_92891;transcript_18949;transcript_45186;transcript_32878;transcript_19402;transcript_48356;transcript_23257;transcript_95589;transcript_19743;transcript_118566;transcript_69079;transcript_673;transcript_109656;transcript_103474;transcript_17957;transcript_27706;transcript_103960;transcript_127984;transcript_24360;transcript_36905;transcript_116945;transcript_97445;transcript_27324;tran…
cellular_component	cell part	GO:0044464	intracellular part	GO:0044424	cyclin-dependent protein kinase holoenzyme complex	GO:0000307	81	0.00132830	transcript_99942;transcript_64217;transcript_93489;transcript_135754;transcript_28675;transcript_3559;transcript_79461;transcript_104288;transcript_12634;transcript_130500;transcript_134996;transcript_62903;transcript_2980;transcript_11868;transcript_58913;transcript_76057;transcript_83473;transcript_83294;transcript_36080;transcript_25588;transcript_112473;transcript_60604;transcript_17718;trans…
cellular_component	cell part	GO:0044464	intracellular part	GO:0044424	NF-kappaB complex	GO:0071159	5	0.00008199	transcript_108421;transcript_30212;transcript_28574;transcript_126960;transcript_67978
[truncated: 952 more rows]
